# Supplementary material for: Crystal structure of N′-[(E)-(1S,3R)-(3-isopropyl-1-methyl-2-oxo­cyclo­pent­yl)methyl­idene]-4-methyl­benzene­sulfono­hydrazide
Source: Acta Crystallogr E Crystallogr Commun. 2015 Nov 4;71(Pt 12):o904–5. doi: 10.1107/S2056989015020307 (PMC4719872; doi:10.1107/S2056989015020307)
Supplement: Supplementary file 1 [file e-71-0o904-sup1.cif]

##############################################################################
#                                                                            #
# This CIF contains the data in a paper accepted for publication in          #
# Acta Crystallographica Section E. It conforms to the requirements of       #
# Notes for Authors for Acta Crystallographica Section E, and has been       #
# peer reviewed under the auspices of the IUCr Commission on Journals.       #
#                                                                            #
# Full details of the Crystallographic Information File format               #
# are given in the paper "The Crystallographic Information File (CIF):       #
# a New Standard Archive File for Crystallography" by S. R. Hall, F. H.      #
# Allen and I. D. Brown [Acta Cryst. (1991), A47, 655-685].                  #
#                                                                            #
# The current version of the core CIF dictionary is obtainable from          #
# ftp://ftp.iucr.org/pub/cif_core.dic.                                       #
#                                                                            #
# Software is freely available for graphical display of the structure(s)     #
# in this CIF. For information consult the CIF software page                 #
# http://www.iucr.org/resources/cif/software.                                #
#                                                                            #
# This file may be used for bona fide research purposes within the           #
# scientific community so long as proper attribution is given to the journal # 
# article from which it was obtained.                                        #
#                                                                            #
##############################################################################
data_I
_audit_creation_method     SHELXL-2013
_chemical_name_systematic
;\
<i>N</i>'-[(<i>E</i>)-(1<i>S</i>,3<i>R</i>)-(3-Isopropyl-1-\
methyl-2-oxocyclopentyl)methylidene]-4-\
methylbenzenesulfonohydrazide
;
_chemical_name_common     ?
_chemical_formula_moiety     'C17 H24 N2 O3 S'
_chemical_formula_sum     'C17 H24 N2 O3 S'
_chemical_formula_iupac     'C17 H24 N2 O3 S'
_chemical_formula_weight     336.44
_chemical_melting_point     ?
_shelx_space_group_comment
;
The symmetry employed for this shelxl refinement is uniquely defined
by the following loop, which should always be used as a source of
symmetry information in preference to the above space-group names.
They are only intended as comments.
;
_space_group_crystal_system     orthorhombic
_space_group_name_H-M_alt     'P 21 21 21'
_space_group_name_Hall     'P 2ac 2ab'
loop_
    _space_group_symop_operation_xyz
    'x, y, z'
    '-x+1/2, -y, z+1/2'
    '-x, y+1/2, -z+1/2'
    'x+1/2, -y+1/2, -z'
_cell_length_a     9.4918(7)
_cell_length_b     13.2348(12)
_cell_length_c     14.6691(12)
_cell_angle_alpha     90
_cell_angle_beta     90
_cell_angle_gamma     90
_cell_volume     1842.8(3)
_cell_formula_units_Z     4
_cell_measurement_reflns_used     3585
_cell_measurement_theta_min     2.63
_cell_measurement_theta_max     27.08
_cell_measurement_temperature     173(2)
_exptl_crystal_description     block
_exptl_crystal_colour     colourless
_exptl_crystal_size_max     0.31
_exptl_crystal_size_mid     0.25
_exptl_crystal_size_min     0.23
_exptl_crystal_density_diffrn     1.213
_exptl_crystal_density_meas     ?
_exptl_crystal_density_method     'not measured'
_exptl_crystal_F_000     720
_exptl_absorpt_coefficient_mu     0.191
_exptl_absorpt_correction_type     multi-scan
_exptl_absorpt_process_details
;
(CrysAlisRED; Oxford Diffraction, 2008)
;
_shelx_estimated_absorpt_T_min     ?
_shelx_estimated_absorpt_T_max     ?
_exptl_absorpt_correction_T_min     0.98
_exptl_absorpt_correction_T_max     1.00
_exptl_special_details     ?
_diffrn_ambient_temperature     173(2)
_diffrn_radiation_type     MoK\a
_diffrn_radiation_wavelength     0.71073
_diffrn_radiation_source     'Enhance (Mo) X-ray Source'
_diffrn_measurement_device_type     'Oxford Diffraction Xcalibur Sapphire3'
_diffrn_measurement_method     '\f and \w scans'
_diffrn_detector_area_resol_mean     16.0560
_diffrn_reflns_number     15093
_diffrn_reflns_av_R_equivalents     0.0455
_diffrn_reflns_theta_min     2.556
_diffrn_reflns_theta_max     27.989
_diffrn_reflns_theta_full     25.242
_diffrn_measured_fraction_theta_max     0.977
_diffrn_measured_fraction_theta_full     0.999
_diffrn_reflns_limit_h_min     -12
_diffrn_reflns_limit_h_max     12
_diffrn_reflns_limit_k_min     -15
_diffrn_reflns_limit_k_max     16
_diffrn_reflns_limit_l_min     -19
_diffrn_reflns_limit_l_max     18
_refine_special_details
;
Refinement of <i>F</i>^2^ against ALL reflections. The weighted <i>R</i>-factor
<i>wR</i> and goodness of fit <i>S</i> are based on <i>F</i>^2^, conventional
<i>R</i>-factors <i>R</i> are based on <i>F</i>, with <i>F</i> set to zero for
negative <i>F</i>^2^. The threshold expression of <i>F</i>^2^ > \s(<i>F</i>^2^)
is used only for calculating <i>R</i>-factors(gt) <i>etc</i>. and is
not relevant to the choice of reflections for refinement. <i>R</i>-factors
based on <i>F</i>^2^ are statistically about twice as large as those based on
<i>F</i>, and <i>R</i>-factors based on ALL data will be even larger.
;
_reflns_number_total     4215
_reflns_number_gt     3526
_reflns_threshold_expression     'I > 2\s(I)'
_refine_ls_structure_factor_coef     Fsqd
_refine_ls_matrix_type     full
_refine_ls_R_factor_all     0.0567
_refine_ls_R_factor_gt     0.0424
_refine_ls_wR_factor_gt     0.0870
_refine_ls_wR_factor_ref     0.0927
_refine_ls_goodness_of_fit_ref     1.053
_refine_ls_restrained_S_all     1.053
_refine_ls_number_reflns     4215
_refine_ls_number_parameters     216
_refine_ls_number_restraints     0
_refine_ls_hydrogen_treatment     mixed
_refine_ls_weighting_scheme     calc
_refine_ls_weighting_details
              'w=1/[\s^2^(Fo^2^)+(0.0401P)^2^+0.1494P] where P=(Fo^2^+2Fc^2^)/3'
_atom_sites_solution_hydrogens     mixed
_atom_sites_solution_primary     direct
_atom_sites_solution_secondary     difmap
_refine_ls_shift/su_max     0.000
_refine_ls_shift/su_mean     0.000
_refine_diff_density_max     0.215
_refine_diff_density_min     -0.332
_refine_ls_extinction_method     none
_refine_ls_extinction_coef     ?
_refine_ls_abs_structure_details
;
Flack <i>x</i> determined using 1277 quotients
[(<i>I</i>^+^)-(<i>I</i>^-^)]/[(<i>I</i>^+^)+(<i>I</i>^-^)]
(Parsons & Flack, 2004)
;
_refine_ls_abs_structure_Flack     -0.02(4)
loop_
    _atom_type_symbol
    _atom_type_description
    _atom_type_scat_dispersion_real
    _atom_type_scat_dispersion_imag
    _atom_type_scat_source
    'C' 'C' 0.0033 0.0016
                         'International Tables Vol C Tables 4.2.6.8 and 6.1.1.4'
    'H' 'H' 0.0000 0.0000
                         'International Tables Vol C Tables 4.2.6.8 and 6.1.1.4'
    'N' 'N' 0.0061 0.0033
                         'International Tables Vol C Tables 4.2.6.8 and 6.1.1.4'
    'O' 'O' 0.0106 0.0060
                         'International Tables Vol C Tables 4.2.6.8 and 6.1.1.4'
    'S' 'S' 0.1246 0.1234
                         'International Tables Vol C Tables 4.2.6.8 and 6.1.1.4'
_computing_data_collection
;
CrysAlis CCD (Oxford Diffraction, 2008)
;
_computing_cell_refinement
;
CrysAlis CCD (Oxford Diffraction, 2008)
;
_computing_data_reduction
;
CrysAlis CCD (Oxford Diffraction, 2008)
;
_computing_structure_solution
;
SHELXS97 (Sheldrick, 2008)
;
_computing_structure_refinement
;
SHELXL2013 (Sheldrick, 2015)
;
_computing_molecular_graphics
;
SHELXTL-Plus (Sheldrick, 2008)
;
_computing_publication_material
;
SHELXL97 (Sheldrick, 2008) and PLATON (Spek, 2009)
;
loop_
    _atom_site_type_symbol
    _atom_site_label
    _atom_site_fract_x
    _atom_site_fract_y
    _atom_site_fract_z
    _atom_site_U_iso_or_equiv
    _atom_site_adp_type
    _atom_site_calc_flag
    _atom_site_occupancy
    _atom_site_disorder_assembly
    _atom_site_disorder_group
    S S 0.57466(7) 0.53116(6) 0.08855(5) 0.02777(17) Uani d 1 . .
    O O1 0.45052(19) 0.57619(18) 0.05053(14) 0.0389(6) Uani d 1 . .
    O O2 0.5837(2) 0.42449(16) 0.10068(15) 0.0411(5) Uani d 1 . .
    O O3 1.1776(2) 0.72234(15) -0.00066(13) 0.0309(5) Uani d 1 . .
    N N1 0.6994(2) 0.5647(2) 0.01656(15) 0.0241(5) Uani d 1 . .
    N N2 0.8352(2) 0.53514(19) 0.04375(14) 0.0226(5) Uani d 1 . .
    C C1 0.7064(4) 0.7294(3) 0.4507(2) 0.0510(10) Uani d 1 . .
    H H1A 0.6958 0.6789 0.4990 0.077 Uiso calc 1 . .
    H H1B 0.6409 0.7854 0.4614 0.077 Uiso calc 1 . .
    H H1C 0.8033 0.7550 0.4506 0.077 Uiso calc 1 . .
    C C2 0.6745(3) 0.6814(2) 0.35949(19) 0.0333(7) Uani d 1 . .
    C C3 0.7286(3) 0.5861(3) 0.3378(2) 0.0358(8) Uani d 1 . .
    H H3 0.7880 0.5526 0.3803 0.043 Uiso calc 1 . .
    C C4 0.6978(3) 0.5398(2) 0.25650(18) 0.0308(6) Uani d 1 . .
    H H4 0.7341 0.4745 0.2433 0.037 Uiso calc 1 . .
    C C5 0.6127(3) 0.5896(2) 0.19358(18) 0.0259(6) Uani d 1 . .
    C C6 0.5606(3) 0.6853(2) 0.21212(19) 0.0303(7) Uani d 1 . .
    H H6 0.5052 0.7199 0.1681 0.036 Uiso calc 1 . .
    C C7 0.5902(3) 0.7302(2) 0.2954(2) 0.0329(7) Uani d 1 . .
    H H7 0.5526 0.7950 0.3089 0.039 Uiso calc 1 . .
    C C8 0.9350(3) 0.5757(2) -0.00108(18) 0.0240(6) Uani d 1 . .
    H H8 0.9128 0.6228 -0.0478 0.029 Uiso calc 1 . .
    C C9 1.0880(3) 0.5513(2) 0.01786(18) 0.0251(6) Uani d 1 . .
    C C10 1.1497(3) 0.6526(2) 0.05022(18) 0.0227(6) Uani d 1 . .
    C C11 1.1652(3) 0.6526(2) 0.15308(17) 0.0247(6) Uani d 1 . .
    H H11 1.2680 0.6440 0.1659 0.030 Uiso calc 1 . .
    C C12 1.1208(3) 0.7517(2) 0.1995(2) 0.0320(7) Uani d 1 . .
    H H12 1.1814 0.8067 0.1739 0.038 Uiso calc 1 . .
    C C13 1.1488(4) 0.7473(3) 0.3020(2) 0.0475(9) Uani d 1 . .
    H H13A 1.0847 0.6984 0.3302 0.071 Uiso calc 1 . .
    H H13B 1.1332 0.8142 0.3288 0.071 Uiso calc 1 . .
    H H13C 1.2464 0.7264 0.3127 0.071 Uiso calc 1 . .
    C C14 0.9673(3) 0.7800(3) 0.1793(2) 0.0416(8) Uani d 1 . .
    H H14A 0.9047 0.7275 0.2034 0.062 Uiso calc 1 . .
    H H14B 0.9538 0.7858 0.1133 0.062 Uiso calc 1 . .
    H H14C 0.9451 0.8448 0.2084 0.062 Uiso calc 1 . .
    C C15 1.0931(3) 0.5542(2) 0.18366(19) 0.0306(7) Uani d 1 . .
    H H15A 1.1406 0.5254 0.2379 0.037 Uiso calc 1 . .
    H H15B 0.9927 0.5661 0.1984 0.037 Uiso calc 1 . .
    C C16 1.1078(3) 0.4835(2) 0.1014(2) 0.0304(7) Uani d 1 . .
    H H16A 1.2019 0.4512 0.1006 0.036 Uiso calc 1 . .
    H H16B 1.0349 0.4300 0.1030 0.036 Uiso calc 1 . .
    C C17 1.1573(3) 0.5148(2) -0.0706(2) 0.0359(7) Uani d 1 . .
    H H17A 1.2582 0.5039 -0.0602 0.054 Uiso calc 1 . .
    H H17B 1.1447 0.5660 -0.1183 0.054 Uiso calc 1 . .
    H H17C 1.1135 0.4513 -0.0900 0.054 Uiso calc 1 . .
    H H1N 0.690(3) 0.627(3) 0.001(2) 0.040(10) Uiso d 1 . .
loop_
    _atom_site_aniso_label
    _atom_site_aniso_U_11
    _atom_site_aniso_U_22
    _atom_site_aniso_U_33
    _atom_site_aniso_U_12
    _atom_site_aniso_U_13
    _atom_site_aniso_U_23
    S 0.0189(3) 0.0290(4) 0.0354(4) -0.0034(3) 0.0053(3) -0.0060(3)
    O1 0.0171(10) 0.0542(15) 0.0455(12) 0.0008(10) -0.0003(9) -0.0093(11)
    O2 0.0389(11) 0.0293(12) 0.0549(14) -0.0106(10) 0.0121(11) -0.0049(10)
    O3 0.0323(10) 0.0271(12) 0.0334(11) -0.0043(9) 0.0072(9) 0.0008(10)
    N1 0.0182(11) 0.0256(14) 0.0286(13) 0.0020(10) 0.0006(9) -0.0015(10)
    N2 0.0177(10) 0.0213(12) 0.0286(11) 0.0023(10) 0.0013(9) -0.0062(10)
    C1 0.077(3) 0.047(2) 0.0290(17) -0.009(2) 0.0018(17) 0.0017(16)
    C2 0.0404(17) 0.0341(19) 0.0255(15) -0.0055(15) 0.0097(13) 0.0052(12)
    C3 0.0395(17) 0.039(2) 0.0291(16) 0.0024(15) 0.0036(13) 0.0138(14)
    C4 0.0358(15) 0.0263(16) 0.0302(15) 0.0065(14) 0.0113(12) 0.0071(13)
    C5 0.0204(13) 0.0296(17) 0.0278(14) -0.0006(11) 0.0080(11) 0.0012(12)
    C6 0.0249(15) 0.0327(17) 0.0334(16) 0.0049(14) 0.0025(12) -0.0005(12)
    C7 0.0352(16) 0.0260(17) 0.0375(16) 0.0031(14) 0.0084(14) -0.0025(13)
    C8 0.0219(13) 0.0253(15) 0.0247(13) -0.0015(12) 0.0019(11) -0.0030(11)
    C9 0.0180(12) 0.0243(16) 0.0329(14) -0.0006(12) 0.0038(11) -0.0059(11)
    C10 0.0126(12) 0.0245(16) 0.0310(14) 0.0022(11) 0.0036(11) -0.0035(12)
    C11 0.0159(12) 0.0303(17) 0.0279(14) 0.0000(12) 0.0005(11) -0.0016(12)
    C12 0.0323(16) 0.0319(18) 0.0319(16) -0.0016(13) 0.0042(12) -0.0074(13)
    C13 0.054(2) 0.057(3) 0.0313(17) 0.0063(18) 0.0011(16) -0.0120(16)
    C14 0.0392(18) 0.042(2) 0.0434(19) 0.0141(16) 0.0068(15) -0.0046(15)
    C15 0.0272(14) 0.0316(17) 0.0330(15) 0.0023(13) -0.0008(12) 0.0076(12)
    C16 0.0210(13) 0.0226(16) 0.0475(18) 0.0017(11) 0.0010(12) 0.0028(13)
    C17 0.0256(14) 0.041(2) 0.0417(17) -0.0039(14) 0.0063(13) -0.0178(14)
_geom_special_details
;
All e.s.d.'s (except the e.s.d. in the dihedral angle between two l.s. planes)
are estimated using the full covariance matrix. The cell e.s.d.'s are taken
into account individually in the estimation of e.s.d.'s in distances, angles
and torsion angles; correlations between e.s.d.'s in cell parameters are only
used when they are defined by crystal symmetry. An approximate (isotropic)
treatment of cell e.s.d.'s is used for estimating e.s.d.'s involving l.s.
planes.
;
loop_
    _geom_bond_atom_site_label_1
    _geom_bond_atom_site_label_2
    _geom_bond_site_symmetry_2
    _geom_bond_distance
    _geom_bond_publ_flag
    S O2 . 1.426(2) ?
    S O1 . 1.433(2) ?
    S N1 . 1.648(2) ?
    S C5 . 1.761(3) ?
    O3 C10 . 1.216(3) ?
    N1 N2 . 1.405(3) ?
    N1 H1N . 0.86(3) ?
    N2 C8 . 1.272(3) ?
    C1 C2 . 1.511(4) ?
    C1 H1A . 0.9800 ?
    C1 H1B . 0.9800 ?
    C1 H1C . 0.9800 ?
    C2 C7 . 1.393(4) ?
    C2 C3 . 1.399(5) ?
    C3 C4 . 1.372(4) ?
    C3 H3 . 0.9500 ?
    C4 C5 . 1.392(4) ?
    C4 H4 . 0.9500 ?
    C5 C6 . 1.387(4) ?
    C6 C7 . 1.387(4) ?
    C6 H6 . 0.9500 ?
    C7 H7 . 0.9500 ?
    C8 C9 . 1.514(3) ?
    C8 H8 . 0.9500 ?
    C9 C16 . 1.531(4) ?
    C9 C17 . 1.534(4) ?
    C9 C10 . 1.538(4) ?
    C10 C11 . 1.516(4) ?
    C11 C12 . 1.537(4) ?
    C11 C15 . 1.539(4) ?
    C11 H11 . 1.0000 ?
    C12 C13 . 1.528(4) ?
    C12 C14 . 1.533(4) ?
    C12 H12 . 1.0000 ?
    C13 H13A . 0.9800 ?
    C13 H13B . 0.9800 ?
    C13 H13C . 0.9800 ?
    C14 H14A . 0.9800 ?
    C14 H14B . 0.9800 ?
    C14 H14C . 0.9800 ?
    C15 C16 . 1.533(4) ?
    C15 H15A . 0.9900 ?
    C15 H15B . 0.9900 ?
    C16 H16A . 0.9900 ?
    C16 H16B . 0.9900 ?
    C17 H17A . 0.9800 ?
    C17 H17B . 0.9800 ?
    C17 H17C . 0.9800 ?
loop_
    _geom_angle_atom_site_label_1
    _geom_angle_atom_site_label_2
    _geom_angle_atom_site_label_3
    _geom_angle_site_symmetry_1
    _geom_angle_site_symmetry_3
    _geom_angle
    _geom_angle_publ_flag
    O2 S O1 . . 120.65(14) ?
    O2 S N1 . . 107.67(13) ?
    O1 S N1 . . 103.26(12) ?
    O2 S C5 . . 108.25(14) ?
    O1 S C5 . . 109.04(13) ?
    N1 S C5 . . 107.17(12) ?
    N2 N1 S . . 113.73(18) ?
    N2 N1 H1N . . 116(2) ?
    S N1 H1N . . 111(2) ?
    C8 N2 N1 . . 114.7(2) ?
    C2 C1 H1A . . 109.5 ?
    C2 C1 H1B . . 109.5 ?
    H1A C1 H1B . . 109.5 ?
    C2 C1 H1C . . 109.5 ?
    H1A C1 H1C . . 109.5 ?
    H1B C1 H1C . . 109.5 ?
    C7 C2 C3 . . 118.4(3) ?
    C7 C2 C1 . . 121.2(3) ?
    C3 C2 C1 . . 120.5(3) ?
    C4 C3 C2 . . 121.5(3) ?
    C4 C3 H3 . . 119.3 ?
    C2 C3 H3 . . 119.3 ?
    C3 C4 C5 . . 119.2(3) ?
    C3 C4 H4 . . 120.4 ?
    C5 C4 H4 . . 120.4 ?
    C6 C5 C4 . . 120.6(3) ?
    C6 C5 S . . 120.0(2) ?
    C4 C5 S . . 119.4(2) ?
    C5 C6 C7 . . 119.5(3) ?
    C5 C6 H6 . . 120.3 ?
    C7 C6 H6 . . 120.3 ?
    C6 C7 C2 . . 120.8(3) ?
    C6 C7 H7 . . 119.6 ?
    C2 C7 H7 . . 119.6 ?
    N2 C8 C9 . . 122.0(3) ?
    N2 C8 H8 . . 119.0 ?
    C9 C8 H8 . . 119.0 ?
    C8 C9 C16 . . 112.9(2) ?
    C8 C9 C17 . . 108.9(2) ?
    C16 C9 C17 . . 116.1(2) ?
    C8 C9 C10 . . 103.6(2) ?
    C16 C9 C10 . . 102.6(2) ?
    C17 C9 C10 . . 111.9(2) ?
    O3 C10 C11 . . 126.2(3) ?
    O3 C10 C9 . . 123.7(2) ?
    C11 C10 C9 . . 110.1(2) ?
    C10 C11 C12 . . 114.4(2) ?
    C10 C11 C15 . . 104.3(2) ?
    C12 C11 C15 . . 118.2(2) ?
    C10 C11 H11 . . 106.4 ?
    C12 C11 H11 . . 106.4 ?
    C15 C11 H11 . . 106.4 ?
    C13 C12 C14 . . 111.3(3) ?
    C13 C12 C11 . . 110.8(3) ?
    C14 C12 C11 . . 112.6(3) ?
    C13 C12 H12 . . 107.3 ?
    C14 C12 H12 . . 107.3 ?
    C11 C12 H12 . . 107.3 ?
    C12 C13 H13A . . 109.5 ?
    C12 C13 H13B . . 109.5 ?
    H13A C13 H13B . . 109.5 ?
    C12 C13 H13C . . 109.5 ?
    H13A C13 H13C . . 109.5 ?
    H13B C13 H13C . . 109.5 ?
    C12 C14 H14A . . 109.5 ?
    C12 C14 H14B . . 109.5 ?
    H14A C14 H14B . . 109.5 ?
    C12 C14 H14C . . 109.5 ?
    H14A C14 H14C . . 109.5 ?
    H14B C14 H14C . . 109.5 ?
    C16 C15 C11 . . 104.3(2) ?
    C16 C15 H15A . . 110.9 ?
    C11 C15 H15A . . 110.9 ?
    C16 C15 H15B . . 110.9 ?
    C11 C15 H15B . . 110.9 ?
    H15A C15 H15B . . 108.9 ?
    C9 C16 C15 . . 105.1(2) ?
    C9 C16 H16A . . 110.7 ?
    C15 C16 H16A . . 110.7 ?
    C9 C16 H16B . . 110.7 ?
    C15 C16 H16B . . 110.7 ?
    H16A C16 H16B . . 108.8 ?
    C9 C17 H17A . . 109.5 ?
    C9 C17 H17B . . 109.5 ?
    H17A C17 H17B . . 109.5 ?
    C9 C17 H17C . . 109.5 ?
    H17A C17 H17C . . 109.5 ?
    H17B C17 H17C . . 109.5 ?
loop_
    _geom_torsion_atom_site_label_1
    _geom_torsion_atom_site_label_2
    _geom_torsion_atom_site_label_3
    _geom_torsion_atom_site_label_4
    _geom_torsion_site_symmetry_1
    _geom_torsion_site_symmetry_2
    _geom_torsion_site_symmetry_3
    _geom_torsion_site_symmetry_4
    _geom_torsion
    _geom_torsion_publ_flag
    O2 S N1 N2 . . . . -55.9(2) ?
    O1 S N1 N2 . . . . 175.41(19) ?
    C5 S N1 N2 . . . . 60.3(2) ?
    S N1 N2 C8 . . . . -167.6(2) ?
    C7 C2 C3 C4 . . . . -1.5(4) ?
    C1 C2 C3 C4 . . . . 178.1(3) ?
    C2 C3 C4 C5 . . . . 1.1(4) ?
    C3 C4 C5 C6 . . . . 0.7(4) ?
    C3 C4 C5 S . . . . 179.2(2) ?
    O2 S C5 C6 . . . . -155.0(2) ?
    O1 S C5 C6 . . . . -22.0(3) ?
    N1 S C5 C6 . . . . 89.2(2) ?
    O2 S C5 C4 . . . . 26.5(2) ?
    O1 S C5 C4 . . . . 159.5(2) ?
    N1 S C5 C4 . . . . -89.3(2) ?
    C4 C5 C6 C7 . . . . -2.1(4) ?
    S C5 C6 C7 . . . . 179.4(2) ?
    C5 C6 C7 C2 . . . . 1.7(4) ?
    C3 C2 C7 C6 . . . . 0.0(4) ?
    C1 C2 C7 C6 . . . . -179.6(3) ?
    N1 N2 C8 C9 . . . . -179.0(2) ?
    N2 C8 C9 C16 . . . . -6.2(4) ?
    N2 C8 C9 C17 . . . . 124.3(3) ?
    N2 C8 C9 C10 . . . . -116.4(3) ?
    C8 C9 C10 O3 . . . . -76.0(3) ?
    C16 C9 C10 O3 . . . . 166.3(2) ?
    C17 C9 C10 O3 . . . . 41.2(4) ?
    C8 C9 C10 C11 . . . . 102.3(2) ?
    C16 C9 C10 C11 . . . . -15.4(3) ?
    C17 C9 C10 C11 . . . . -140.5(2) ?
    O3 C10 C11 C12 . . . . 40.3(4) ?
    C9 C10 C11 C12 . . . . -137.9(2) ?
    O3 C10 C11 C15 . . . . 171.0(3) ?
    C9 C10 C11 C15 . . . . -7.3(3) ?
    C10 C11 C12 C13 . . . . -176.4(2) ?
    C15 C11 C12 C13 . . . . 60.2(3) ?
    C10 C11 C12 C14 . . . . 58.2(3) ?
    C15 C11 C12 C14 . . . . -65.2(3) ?
    C10 C11 C15 C16 . . . . 27.2(3) ?
    C12 C11 C15 C16 . . . . 155.5(2) ?
    C8 C9 C16 C15 . . . . -78.7(3) ?
    C17 C9 C16 C15 . . . . 154.5(2) ?
    C10 C9 C16 C15 . . . . 32.2(2) ?
    C11 C15 C16 C9 . . . . -37.7(3) ?
loop_
    _geom_hbond_atom_site_label_D
    _geom_hbond_atom_site_label_H
    _geom_hbond_atom_site_label_A
    _geom_hbond_site_symmetry_A
    _geom_hbond_distance_DH
    _geom_hbond_distance_HA
    _geom_hbond_distance_DA
    _geom_hbond_angle_DHA
    N1 H1N O3 4_465 0.86(3) 2.00(4) 2.836(3) 164(3)
_shelx_hkl_file
;
   0   0   2 219866. 5372.77   3
   0   0  -2 220735. 5316.83   4
   0   0  -3-117.014 253.584   4
   0   0   3 149.761 193.652   1
   0   0   3-414.649 369.953   3
   0   0  -3 261.887 178.392   1
   0   0   3 47.0884 177.710   4
   0   0  -3-93.8575 256.104   3
   0   0  -4 67650.4 1908.98   1
   0   0  -4 68907.9 2147.40   4
   0   0   4 63193.8 1897.47   1
   0   0   4 71524.8 2157.20   4
   0   0  -4 68771.4 2252.06   3
   0   0   4 65288.9 2225.55   3
   0   0  -5-59.9608 208.037   1
   0   0   5-21.9625 232.803   1
   0   0  -5 519.260 399.554   3
   0   0   5-584.646 549.274   3
   0   0  -5-7.60229 350.422   4
   0   0   5-6.22861 253.975   4
   0   0  -6 46567.7 1945.90   3
   0   0   6 46940.1 1844.22   4
   0   0  -6 43099.2 1797.42   4
   0   0   6 42972.2 1929.44   3
   0   0   6 41714.7 1497.44   1
   0   0  -6 42996.2 1493.67   1
   0   0   7-4.35351 271.198   1
   0   0  -7 41.9695 208.150   1
   0   0  -7 693.001 398.346   4
   0   0   7 624.141 540.191   3
   0   0   8 87744.1 2730.57   1
   0   0  -8 92941.6 2770.38   1
   0   0   8 85645.5 3336.14   3
   0   0  -8 88127.2 3171.79   4
   0   0  -9-340.467 303.372   1
   0   0   9 461.710 528.908   3
   0   0  -9 59.2775 413.604   4
   0   0  10 73314.5 3283.66   3
   0   0 -10 69532.0 3012.92   4
   0   0 -10 77808.4 2569.79   1
   0   0 -11 155.316 293.966   1
   0   0  11-508.729 576.351   3
   0   0 -11-285.196 487.584   4
   0   0  12 11454.3 1448.24   3
   0   0 -12 11264.6 1217.05   4
   0   0 -13 67.7238 479.114   4
   0   0  13 1269.31 818.035   3
   0   0 -14 744.418 642.993   4
   0   0  14 315.631 711.745   3
   0   0 -15 431.912 567.847   4
   0   0  15-25.3337 782.408   3
   0   0  16-863.184 779.531   3
   0   0 -16-471.753 577.590   4
   0   0  17 1492.18 853.604   3
   0   0 -17 482.002 662.200   4
   0   0  18 3473.44 1233.74   3
   0   0 -18 2110.98 795.851   4
   0   0 -19-487.929 624.750   4
   0   1   2 752167. 17696.1   3
   0   1  -2 759182. 17663.6   4
   0  -1   2 760693. 17673.2   3
   0   1  -2 770597. 17681.8   3
   0  -1  -2 751101. 17563.0   1
   0  -1   2 796161. 17687.0   4
   0   1   2 748408. 17565.9   1
   0  -1  -2 794628. 17712.9   3
   0   1  -2 769136. 17497.1   2
   0  -1  -2 754502. 17644.8   4
   0   1   2 771811. 17654.9   4
   0  -1   2 763043. 17504.9   2
   0   1  -3 68353.7 2105.22   3
   0  -1   3 70973.1 2114.20   3
   0   1   3 69800.9 2065.20   4
   0  -1  -3 69483.9 2064.30   4
   0   1  -3 66398.1 2066.65   4
   0   1  -3 66559.3 1848.39   2
   0   1   3 65819.9 2108.48   3
   0   1   3 67842.5 1927.81   1
   0  -1   3 69145.8 2075.76   4
   0  -1  -3 69062.5 1933.70   1
   0  -1  -3 70293.3 2133.63   3
   0  -1   4 290597. 7151.39   4
   0  -1   4 277902. 7203.76   3
   0   1  -4 279025. 6841.96   1
   0  -1  -4 287325. 6904.74   1
   0   1   4 277293. 7231.68   3
   0  -1  -4 280569. 7115.66   4
   0   1  -4 280202. 7132.12   4
   0   1   4 292595. 7130.46   4
   0   1  -4 284401. 7214.20   3
   0   1   4 277332. 6884.07   1
   0  -1  -4 301565. 7279.54   3
   0   1   5 211725. 5498.00   1
   0  -1   5 226634. 5840.30   4
   0  -1  -5 213937. 5767.61   4
   0   1  -5 221913. 5454.16   1
   0  -1   5 209762. 5864.58   3
   0   1   5 229126. 5822.15   4
   0   1   5 212510. 5916.81   3
   0   1  -5 221028. 5928.97   3
   0   1  -5 208880. 5778.35   4
   0  -1  -5 219294. 5502.26   1
   0  -1  -5 222915. 5950.33   3
   0  -1   6 98965.1 3106.43   4
   0   1   6 90992.6 3196.07   3
   0  -1  -6 87992.6 3006.39   4
   0   1   6 99445.0 3093.42   4
   0   1   6 91070.0 2738.38   1
   0  -1   6 92377.6 3170.98   3
   0   1  -6 93118.8 2688.29   1
   0   1  -6 90378.5 3031.32   4
   0   1  -6 100095. 3235.07   3
   0  -1  -6 92020.8 2730.77   1
   0  -1  -7 5208.26 510.142   1
   0  -1   7 4870.71 765.593   3
   0   1   7 4549.56 779.184   3
   0   1   7 4528.92 488.693   1
   0   1  -7 4685.45 646.569   4
   0  -1  -7 5260.28 641.515   4
   0   1  -7 4977.73 485.325   1
   0  -1  -8 19678.9 1025.68   1
   0   1  -8 18350.5 1252.50   4
   0   1   8 16571.4 1329.26   3
   0  -1   8 16713.8 1323.81   3
   0   1  -8 19380.9 995.290   1
   0   1   8 18187.1 992.558   1
   0  -1  -8 15396.7 1164.18   4
   0  -1  -9 2054.04 536.806   4
   0   1  -9 2204.33 400.721   1
   0   1  -9 2009.97 616.486   4
   0   1   9 2254.90 433.984   1
   0  -1  -9 2257.24 431.371   1
   0   1   9 1242.68 664.955   3
   0  -1   9 1354.73 581.247   3
   0   1  10-676.726 807.287   3
   0   1  10 144.227 354.686   1
   0   1 -10 510.920 483.010   4
   0  -1  10 196.677 617.150   3
   0  -1 -10 268.999 300.462   1
   0  -1 -10-238.947 474.318   4
   0   1 -10 390.666 275.063   1
   0   1 -11 17946.6 1458.10   4
   0   1 -11 18669.1 1097.92   1
   0  -1  11 18542.0 1609.43   3
   0  -1 -11 18524.0 1141.00   1
   0  -1 -11 18210.1 1454.03   4
   0   1  11 20542.6 1200.97   1
   0   1  11 17542.8 1618.18   3
   0   1 -12 55197.8 2126.84   2
   0  -1  12 50348.4 2893.70   3
   0   1  12 51690.1 2143.17   1
   0   1  12 52051.0 2933.30   3
   0  -1 -12 51493.2 2680.06   4
   0   1 -12 54431.6 2761.97   4
   0   1  13 2182.11 940.689   3
   0  -1  13 4491.22 1085.65   3
   0  -1 -13 1868.03 687.419   4
   0   1 -13 4037.36 889.488   4
   0   1 -13 2544.12 471.266   2
   0   1  14 4329.36 1030.70   3
   0  -1  14 7287.30 1244.34   3
   0  -1 -14 5339.17 992.369   4
   0   1 -14 4387.72 890.126   4
   0  -1 -15-106.732 529.808   4
   0  -1  15 681.262 770.123   3
   0   1 -15 2036.73 753.822   4
   0   1  15 783.380 733.223   3
   0   1 -16 494.727 540.154   4
   0   1  16 1084.24 939.146   3
   0  -1  16 896.813 821.044   3
   0  -1 -16 992.811 593.468   4
   0   1 -17 962.476 753.552   4
   0  -1 -17 1383.46 695.684   4
   0  -1  17 3220.97 1201.77   3
   0   1  17 1923.36 1087.17   3
   0   1 -18 5395.96 1147.63   4
   0  -1  18 4649.40 1204.01   3
   0  -1 -18 4980.17 1101.96   4
   0   1  18 5353.71 1242.22   3
   0  -1 -19 1164.98 709.983   4
   0   1 -19 1111.34 872.935   4
   0  -2   0 234567. 5765.43   2
   0   2   0 234934. 5761.02   2
   0   2   1 529913. 12312.9   3
   0  -2  -1 534261. 12453.1   2
   0  -2   1 521094. 12367.7   2
   0   2   1 525964. 12437.8   2
   0   2  -1 509634. 12358.9   2
   0   2  -2 566420. 13328.9   2
   0  -2  -2 567573. 13476.8   2
   0   2   2 560403. 13426.2   3
   0  -2  -2 580907. 13447.1   3
   0  -2  -2 579327. 13435.3   1
   0  -2   2 581328. 13346.2   2
   0   2  -2 561404. 13469.2   4
   0   2   2 553249. 13409.7   1
   0  -2   2 611735. 13514.2   4
   0  -2  -3 12013.8 750.853   4
   0   2   3 13444.5 806.820   3
   0   2  -3 11520.2 623.178   2
   0   2   3 13506.2 753.897   4
   0  -2   3 14280.4 794.903   4
   0   2  -3 12801.9 792.750   4
   0   2   3 13210.4 733.484   1
   0  -2  -3 13635.3 806.297   3
   0  -2  -3 13212.6 732.513   1
   0   2  -3 13385.8 775.730   3
   0  -2   3 13266.0 637.735   2
   0   2  -4 61916.5 2076.35   3
   0   2   4 57010.5 1921.18   1
   0  -2  -4 61529.6 2127.30   3
   0  -2  -4 57420.8 2038.18   4
   0   2   4 61439.3 2059.54   4
   0   2  -4 58892.6 2073.75   4
   0  -2   4 57405.2 2080.01   3
   0  -2  -4 59513.3 1925.49   1
   0  -2   4 61055.6 2074.11   4
   0   2   4 60789.9 2130.57   3
   0   2  -4 59256.4 1804.31   2
   0  -2   5 25254.0 1337.07   3
   0   2   5 24915.9 1143.29   1
   0  -2  -5 28011.3 1178.70   1
   0   2  -5 26286.4 1054.74   2
   0  -2  -5 25000.2 1283.17   4
   0   2  -5 26171.9 1320.27   4
   0  -2  -5 27438.3 1385.35   3
   0   2   5 25689.6 1271.49   4
   0   2  -5 28170.1 1355.17   3
   0   2   5 25256.0 1368.25   3
   0  -2   5 27518.3 1294.74   4
   0  -2   6 411814. 10878.6   3
   0  -2  -6 414396. 10756.9   4
   0   2  -6 425754. 10363.2   1
   0   2  -6 417432. 10807.0   4
   0   2   6 426055. 10471.6   1
   0   2   6 411312. 10927.9   3
   0   2  -6 412341. 10289.3   2
   0   2  -6 451966. 10956.6   3
   0   2   6 466685. 10849.6   4
   0  -2  -6 434087. 10476.3   1
   0  -2   6 455699. 10872.9   4
   0   2  -7 191390. 4877.74   1
   0   2   7 181069. 5503.88   3
   0   2   7 180156. 4495.64   5
   0  -2  -7 183614. 5301.96   4
   0   2  -7 176575. 5322.94   4
   0  -2   7 186640. 5458.49   3
   0   2  -7 181338. 4785.69   2
   0   2   7 178392. 4933.27   1
   0  -2  -7 191085. 4975.10   1
   0   2  -7 173583. 4425.96   5
   0   2   8 11397.4 540.855   5
   0   2  -8 10543.0 472.936   5
   0  -2  -8 12761.1 853.124   1
   0   2  -8 12111.3 1031.29   4
   0   2   8 13806.7 1207.50   3
   0   2  -8 13453.5 791.046   2
   0  -2   8 12586.1 1146.49   3
   0   2  -8 11559.2 761.300   1
   0  -2  -8 12515.3 1037.67   4
   0   2   8 12383.8 861.030   1
   0   2   9 13382.6 1287.51   3
   0   2  -9 12152.4 1137.64   4
   0   2  -9 12853.9 842.206   1
   0  -2  -9 14848.5 948.714   1
   0  -2   9 14415.2 1308.61   3
   0  -2  -9 13050.8 1128.78   4
   0   2   9 12244.8 512.741   5
   0   2  -9 13808.3 833.463   2
   0   2   9 13219.7 934.616   1
   0   2 -10-153.049 556.700   4
   0   2  10 330.377 660.987   3
   0  -2 -10 320.801 363.987   1
   0   2  10 129.095 351.897   1
   0   2 -10 237.954 324.359   1
   0  -2 -10-295.475 444.299   4
   0  -2  10 160.436 589.592   3
   0   2 -10 29.1864 253.250   2
   0   2 -11 2845.51 735.341   4
   0   2  11 3023.40 522.479   1
   0  -2  11 276.653 769.874   3
   0  -2 -11 1119.90 528.541   4
   0   2 -11 2217.66 411.015   2
   0   2  11 2187.96 845.347   3
   0   2 -11 2183.50 433.902   1
   0   2 -12 62126.7 2289.13   2
   0   2  12 60168.1 2437.86   1
   0  -2  12 57649.2 3132.59   3
   0   2 -12 64187.5 3066.24   4
   0  -2 -12 57594.2 2879.73   4
   0   2  12 60742.5 3197.27   3
   0   2 -13 736.806 543.169   4
   0  -2  13 1455.81 775.840   3
   0  -2 -13 1276.22 637.909   4
   0   2  13 441.666 355.419   1
   0   2  13 779.813 812.326   3
   0   2 -14 13235.8 1454.66   4
   0   2  14 14737.6 1116.78   1
   0   2  14 13064.3 1628.44   3
   0  -2  14 10593.7 1447.12   3
   0  -2 -14 11819.8 1336.81   4
   0   2 -15 1404.91 695.240   4
   0   2  15 3227.70 1071.99   3
   0  -2  15 2523.50 909.137   3
   0  -2 -15 1499.12 625.722   4
   0  -2 -16 7213.26 1187.23   4
   0   2  16 5534.39 1169.41   3
   0   2 -16 5098.19 1083.49   4
   0   2 -17 1198.54 796.349   4
   0  -2 -17-744.244 679.427   4
   0   2  17-610.258 615.001   3
   0   2  18 2438.60 978.975   3
   0   2 -18 1417.72 738.071   4
   0  -2 -18 974.353 722.221   4
   0   2 -19 1649.81 812.734   4
   0  -2 -19 3800.24 1066.14   4
   0   3   0 431.388 478.413   2
   0  -3   0-126.418 302.074   2
   0  -3  -1 495654. 11744.0   2
   0   3  -1 483688. 11655.2   2
   0   3   1 474763. 11713.0   2
   0  -3   1 491982. 11649.1   2
   0   3  -2 177345. 4803.15   2
   0   3   2 184016. 4901.29   1
   0   3   2 179734. 4802.77   3
   0  -3  -2 187055. 4974.80   2
   0  -3   2 189879. 4829.93   2
   0  -3   2 194478. 4948.50   4
   0   3   3 164229. 4556.07   1
   0  -3  -3 176772. 4629.09   3
   0  -3   3 175518. 4675.54   4
   0   3   3 161984. 4577.22   3
   0   3  -3 166889. 4646.49   4
   0  -3  -3 160199. 4580.09   4
   0   3  -3 165044. 4446.79   2
   0  -3   3 173111. 4466.93   2
   0  -3  -3 183115. 4691.00   2
   0   3  -4 53892.4 2033.30   4
   0  -3  -4 52761.1 1994.50   4
   0  -3   4 55225.3 1820.35   2
   0  -3  -4 54504.1 2006.81   2
   0   3  -4 53264.0 1809.73   2
   0  -3  -4 54699.7 2039.08   3
   0   3  -4 55227.6 1987.77   3
   0  -3  -4 56250.7 1968.91   1
   0  -3   4 57545.2 2064.69   4
   0   3   4 50856.4 1898.07   1
   0   3   4 52444.2 2033.94   3
   0   3   5 111270. 3406.07   4
   0  -3   5 113120. 3466.55   4
   0   3   5 103101. 3432.77   3
   0  -3   5 110224. 3107.69   2
   0   3  -5 109589. 3418.90   3
   0   3   5 104272. 3230.09   1
   0  -3  -5 105499. 3245.04   1
   0  -3  -5 117728. 3520.18   3
   0   3  -5 104199. 3397.36   4
   0   3  -5 101076. 3058.77   2
   0  -3  -5 103887. 3370.49   4
   0  -3  -6 6233.89 624.390   1
   0   3  -6 4628.02 466.404   2
   0   3   6 5368.91 601.489   1
   0   3   6 5618.98 764.549   3
   0   3  -6 4714.38 675.788   4
   0  -3  -6 5119.06 636.253   4
   0   3   7 37930.0 1971.38   3
   0   3   7 39051.8 1706.72   1
   0  -3  -7 44159.7 1775.83   1
   0   3  -7 38674.9 1916.72   4
   0  -3  -7 42431.5 1963.51   4
   0   3  -7 39463.5 1548.38   2
   0   3  -8 6455.39 577.331   2
   0  -3  -8 6586.56 814.253   4
   0   3  -8 6618.72 865.347   4
   0   3  -8 6945.09 633.211   1
   0   3   8 5888.74 680.954   1
   0   3   8 7723.23 982.148   3
   0  -3  -8 6170.19 681.827   1
   0   3  -9 21577.1 1524.54   4
   0  -3  -9 20295.1 1449.20   4
   0   3   9 22494.3 954.785   5
   0   3  -9 21966.3 897.053   5
   0   3  -9 21225.8 1116.16   2
   0  -3  -9 22826.2 1289.55   1
   0   3   9 20786.8 1640.72   3
   0   3  -9 21524.9 1181.48   1
   0   3   9 19690.8 1224.91   1
   0   3 -10 1487.34 360.202   2
   0  -3 -10 460.855 493.620   4
   0   3  10 1517.42 686.288   3
   0   3 -10 621.668 346.799   1
   0   3  10 1289.06 448.662   1
   0  -3  10 1165.54 663.866   3
   0   3 -10 874.849 174.385   5
   0   3  10 1009.30 232.539   5
   0   3 -10 1181.71 559.913   4
   0   3  11 1386.99 848.509   3
   0   3  11 1193.18 526.765   1
   0  -3 -11 671.408 532.775   4
   0   3 -11 847.817 314.142   2
   0   3 -11-113.992 330.367   1
   0   3 -11 1746.32 688.230   4
   0   3  12 29958.2 2220.57   3
   0   3  12 30905.5 1694.30   1
   0   3 -12 29972.7 2058.39   4
   0   3 -12 29320.8 1451.18   2
   0  -3 -12 29559.9 1991.93   4
   0   3 -13 5670.12 1005.31   4
   0  -3 -13 4397.26 872.355   4
   0   3  13 6584.98 811.183   1
   0   3  13 5326.92 1089.04   3
   0   3 -14 7267.40 1169.92   4
   0   3  14 5860.89 1157.66   3
   0   3  14 7721.14 877.722   1
   0  -3 -14 6654.49 1052.76   4
   0   3  15 6752.19 1242.18   3
   0   3 -15 4941.83 990.772   4
   0  -3 -15 5946.71 1049.49   4
   0   3  16 580.766 661.103   3
   0   3 -16 1893.01 747.867   4
   0  -3 -16 1799.00 741.757   4
   0   3  17 3970.58 1175.16   3
   0  -3 -17 4809.53 1019.03   4
   0   3 -17 3211.60 954.737   4
   0  -3 -18 140.040 685.385   4
   0   3 -18 34.5084 524.236   4
   0   3 -19 1239.38 797.368   4
   0  -3 -19 1033.84 709.706   4
   0  -4   0 755869. 17446.2   2
   0   4   0 705146. 17390.5   2
   0  -4  -1 38348.7 1601.57   2
   0   4  -1 33290.1 1503.34   2
   0   4   1 34533.3 1561.34   2
   0  -4   1 36151.0 1506.37   2
   0   4  -2 1716.56 490.128   2
   0   4   2 1237.90 463.126   1
   0   4   2 1046.86 360.893   3
   0  -4   2 1067.23 361.332   2
   0  -4  -2 996.718 458.176   2
   0   4   3 1042.51 429.702   3
   0   4   3 1051.42 481.037   1
   0  -4  -3 1679.65 413.867   2
   0   4  -3 1185.53 423.516   2
   0  -4   3 751.792 294.309   2
   0  -4   3 1303.46 445.944   4
   0   4  -4 24472.8 1191.71   2
   0  -4  -4 24674.3 1284.54   3
   0   4  -4 23026.0 1219.61   3
   0   4   4 23480.3 1272.67   1
   0  -4   4 25287.5 1324.27   4
   0  -4   4 26374.4 1192.24   2
   0  -4  -4 22483.0 1266.95   4
   0   4   4 24987.1 1302.04   3
   0  -4  -4 23989.8 1318.71   2
   0  -4  -5 83176.8 2835.22   2
   0   4  -5 82687.9 2773.04   3
   0  -4  -5 74173.0 2745.87   4
   0  -4   5 82615.0 2575.57   2
   0  -4  -5 78550.2 2723.15   1
   0   4   5 76911.6 2696.46   1
   0   4  -5 75350.1 2801.04   4
   0   4  -5 74675.4 2518.95   2
   0   4   5 75902.1 2792.18   3
   0  -4  -6 59157.4 2230.89   1
   0   4  -6 55605.7 2334.95   4
   0  -4   6 57741.2 2030.37   2
   0   4   6 53344.4 2320.19   3
   0   4  -6 54700.3 2009.43   2
   0   4   6 50076.5 2116.84   1
   0  -4  -6 53081.4 2257.87   4
   0   4   7 79549.2 2896.77   1
   0   4  -7 86508.6 2754.71   2
   0   4  -7 82810.2 3168.08   4
   0  -4  -7 82530.2 3111.07   4
   0   4   7 84407.6 3235.92   3
   0   4   8 16988.4 1399.23   3
   0   4   8 16423.1 1145.53   1
   0   4  -8 19256.4 1082.56   2
   0   4  -8 18578.8 1393.81   4
   0  -4  -8 19624.7 1370.47   4
   0   4  -9 413.341 328.698   1
   0   4   9 591.759 599.179   3
   0   4  -9 635.565 330.620   2
   0   4  -9 866.350 608.886   4
   0   4   9 93.6739 432.897   1
   0  -4  -9 292.891 425.253   4
   0   4  -9 1029.28 357.281   5
   0   4 -10 57019.4 2214.57   2
   0   4  10 63045.5 2054.87   5
   0   4 -10 59396.4 1961.45   5
   0   4  10 57455.8 2444.46   1
   0  -4 -10 54343.7 2715.17   4
   0   4 -10 59247.1 2837.61   4
   0   4  10 54780.5 2876.50   3
   0   4  11-55.9698 254.629   5
   0   4  11 610.081 488.150   1
   0   4 -11 651.068 372.195   2
   0  -4 -11-24.9371 466.722   4
   0   4 -11 346.339 577.929   4
   0   4  11-348.186 738.776   3
   0   4  12 2322.56 598.921   1
   0  -4 -12 2152.27 653.095   4
   0   4  12 1678.52 824.841   3
   0   4 -12 1804.84 428.321   2
   0   4 -12 2145.44 780.825   4
   0   4 -13 40513.7 2536.95   4
   0   4  13 41708.5 2101.44   1
   0   4  13 39505.3 2679.19   3
   0  -4 -13 38088.0 2422.13   4
   0   4  14 872.986 467.663   1
   0   4 -14 254.385 607.934   4
   0  -4 -14 506.599 614.633   4
   0   4  14 176.150 692.844   3
   0   4 -15 1035.79 759.196   4
   0   4  15 179.068 636.833   3
   0  -4 -15 841.920 575.498   4
   0   4  16 193.483 587.653   3
   0   4 -16-142.680 700.094   4
   0  -4 -16 249.308 608.499   4
   0   4  17 4969.35 1184.21   3
   0   4 -17 4751.77 1081.95   4
   0  -4 -17 5390.62 1082.09   4
   0   4 -18 3063.37 959.677   4
   0  -4 -18 4694.27 1038.48   4
   0   4 -19 704.792 640.811   4
   0  -4 -19 101.366 678.830   4
   0  -5   0 653.177 384.440   2
   0   5   0 1038.01 643.940   2
   0   5  -1 207439. 5920.57   2
   0  -5  -1 221423. 6041.46   2
   0   5   1 209125. 5986.66   2
   0  -5   1 220334. 5947.26   2
   0  -5   2 22636.3 1221.67   2
   0   5   2 18387.5 1216.16   1
   0   5   2 18239.8 1052.05   3
   0   5   2 18270.0 1256.26   2
   0   5  -2 20244.8 1211.22   2
   0  -5  -2 21579.3 1290.19   2
   0   5   3 138391. 4369.49   1
   0   5  -3 140979. 4287.86   2
   0   5   3 141951. 4216.15   3
   0  -5   4 1459.78 345.725   2
   0   5  -4 1194.91 427.903   2
   0   5   4 2742.88 523.813   3
   0   5   4 1844.25 569.180   1
   0   5  -5 36509.9 1673.31   2
   0   5   5 36151.3 1786.03   1
   0  -5  -5 37825.3 1853.12   4
   0   5  -5 38547.8 1769.44   3
   0   5   5 37475.8 1808.26   3
   0  -5   5 40469.4 1689.32   2
   0  -5   6 24630.5 1282.46   2
   0   5  -6 25108.5 1346.67   2
   0  -5  -6 21829.3 1417.37   4
   0   5   6 24725.4 1437.15   1
   0   5  -6 24637.1 1536.15   4
   0   5   6 21285.7 1413.69   3
   0  -5   7 9811.07 781.035   2
   0   5  -7 9222.81 826.978   2
   0   5   7 9598.93 933.216   1
   0  -5  -7 8042.25 911.550   4
   0   5   7 8723.56 981.986   3
   0   5  -7 9311.54 997.322   4
   0   5   8 12296.2 1232.65   3
   0   5  -8 15945.5 1361.64   4
   0  -5  -8 13353.6 1204.21   4
   0   5  -8 13564.6 1002.02   2
   0   5   8 13660.8 1107.71   1
   0   5  -9 3051.67 588.893   2
   0   5  -9 3867.87 827.050   4
   0  -5  -9 3532.47 750.622   4
   0   5   9 3929.33 677.196   1
   0   5   9 4571.94 934.781   3
   0   5 -10 843.218 408.708   5
   0   5  10 1284.31 465.705   5
   0   5 -10 169.378 381.519   2
   0   5 -10 690.888 649.854   4
   0  -5 -10-3.98185 469.993   4
   0   5  10-53.6558 474.847   1
   0   5  10 1149.62 758.193   3
   0   5  11 50155.9 2862.36   3
   0  -5 -11 53724.9 2772.69   4
   0   5 -11 51948.1 2180.31   2
   0   5  11 51006.0 2397.84   1
   0   5 -11 53060.0 2808.51   4
   0   5 -12 996.369 439.575   2
   0   5  12 331.047 492.710   1
   0   5  12-605.929 627.754   3
   0   5 -12 307.000 481.126   4
   0  -5 -12-461.784 562.987   4
   0   5  13 2926.65 914.835   3
   0   5  13 4123.74 763.231   1
   0   5 -13 3768.94 862.671   4
   0  -5 -13 4540.63 907.679   4
   0   5  14 17774.1 1905.21   3
   0   5 -14 15926.4 1695.46   4
   0  -5 -14 16453.3 1642.10   4
   0   5  14 17175.2 1407.33   1
   0   5  15 3648.48 999.002   3
   0  -5 -15 1737.77 682.407   4
   0   5 -15 3719.14 993.455   4
   0  -5 -16-5.62170 554.499   4
   0   5 -16 1671.11 825.412   4
   0   5  16 462.775 709.218   3
   0   5 -17 549.732 666.244   4
   0  -5 -17-37.9103 698.378   4
   0   5  17 354.616 849.102   3
   0   5 -18 6289.36 1269.41   4
   0  -5 -18 6202.71 1269.04   4
   0  -5 -19 7761.59 1422.10   4
   0   6   0 207068. 6015.04   2
   0   6   1 80381.4 3005.57   2
   0   6  -1 79242.3 2972.41   2
   0   6   2 734.382 607.887   2
   0   6   2 1082.99 369.202   3
   0   6   2 1955.73 646.990   1
   0   6  -2 1965.03 615.069   2
   0   6  -3 9808.49 946.039   2
   0   6   3 11551.1 1053.51   1
   0   6   3 10286.9 845.372   3
   0   6   4 97572.9 3304.46   3
   0   6  -4 96244.3 3349.14   2
   0   6   4 96588.8 3450.98   1
   0   6   5 99939.7 3516.09   3
   0  -6  -5 98596.1 3582.72   4
   0   6   5 101117. 3563.99   1
   0   6  -5 101587. 3433.68   2
   0  -6  -6 102781. 3714.57   4
   0   6  -6 99844.5 3450.80   2
   0   6   6 103599. 3649.46   1
   0   6   6 102305. 3688.61   3
   0   6  -7 563.360 467.497   2
   0   6   7 1252.64 592.007   1
   0  -6  -7 926.001 440.263   4
   0   6   7 1444.03 621.980   3
   0   6  -8 3927.01 825.015   4
   0   6   8 3772.81 745.418   1
   0   6   8 4684.42 896.937   3
   0   6  -8 4395.85 646.272   2
   0  -6  -8 4248.40 764.600   4
   0   6   9 260.585 564.210   3
   0   6   9 223.987 513.041   1
   0  -6  -9 506.399 489.100   4
   0   6  -9 105.233 659.514   4
   0   6  -9 737.521 408.565   2
   0  -6 -10 45017.1 2484.14   4
   0   6  10 44655.5 2307.13   1
   0   6 -10 44088.1 2059.48   2
   0   6  10 43963.7 2575.84   3
   0   6 -10 42275.8 2505.99   4
   0   6  11 3321.49 950.344   3
   0   6 -11 2165.82 787.346   4
   0  -6 -11 3638.19 801.110   4
   0   6 -11 2167.91 565.196   2
   0   6  11 1523.69 614.919   1
   0   6  12 1264.00 547.520   1
   0  -6 -12 244.467 495.010   4
   0   6 -12 838.416 520.870   4
   0   6 -12 837.634 432.081   2
   0   6  12 464.934 655.332   3
   0   6  13 3729.53 768.021   1
   0  -6 -13 1832.36 711.223   4
   0   6 -13 5383.95 1073.39   4
   0   6  13 4276.80 1073.18   3
   0   6  14 768.125 615.435   3
   0   6 -14 421.138 639.213   4
   0   6  14 2394.13 701.026   1
   0  -6 -14 491.177 457.841   4
   0  -6 -15 2553.47 828.593   4
   0   6 -15 3233.52 974.295   4
   0   6  15 4722.87 1156.83   3
   0   6  16 10173.7 1597.12   3
   0   6 -16 9455.65 1488.10   4
   0  -6 -16 9485.57 1412.32   4
   0  -6 -17 927.044 713.680   4
   0   6 -17 366.263 611.479   4
   0   6  17 1568.30 949.829   3
   0   6 -18 394.596 743.686   4
   0  -6 -18-209.830 727.430   4
   0   7   0-152.618 570.218   2
   0   7  -1 116938. 4077.00   2
   0   7   1 120015. 4136.53   2
   0   7   2 2689.78 517.308   3
   0   7   2 2717.52 742.396   1
   0   7  -2 3791.74 785.478   2
   0   7  -3 2777.39 697.684   2
   0   7   3 2012.84 702.025   1
   0   7   3 3125.76 569.739   3
   0   7   4 21600.5 1380.86   3
   0   7  -4 22934.3 1493.46   2
   0   7   4 24508.1 1616.36   1
   0   7   5 6273.94 925.193   1
   0   7   5 7511.21 874.854   3
   0   7  -6 12442.4 1101.03   2
   0  -7  -6 11289.8 1118.43   4
   0   7   6 13056.1 1208.17   1
   0   7   6 12183.7 1134.61   3
   0  -7  -7 46495.0 2414.01   4
   0   7   7 45820.3 2353.72   1
   0   7  -7 49348.5 2270.52   2
   0   7   7 46658.4 2377.87   3
   0   7  -8 125.957 460.357   2
   0  -7  -8 676.589 537.492   4
   0   7   8 1046.57 609.542   3
   0   7   8 1256.16 692.949   1
   0   7   9 4644.99 857.376   1
   0   7   9 4306.23 958.003   3
   0  -7  -9 3875.10 792.962   4
   0   7  -9 5080.41 781.763   2
   0   7 -10 3306.06 659.877   2
   0   7  10 2906.57 732.581   1
   0  -7 -10 3853.80 793.771   4
   0   7  10 4523.08 1033.86   3
   0   7  11 2250.32 641.023   1
   0  -7 -11 2682.30 758.741   4
   0   7 -11 3992.77 681.724   2
   0   7 -11 3844.12 930.807   4
   0   7  11 2746.66 867.762   3
   0   7 -12 6078.67 1130.10   4
   0   7  12 4954.16 1082.02   3
   0  -7 -12 5465.97 1010.90   4
   0   7  12 5073.41 858.236   1
   0   7  13 1027.68 574.411   1
   0  -7 -13 204.961 494.598   4
   0   7 -13 1324.44 642.055   4
   0   7  13 681.270 585.419   3
   0   7 -14 78.8833 528.508   4
   0   7  14 521.654 550.475   1
   0   7  14-306.194 720.019   3
   0  -7 -14-359.461 657.658   4
   0   7 -15 4530.96 1113.39   4
   0  -7 -15 3348.18 913.385   4
   0   7  15 4219.69 1046.95   3
   0   7  16 4424.77 1206.06   3
   0   7 -16 4513.04 1089.94   4
   0  -7 -16 4441.43 1072.77   4
   0  -7 -17 6907.28 1324.31   4
   0   7 -17 6649.33 1318.42   4
   0  -7 -18 4990.62 1153.64   4
   0   8   0 93228.3 3639.62   2
   0   8  -1 22102.9 1642.33   2
   0   8   1 21134.9 1636.02   2
   0   8  -2 18317.4 1462.33   2
   0   8   2 15963.0 1405.14   1
   0   8   2 17321.8 1170.49   3
   0   8  -3 53590.0 2560.65   2
   0   8   3 52967.0 2629.79   1
   0   8   3 55799.0 2338.33   3
   0   8   4 3766.65 884.996   1
   0   8  -4 3219.98 763.646   2
   0   8   4 3939.10 685.890   3
   0   8  -5 6820.99 970.428   2
   0   8   5 7956.34 939.505   3
   0   8   5 5274.85 932.178   1
   0   8   6 11685.7 1137.56   3
   0  -8  -6 13615.4 1300.50   4
   0   8   6 13608.9 1315.81   1
   0   8  -6 14232.3 1288.84   2
   0   8   7 10440.9 1246.04   1
   0   8  -7 11443.3 1166.49   2
   0   8   7 10738.1 1148.00   3
   0  -8  -7 11744.6 1234.59   4
   0  -8  -8 14330.0 1381.43   4
   0   8  -8 16056.8 1343.46   2
   0   8   8 15979.1 1486.19   1
   0   8   8 14078.4 1379.74   3
   0   8   9-675.625 640.467   3
   0   8   9 196.836 600.471   1
   0   8  -9 354.565 468.687   2
   0  -8  -9-101.610 580.376   4
   0  -8 -10 562.144 502.658   4
   0   8  10-399.722 588.092   1
   0   8 -10-147.480 461.018   2
   0   8  10 652.121 576.514   3
   0  -8 -11 3711.22 875.031   4
   0   8  11 3937.47 860.269   1
   0   8 -11 5293.61 835.236   2
   0   8  11 3862.37 904.101   3
   0   8  12 5397.20 1044.50   3
   0  -8 -12 4659.33 993.887   4
   0   8  12 3680.78 770.785   1
   0   8  13 12827.9 1385.73   1
   0   8  13 12859.1 1645.98   3
   0  -8 -13 13922.4 1581.57   4
   0  -8 -14 62.5612 571.074   4
   0   8  14-295.270 491.268   1
   0   8  14-978.364 885.852   3
   0  -8 -15 3058.41 915.857   4
   0   8  15 2211.14 883.787   3
   0   8  16-205.676 737.912   3
   0  -8 -16 110.990 550.180   4
   0  -8 -17 998.722 661.776   4
   0   9   0-407.802 646.892   2
   0   9   1 43752.7 2476.00   1
   0   9   1 42802.4 2452.84   2
   0   9  -1 45185.1 2463.83   2
   0   9  -2 60682.1 2918.34   2
   0   9   2 61128.4 2955.58   1
   0   9   2 58058.8 2477.38   3
   0   9  -3 7010.54 1016.56   2
   0   9   3 7951.17 1160.62   1
   0   9   3 8643.09 885.308   3
   0   9   4 6884.05 1151.33   1
   0   9  -4 5891.77 1014.18   2
   0   9   4 6937.32 865.566   3
   0   9   5 87980.7 3809.04   1
   0   9  -5 93424.5 3762.95   2
   0   9   5 93196.7 3594.19   3
   0   9   6 55345.8 2696.49   3
   0   9   6 58644.4 2924.92   1
   0  -9  -6 59288.5 2930.23   4
   0   9  -6 55177.5 2778.65   2
   0   9   7 1511.50 808.293   1
   0  -9  -7 2889.53 760.440   4
   0   9   7 1507.95 654.799   3
   0   9  -7 2407.22 742.478   2
   0  -9  -8 7669.35 1070.07   4
   0   9   8 8500.32 1207.76   1
   0   9   8 6845.67 1019.00   3
   0   9  -8 7491.86 1050.58   2
   0   9   9 10503.4 1273.45   3
   0  -9  -9 10201.3 1282.57   4
   0   9   9 9457.74 1267.52   1
   0   9  -9 8481.31 1087.32   2
   0   9  10 1498.75 668.876   3
   0  -9 -10 1826.70 736.522   4
   0   9 -10 2468.40 685.506   2
   0   9  10 2507.87 836.978   1
   0  -9 -11 2364.09 710.278   4
   0   9  11 3191.94 859.038   1
   0   9 -11 2910.94 704.238   2
   0   9  11 2847.88 863.513   3
   0  -9 -12 2375.33 812.379   4
   0   9  12 675.004 571.852   1
   0   9  12 1378.95 701.535   3
   0   9  13 6527.36 1219.74   3
   0  -9 -13 6220.93 1150.41   4
   0   9  13 7278.86 1074.50   1
   0   9  14 251.585 636.244   1
   0  -9 -14 280.943 599.631   4
   0  -9 -15 6921.97 1258.32   4
   0   9  15 5035.74 1172.82   3
   0   9  16 1926.93 1071.29   3
   0  -9 -16-281.488 704.220   4
   0  10   0 63809.3 3185.76   2
   0  10   1 632.837 813.019   1
   0  10  -1 733.319 897.170   2
   0  10   2 3904.92 1063.93   1
   0  10  -2 3073.13 921.354   2
   0  10   2 3108.07 633.541   3
   0  10   3 15034.6 1227.44   3
   0  10  -3 15209.2 1548.19   2
   0  10   3 15713.0 1603.24   1
   0  10   4 8045.58 1247.20   1
   0  10  -4 9167.74 1245.47   2
   0  10   4 9672.67 1058.62   3
   0  10  -5 13144.7 1408.14   2
   0  10   5 14330.8 1303.96   3
   0  10   5 12489.3 1448.63   1
   0 -10  -6 535.517 591.299   4
   0  10   6 404.460 508.395   3
   0  10   6-347.647 797.633   1
   0  10  -6 150.780 667.666   2
   0  10   7 25568.7 2017.19   1
   0  10  -7 31737.0 2100.74   2
   0  10   7 26603.3 1901.42   3
   0 -10  -7 26754.4 2027.65   4
   0  10  -8 2457.77 734.252   2
   0  10   8 1942.89 831.724   1
   0  10   8 1780.79 689.325   3
   0 -10  -8 2097.54 753.801   4
   0  10   9 7372.61 1178.52   1
   0  10   9 7431.82 1134.35   3
   0 -10  -9 8063.88 1201.78   4
   0  10  -9 6379.20 1038.66   2
   0  10 -10 177.796 564.739   2
   0 -10 -10 367.010 547.199   4
   0  10  10-364.140 587.146   3
   0  10  10-762.098 658.134   1
   0  10  11 1419.86 814.125   3
   0  10  11 1697.40 755.723   1
   0 -10 -11-182.311 576.382   4
   0  10  12-544.802 610.969   1
   0 -10 -12 655.400 631.600   4
   0  10  12-347.038 675.327   3
   0 -10 -13 3555.91 1019.11   4
   0  10  13 2512.66 880.906   3
   0  10  13 2650.55 909.320   1
   0  10  14-114.838 556.547   1
   0 -10 -14 646.249 678.582   4
   0  10  14 1554.84 782.156   3
   0  10  15 9.08637 755.538   3
   0 -10 -15-128.962 627.225   4
   0  11   0-720.626 927.379   2
   0  11   0 464.006 874.698   1
   0  11   1-156.251 695.575   1
   0  11  -1 779.883 882.464   2
   0  11   2 3868.03 665.008   3
   0  11   2 3328.67 1019.69   1
   0  11  -2 4128.67 1057.87   2
   0  11   3 4700.99 788.359   3
   0  11  -3 5329.21 1139.30   2
   0  11   3 4805.18 1169.53   1
   0  11   4 16736.0 1412.32   3
   0  11  -4 17897.9 1704.38   2
   0  11   4 17414.2 1749.76   1
   0  11   5 33075.5 2044.89   3
   0  11   5 36300.0 2466.84   1
   0  11  -5 33393.2 2293.35   2
   0  11  -6 4970.88 1000.52   2
   0  11   6 4725.13 1081.85   1
   0  11   6 3333.85 721.823   3
   0  11   7 19116.5 1653.22   3
   0  11   7 16481.7 1673.97   1
   0  11  -7 17968.2 1688.21   2
   0 -11  -7 20450.7 1853.61   4
   0  11   8 9609.24 1250.19   3
   0  11  -8 10756.1 1337.49   2
   0  11   8 11414.0 1414.57   1
   0 -11  -8 13259.4 1492.63   4
   0 -11  -9 350.365 631.266   4
   0  11  -9-455.504 567.969   2
   0  11   9-546.677 665.640   3
   0  11   9 843.169 755.310   1
   0  11  10 2210.42 807.664   3
   0  11 -10 2327.98 725.245   2
   0 -11 -10 898.591 632.327   4
   0  11  10 2894.64 898.455   1
   0  11  11 5600.42 1116.60   1
   0  11  11 6387.15 1123.82   3
   0 -11 -11 5779.67 1118.95   4
   0  11  12 865.359 689.422   1
   0  11  12 2701.15 921.250   3
   0 -11 -12 1984.67 771.697   4
   0  11  13 456.155 745.267   3
   0  11  13 1151.37 695.446   1
   0 -11 -13 1011.09 693.101   4
   0  11  14 8662.30 1477.81   3
   0 -11 -14 10419.7 1572.40   4
   0 -11 -15 1365.85 702.829   4
   0  12   0 1373.49 918.483   1
   0  12  -1 1239.09 800.160   2
   0  12   1-219.338 824.073   1
   0  12  -1 1093.85 841.794   1
   0  12   2 4140.63 692.382   3
   0  12   2 4521.62 1055.89   1
   0  12  -2 1894.32 834.098   2
   0  12   3 485.057 790.969   1
   0  12  -3-463.852 689.946   2
   0  12   3 150.120 434.501   3
   0  12   4 460.840 683.422   1
   0  12  -4 11.0303 731.961   2
   0  12   4 1426.67 580.003   3
   0  12   5 3938.57 783.083   3
   0  12  -5 2394.19 855.309   2
   0  12   5 2220.99 884.808   1
   0  12   6 9570.86 1398.86   1
   0  12  -6 8197.12 1270.09   2
   0  12   6 8741.66 1144.68   3
   0  12   7 18100.2 1855.20   1
   0  12   7 16466.3 1582.24   3
   0 -12  -7 17389.0 1794.45   4
   0  12  -7 13913.6 1562.56   2
   0  12   8 1645.37 738.929   3
   0  12  -8 1070.00 744.902   2
   0 -12  -8 808.430 623.709   4
   0  12   8 1045.56 637.752   1
   0 -12  -9 3670.98 900.633   4
   0  12   9 4960.97 1116.73   1
   0  12  -9 4157.36 952.248   2
   0  12   9 3102.48 868.361   3
   0  12  10-523.271 698.772   1
   0  12 -10-361.658 602.345   2
   0 -12 -10-167.674 614.027   4
   0  12  10-440.404 669.943   3
   0  12  11-239.284 636.261   3
   0 -12 -11 614.242 546.679   4
   0  12  11-276.683 647.761   1
   0  12  12 9205.08 1442.34   1
   0  12  12 11254.7 1533.98   3
   0 -12 -12 8550.37 1411.59   4
   0  12  13 2424.94 1037.16   3
   0 -12 -13 1223.44 804.614   4
   0  12  13 360.849 661.971   1
   0  12  14 2831.97 951.048   3
   0  13   0-84.9960 678.402   1
   0  13   1 2395.29 593.491   3
   0  13  -1 2000.38 957.669   1
   0  13   1 2587.94 950.490   1
   0  13  -2 1529.85 856.953   2
   0  13  -2 4033.03 1089.05   1
   0  13   2 3121.29 663.355   3
   0  13   2 3720.99 1066.13   1
   0  13   3 958.563 518.731   3
   0  13   3 1507.62 933.615   1
   0  13  -3 105.958 696.399   2
   0  13   4-107.844 417.982   3
   0  13   4 517.138 710.357   1
   0  13  -4 75.2953 632.270   2
   0  13  -5 8409.59 1316.37   2
   0  13   5 9100.34 1182.72   3
   0  13   5 9912.52 1525.25   1
   0  13   6 9311.43 1195.74   3
   0  13   6 8286.70 1385.80   1
   0  13  -6 9135.84 1376.17   2
   0  13  -7 23068.5 2060.58   2
   0  13   7 27827.7 2335.83   1
   0 -13  -7 21346.2 2027.35   4
   0  13   7 25176.3 1993.96   3
   0  13   8 2290.78 839.262   1
   0  13   8 1824.10 705.006   3
   0  13  -8 3273.14 955.485   2
   0 -13  -8 4334.20 1058.99   4
   0  13   9-532.074 580.211   3
   0  13  -9-432.861 696.026   2
   0  13   9-21.7265 667.345   1
   0 -13  -9 1673.01 820.434   4
   0  13  10 3520.48 927.741   3
   0  13  10 2977.80 1011.30   1
   0 -13 -10 3733.75 1008.73   4
   0  13  11 320.143 770.978   1
   0  13  11 760.955 664.965   3
   0 -13 -11-402.005 673.542   4
   0  13  12 1696.05 775.977   3
   0  13  12 1275.99 890.203   1
   0 -13 -12 3134.22 1022.90   4
   0  13  13-855.511 831.437   1
   0  13  13-23.5682 712.683   3
   0  14   0 753.284 885.750   1
   0  14  -1 894.974 904.499   1
   0  14   1-311.986 878.255   1
   0  14  -2 7375.35 1409.11   1
   0  14   2 7734.72 1423.78   1
   0  14   3 653.890 864.734   1
   0  14  -3 175.690 789.111   1
   0  14   3-21.3712 399.672   3
   0  14   4 1826.12 937.716   1
   0  14  -4 3049.05 1001.99   2
   0  14   4 1919.59 589.171   3
   0  14   5-187.084 456.731   3
   0  14  -5-241.461 670.835   2
   0  14   5-662.237 897.255   1
   0  14  -6 24504.8 2221.60   2
   0  14   6 20502.2 1791.98   3
   0  14   6 19573.1 2094.68   1
   0  14   7 1669.53 1030.51   1
   0 -14  -7 1308.73 678.724   4
   0  14   7 417.608 577.094   3
   0  14  -7 1056.71 712.688   2
   0 -14  -8 2226.98 964.932   4
   0  14   8 1296.74 861.963   1
   0  14   8 1610.30 659.206   3
   0  14  -8 1641.08 824.774   2
   0  14  -9 151.051 659.894   2
   0  14   9 226.022 653.481   3
   0  14   9 551.822 778.063   1
   0 -14  -9-261.729 721.594   4
   0  14  10 1057.92 886.994   1
   0 -14 -10 1115.25 729.584   4
   0  14  11 796.760 807.319   1
   0  14  12-901.419 1004.86   1
   0  15   0 788.112 817.371   1
   0  15   1 1361.81 844.053   1
   0  15  -1 2702.12 1073.01   1
   0  15   2 2449.07 1024.45   1
   0  15  -2 2241.25 996.256   1
   0  15   3 179.487 693.129   1
   0  15  -3 1948.01 881.995   1
   0  15  -4 9609.14 1546.05   1
   0  15   4 9566.00 1513.93   1
   0  15  -5 1013.55 825.202   1
   0  15   5-225.202 905.396   1
   0  15   6 622.373 959.766   1
   0  15  -6 584.098 664.075   1
   0  15  -6 1858.50 956.121   2
   0  15   7 1572.36 979.809   1
   0 -15  -7 1038.21 656.017   4
   0  15  -7 254.878 775.708   2
   0  15   8 1052.77 850.178   1
   0 -15  -8 925.184 735.990   4
   0  15  -8 3487.33 1046.82   2
   0  15   9 628.986 952.114   1
   0  16   0 14492.0 1898.13   1
   0  16  -1 4133.65 1374.53   1
   0  16   1 4373.89 1306.68   1
   0  16   2 4030.47 1249.91   1
   0  16  -2 3369.67 1115.83   1
   0  16   3 582.164 1040.37   1
   0  16  -3 1363.22 809.892   1
   0  16   4 1561.64 998.044   1
   0  16  -4 2432.12 949.105   1
   0  16  -5 2690.55 1064.02   1
   0  16  -6 5463.35 1375.58   1
   0  16  -7 833.054 878.360   1
  -1   0  -1 34145.0 1057.22   4
   1   0   1 33845.2 1098.44   1
  -1   0   1 34397.2 1045.11   3
   1   0   2 40422.8 1331.10   1
  -1   0  -2 39891.6 1351.75   4
   1   0   2 39145.3 1329.51   4
   1   0  -2 41359.9 1317.74   3
  -1   0   2 40440.9 1309.89   3
  -1   0  -2 39708.6 1323.73   1
  -1   0  -2 41357.5 1344.83   3
  -1   0  -3 196612. 4996.23   1
  -1   0  -3 202153. 5096.57   3
   1   0   3 193165. 5077.18   3
   1   0  -3 201824. 5067.53   3
  -1   0   3 191413. 5038.11   3
  -1   0   3 197098. 4787.40   4
   1   0   3 196983. 5002.46   1
   1   0  -3 190241. 4773.26   4
   1   0   3 202183. 5091.07   4
  -1   0  -3 191649. 5072.19   4
  -1   0   4 71463.4 2106.79   4
   1   0   4 70347.5 2224.91   1
  -1   0  -4 68590.9 2344.24   4
   1   0   4 72194.5 2347.66   4
   1   0  -4 70502.4 2329.66   3
   1   0   4 69558.6 2358.95   3
  -1   0  -4 72910.0 2377.34   3
  -1   0  -4 74579.1 2244.19   1
   1   0  -4 68520.4 2088.46   4
  -1   0   4 72266.4 2353.32   3
  -1   0  -5 116983. 3571.14   4
   1   0  -5 111243. 2846.54   1
  -1   0   5 117896. 3586.57   3
   1   0  -5 122189. 3619.47   3
   1   0   5 115185. 3610.43   3
  -1   0   5 121375. 3330.33   4
  -1   0  -5 124230. 3419.62   1
  -1   0  -5 115160. 2919.97   5
   1   0   5 116551. 3370.50   1
  -1   0  -5 123417. 3640.49   3
  -1   0   5 115205. 2851.83   1
   1   0  -5 112719. 3287.04   4
   1   0   5 127288. 3619.67   4
   1   0  -6 5164.78 328.183   1
  -1   0   6 4788.47 286.543   5
   1   0  -6 5512.27 562.978   4
   1   0   6 4746.60 710.000   3
  -1   0  -6 5607.51 556.619   1
  -1   0  -6 4685.97 665.144   4
  -1   0  -6 4419.07 291.367   5
  -1   0   6 4977.28 540.448   4
   1   0  -6 5570.27 648.858   3
   1   0   6 5014.03 603.098   4
  -1   0   6 4023.11 683.140   3
   1   0   6 4670.78 560.620   1
   1   0  -7 94293.3 3116.63   4
  -1   0   7 107520. 3231.96   4
   1   0   7 95122.9 3078.27   1
  -1   0   7 92974.4 3411.94   3
  -1   0  -7 94603.6 3371.87   4
   1   0  -7 97681.1 2606.79   1
  -1   0  -7 103123. 3138.49   1
   1   0   7 95422.3 3456.91   3
   1   0   8 78297.1 3171.73   3
  -1   0   8 77111.3 3118.35   3
  -1   0  -8 77091.6 3058.96   4
   1   0  -8 80282.2 2847.59   4
   1   0   8 81871.8 2772.90   1
   1   0  -8 80167.5 2280.50   1
  -1   0  -8 83036.7 2756.24   1
   1   0   9 23049.7 1686.11   3
   1   0   9 23583.0 1344.40   1
  -1   0   9 21958.3 1596.68   3
  -1   0  -9 25094.1 1336.12   1
  -1   0  -9 23163.1 1549.87   4
   1   0  -9 24225.7 1446.14   4
   1   0  -9 26070.5 1032.83   1
   1   0 -10 1618.08 288.407   1
  -1   0  10 1599.06 727.852   3
  -1   0 -10 1651.19 589.027   4
   1   0  10 1027.63 695.518   3
   1   0 -10 2539.32 609.594   4
   1   0 -11 1466.78 296.333   1
   1   0 -11 1001.60 487.459   4
   1   0  11 2645.30 902.658   3
  -1   0  11 2882.58 899.010   3
  -1   0 -11 1017.85 514.341   4
  -1   0  12 24202.6 1933.88   3
  -1   0 -12 20226.4 1681.24   4
   1   0  12 21963.6 1889.00   3
   1   0 -12 22365.7 1634.43   4
  -1   0  13 81.9980 640.017   3
  -1   0 -13 360.004 602.472   4
   1   0  13-600.652 665.508   3
   1   0 -13 401.589 482.058   4
   1   0  14 665.027 637.836   3
  -1   0 -14 1123.92 620.148   4
  -1   0  14 110.924 623.471   3
   1   0 -14 1517.34 646.566   4
  -1   0 -15 13672.2 1557.53   4
   1   0  15 14864.3 1790.78   3
  -1   0  15 15787.8 1780.43   3
   1   0 -15 14302.2 1510.05   4
   1   0  16 6879.89 1390.41   3
   1   0 -16 4965.48 966.694   4
  -1   0 -16 4865.51 1061.81   4
  -1   0  16 7030.83 1375.22   3
   1   0  17-939.057 954.123   3
   1   0 -17-110.923 579.110   4
  -1   0  17-482.537 884.197   3
  -1   0 -17-970.353 782.148   4
  -1   0  18 2021.24 916.403   3
  -1   0 -18 1593.98 811.208   4
   1   0 -18 38.7430 618.253   4
  -1   0 -19 970.591 807.857   4
  -1  -1 -19-1396.27 987.384   4
  -1  -1 -18 1361.87 858.526   4
  -1   1  18 3532.82 1203.78   3
   1   1 -18 974.363 651.897   4
  -1   1  17 8507.73 1553.83   3
  -1  -1 -17 7200.39 1282.22   4
   1   1 -17 7774.79 1185.55   4
   1   1 -16 375.893 608.506   4
  -1   1  16 3876.61 1156.73   3
  -1  -1 -16 2334.28 862.458   4
  -1  -1 -15 2092.03 767.517   4
   1   1 -15 1965.01 672.838   4
  -1   1  15 1712.81 886.204   3
   1  -1  14 962.132 820.484   3
  -1   1  14 575.921 681.278   3
  -1  -1 -14 2141.14 793.812   4
   1   1 -14 1001.72 519.034   4
   1   1 -13 412.842 532.755   4
  -1   1  13 655.827 733.930   3
   1  -1  13 916.111 766.704   3
  -1  -1 -13-641.532 658.498   4
  -1   1  12 3907.42 929.826   3
   1   1 -12 1923.37 606.263   4
   1   1 -12 3807.10 403.223   2
   1  -1  12 3038.04 965.708   3
  -1  -1 -12 5004.84 945.689   4
  -1   1  11 8179.32 1198.17   3
   1   1 -11 8799.25 577.191   2
   1   1 -11 8311.79 594.890   1
   1   1 -11 9472.77 1017.47   4
   1  -1  11 8277.41 1173.88   3
  -1  -1 -11 7258.09 984.654   4
  -1   1  10 425.548 598.088   3
  -1   1  10 1731.84 331.050   1
   1   1 -10 1208.75 221.643   2
   1   1 -10 1502.14 295.995   1
   1  -1  10 1275.53 795.469   3
   1   1 -10 1793.91 580.044   4
  -1  -1 -10 1121.02 536.563   4
  -1   1   9 8056.18 1031.95   3
  -1  -1  -9 7954.62 953.651   4
   1   1  -9 7660.39 486.084   2
   1   1  -9 8567.01 541.880   1
   1  -1   9 10621.7 1183.63   3
   1   1  -9 8692.89 901.901   4
  -1   1   9 8363.27 589.419   1
   1   1  -8 21372.5 833.294   2
  -1  -1  -8 21581.8 1212.02   1
   1   1  -8 20758.9 1272.51   4
  -1  -1  -8 20148.5 1400.85   4
   1  -1   8 21863.5 1514.94   3
   1   1  -8 21809.8 870.731   1
  -1   1   8 21729.2 937.916   1
  -1   1   8 21077.4 1492.22   3
  -1  -1  -7 93776.4 2987.78   1
  -1   1   7 96256.4 3033.68   4
  -1  -1  -7 92128.3 3250.13   4
   1   1  -7 92284.3 2452.37   1
   1  -1   7 89777.8 3314.35   3
  -1   1   7 91365.6 3315.80   3
   1   1  -7 87905.7 3017.77   4
   1   1  -7 90636.0 2403.12   2
  -1   1   7 89147.5 2553.34   1
   1   1  -6 218.314 286.610   3
  -1   1   6 53.5706 251.468   4
   1   1  -6 356.297 334.421   4
   1   1  -6 150.112 125.736   1
   1   1  -6 153.591 106.693   2
  -1  -1  -6 124.008 296.145   1
  -1   1   6 38.0600 192.485   1
  -1   1   6 514.579 492.788   3
   1  -1   6 276.500 556.919   3
  -1  -1  -6 411.195 462.779   4
  -1  -1  -5 116446. 3669.91   4
   1   1  -5 127142. 3670.44   3
  -1  -1  -5 123081. 3511.40   1
  -1   1   5 117256. 3717.01   3
   1   1  -5 122046. 3463.01   4
   1   1  -5 117751. 2984.48   1
   1  -1   5 118612. 3734.33   3
  -1  -1  -5 130167. 3753.66   3
  -1   1   5 127331. 3448.69   4
  -1   1   5 118014. 3093.41   1
   1  -1   5 129699. 3736.29   4
  -1  -1  -4 58605.5 2063.87   3
   1   1  -4 54746.7 1836.29   4
   1  -1   4 60372.0 2078.77   4
  -1   1   4 56700.2 2081.34   3
   1   1  -4 63032.5 2042.19   3
  -1  -1  -4 57046.4 1684.59   5
  -1   1   4 59616.9 1621.23   1
  -1   1   4 58550.3 1839.58   4
  -1  -1  -4 56065.7 2052.13   4
  -1  -1  -4 58942.2 1966.74   1
  -1   1   3 38488.2 1105.85   1
  -1  -1  -3 39528.0 1395.22   3
   1   1  -3 36286.4 1323.79   3
   1   1  -3 36059.1 1226.67   4
  -1  -1  -3 37498.7 1207.26   5
  -1   1   3 35641.8 1424.73   3
  -1  -1  -3 34027.5 1393.14   4
   1  -1   3 38651.5 1419.39   4
  -1  -1  -3 36933.4 1362.93   1
   1   1  -3 36351.6 1190.50   5
  -1   1   3 36555.5 1171.73   2
  -1   1   3 37741.2 1203.83   4
  -1  -1  -2 68741.7 1971.52   3
  -1  -1  -2 71476.7 2069.58   4
  -1  -1  -2 69280.5 1933.32   5
   1   1  -2 66138.9 1921.69   5
  -1  -1  -2 68682.7 2040.04   1
  -1   1   2 71120.0 1877.02   2
   1   1  -2 68347.2 1851.68   4
  -1   1   2 66435.9 2057.27   3
   1   1  -2 69128.7 1922.52   3
   1  -1   2 69568.7 2053.34   4
   1   1  -1 3368.24 239.732   1
  -1  -1  -1 3527.79 250.988   3
   1   1  -1 2807.00 309.651   5
   1  -1   1 3138.94 315.965   2
  -1  -1  -1 3352.92 316.141   5
   1  -1   1 3229.73 304.681   4
  -1  -1  -1 3618.00 330.676   1
  -1  -1  -1 3584.10 309.574   4
  -1   1   1 3641.99 293.540   2
  -1   1   0 189669. 4572.05   4
  -1   1   0 191918. 4678.43   2
   1   1   0 195276. 4653.63   1
   1   1   0 188755. 4712.64   5
   1   1   1 2994.75 309.892   5
   1   1   1 2892.87 312.547   1
  -1  -1   1 3323.53 232.342   1
   1   1   1 2987.54 233.605   3
   1  -1  -1 2904.08 257.549   2
  -1   1  -1 2865.30 294.497   2
   1   1   1 2804.51 300.502   4
  -1  -1   1 3523.44 326.276   5
  -1   1  -1 3235.00 297.341   4
   1   1   2 67208.9 1922.47   5
   1  -1  -2 69342.8 2061.45   3
  -1  -1   2 68180.1 1841.67   4
  -1  -1   2 71392.5 1910.07   5
   1   1   2 69795.1 2045.90   4
  -1   1  -2 70439.4 2046.11   4
  -1  -1   2 69134.5 1897.73   3
   1  -1  -2 66159.7 1792.39   4
   1  -1  -2 67594.7 1849.84   2
   1   1   2 67070.3 1954.22   3
   1   1   2 64447.8 2002.33   1
   1   1   3 38713.8 1217.35   5
  -1  -1   3 37658.6 1192.35   5
   1  -1  -3 35823.7 1156.52   2
  -1   1  -3 37744.4 1435.38   4
   1  -1  -3 34841.4 1182.04   4
  -1  -1   3 35636.5 1337.16   3
  -1   1  -3 36704.3 1443.18   3
   1   1   3 35419.6 1383.09   1
  -1  -1   3 36614.5 1227.25   4
  -1   1  -3 39287.0 1376.92   1
   1   1   3 37249.0 1384.38   3
   1   1   3 37267.4 1405.21   4
   1  -1  -3 36920.9 1415.28   3
   1  -1  -4 56752.9 1687.34   2
  -1  -1   4 59342.7 1836.72   4
  -1  -1   4 61086.7 2019.77   3
   1   1   4 61288.7 2082.32   4
  -1  -1   4 58629.3 1668.85   5
   1   1   4 58251.3 2048.04   3
  -1   1  -4 52407.8 2075.52   3
   1   1   4 58227.5 1968.96   1
   1  -1  -4 60486.4 2095.91   3
  -1   1  -4 56745.2 2040.19   4
  -1   1  -4 56739.1 1921.23   1
   1  -1  -4 56896.7 1815.42   4
  -1   1  -5 124729. 3532.13   1
  -1  -1   5 123864. 3507.83   4
   1  -1  -5 127809. 3802.35   3
  -1  -1   5 120413. 3681.32   3
  -1   1  -5 129275. 3822.15   3
   1   1   5 119797. 3730.62   3
   1   1   5 117144. 3542.45   1
  -1   1  -5 118800. 3719.12   4
   1  -1  -5 123655. 3252.43   2
   1   1   5 131708. 3793.98   4
   1  -1  -5 122554. 3153.61   1
   1  -1  -5 121799. 3466.62   4
  -1  -1   6 529.524 264.042   4
  -1   1  -6 156.151 461.511   4
   1  -1  -6 344.132 188.232   1
   1  -1  -6 323.660 197.488   2
  -1   1  -6-60.4396 287.849   1
   1   1   6 387.096 523.360   3
   1   1   6 47.4243 372.761   1
  -1  -1   6 386.920 425.764   3
   1  -1  -6-108.956 292.684   4
   1  -1  -7 92386.4 2550.42   1
   1   1   7 85291.1 2930.15   1
   1   1   7 87940.2 3277.43   3
  -1  -1   7 96692.9 3067.20   4
   1  -1  -7 88398.1 2970.85   4
  -1  -1   7 89200.1 3225.49   3
  -1   1  -7 87619.5 3193.59   4
  -1   1  -7 93675.5 2959.28   1
  -1   1  -8 21451.4 1443.36   4
  -1  -1   8 19686.4 1420.54   3
   1  -1  -8 21613.7 950.131   1
   1   1   8 19740.5 1445.37   3
  -1   1  -8 23188.9 1242.19   1
   1  -1  -8 20907.2 1253.52   4
   1   1   8 22086.3 1256.65   1
   1   1   9 8012.85 797.018   1
  -1   1  -9 8565.04 802.737   1
   1  -1  -9 8670.63 597.596   1
  -1  -1   9 7124.97 952.010   3
  -1   1  -9 8292.90 963.046   4
   1  -1  -9 7325.58 801.368   4
   1   1   9 8093.85 1021.19   3
  -1   1 -10 2216.91 660.332   4
   1  -1 -10 2088.70 378.612   1
  -1  -1  10 998.948 612.108   3
   1  -1 -10 1102.07 428.153   4
   1   1  10 1686.93 663.317   3
   1   1  10 2056.20 542.651   1
   1  -1 -11 8532.52 657.793   1
   1   1  11 9198.94 964.249   1
   1  -1 -11 8381.37 702.251   2
   1  -1 -11 7299.08 892.570   4
  -1   1 -11 7590.45 1114.70   4
   1   1  11 7494.12 1145.00   3
  -1  -1  11 7379.38 1160.39   3
  -1  -1  12 3101.57 854.457   3
  -1   1 -12 4044.98 902.264   4
   1   1  12 3775.37 1011.85   3
   1   1  12 3357.23 645.501   1
   1  -1 -12 4798.47 833.606   4
   1  -1 -13 452.275 507.946   4
   1   1  13-163.735 674.019   3
  -1  -1  13 218.604 700.911   3
  -1   1 -13 190.773 535.746   4
  -1   1 -14 2566.54 703.601   4
   1   1  14 1658.66 815.502   3
   1  -1 -14 1477.26 588.377   4
  -1   1 -14 769.040 358.211   2
  -1  -1  14 810.987 686.645   3
  -1  -1  15 2064.45 889.944   3
   1   1  15 3404.27 1094.76   3
  -1   1 -15 1427.72 703.426   4
   1  -1 -15 2363.93 678.027   4
  -1   1 -16 986.554 611.923   4
   1  -1 -16 3287.10 880.095   4
   1   1  16 3221.33 1049.18   3
  -1  -1  16 1218.39 861.690   3
  -1   1 -17 8756.79 1427.90   4
   1   1  17 8326.71 1478.53   3
  -1  -1  17 8193.41 1394.21   3
   1  -1 -17 7215.93 1191.60   4
   1   1  18 2365.71 1006.86   3
   1  -1 -18 652.261 524.915   4
  -1   1 -18 1073.42 790.228   4
  -1  -1  18 831.448 848.555   3
  -1   1 -19 394.797 696.057   4
  -1  -2 -19 2099.12 911.067   4
  -1  -2 -18 4675.92 1161.34   4
   1   2 -18 3832.95 979.141   4
  -1   2  18 4335.34 1291.66   3
   1   2 -17 2005.74 796.116   4
  -1  -2 -17 1829.01 801.986   4
  -1   2  17 2018.91 920.344   3
   1   2 -16 2013.38 762.895   4
  -1  -2 -16 1085.60 666.691   4
  -1   2  16 1484.59 897.860   3
   1   2 -15 938.169 619.111   4
  -1  -2 -15 482.051 591.360   4
  -1   2  15 1788.83 718.285   3
   1   2 -14 873.133 579.667   4
  -1  -2 -14 592.510 575.029   4
  -1   2  14 668.868 696.515   3
  -1   2  13 11700.6 856.276   1
  -1  -2 -13 12252.6 1386.11   4
   1   2 -13 11243.4 1239.98   4
  -1   2  13 12247.9 1534.97   3
  -1   2  12 2856.78 930.880   3
   1   2 -12 3730.25 779.837   4
  -1  -2 -12 1890.23 643.497   4
  -1   2  12 2207.39 427.929   1
   1   2 -11 16565.3 795.704   2
  -1  -2 -11 14549.5 1364.35   4
  -1   2  11 16932.1 1005.11   1
   1   2 -11 15803.0 1326.46   4
   1   2 -11 15548.2 841.831   1
  -1   2  11 14654.2 1505.78   3
  -1   2  10 470.513 137.380   5
  -1   2  10 230.550 290.938   1
   1   2 -10 340.088 442.438   4
   1   2 -10 188.838 235.716   1
   1   2 -10-110.533 196.004   2
  -1   2  10 722.538 643.552   3
  -1  -2 -10-301.461 521.614   4
  -1  -2  -9 71404.5 3004.18   4
  -1   2   9 68403.8 3082.44   3
   1   2  -9 74022.8 2218.51   1
  -1   2   9 71338.6 2366.79   1
   1   2  -9 72916.5 2867.22   4
   1   2  -9 71515.5 2096.83   2
  -1   2   8 21367.3 1523.59   3
   1   2  -8 23471.3 967.636   1
  -1  -2  -8 21663.5 1455.12   4
   1   2  -8 20507.7 1326.85   4
  -1   2   8 22591.8 1063.83   1
   1   2  -8 22225.3 868.552   2
  -1   2   7 25389.4 1114.72   1
  -1  -2  -7 26181.0 1540.06   4
   1   2  -7 26218.0 935.688   2
  -1   2   7 27321.1 1620.56   3
   1   2  -7 25766.0 1389.23   4
  -1   2   7 27677.0 1393.06   4
   1   2  -7 27109.1 1024.66   1
  -1  -2  -7 28446.6 1401.57   1
   1   2  -6 46382.5 1493.27   5
   1   2  -6 46399.6 1856.78   4
  -1  -2  -6 50963.8 1896.95   1
   1   2  -6 49172.3 1990.88   3
  -1   2   6 48353.6 1856.81   4
  -1  -2  -6 41395.0 1954.55   4
   1   2  -6 44379.2 1349.60   2
  -1   2   6 43870.2 2045.93   3
  -1   2   6 45527.8 1575.02   1
  -1   2   5 10669.8 635.681   1
  -1  -2  -5 10604.5 770.215   1
  -1  -2  -5 9785.61 857.738   4
   1   2  -5 9589.11 456.594   2
   1   2  -5 10574.0 766.920   4
  -1  -2  -5 10133.2 823.956   3
  -1   2   5 9704.90 691.172   4
   1   2  -5 9387.92 575.205   5
  -1   2   5 9338.63 865.232   3
   1  -2   5 10519.6 808.750   4
   1   2  -5 10373.8 773.595   3
  -1  -2  -4 226286. 5682.04   3
   1  -2   4 230094. 5785.84   4
  -1  -2  -4 214203. 5629.84   1
  -1   2   4 209160. 5760.22   3
  -1  -2  -4 213950. 5739.05   4
  -1   2   4 206183. 5334.54   1
   1   2  -4 207983. 5116.23   2
   1   2  -4 213638. 5526.88   4
   1   2  -4 221926. 5592.96   3
   1   2  -4 207709. 5343.91   5
   1   2  -3 182889. 4732.75   4
   1   2  -3 181053. 4473.33   2
   1  -2   3 191591. 4965.37   4
   1  -2   3 192353. 4858.38   2
   1   2  -3 182140. 4708.30   3
   1   2  -3 182564. 4690.60   5
  -1   2   3 179319. 4741.88   2
  -1  -2  -3 188396. 4892.18   1
  -1  -2  -3 175511. 4892.33   4
  -1  -2  -3 190557. 4807.46   3
  -1   2   3 179496. 4941.02   3
   1  -2   2 202828. 5080.43   2
  -1  -2  -2 204023. 5116.07   1
   1   2  -2 194427. 4803.26   3
  -1  -2  -2 200942. 4904.35   3
  -1   2   2 191588. 4997.17   2
  -1  -2  -2 192842. 5088.72   4
  -1   2   2 193649. 5118.19   3
   1   2  -2 193455. 4990.72   5
   1  -2   2 200656. 5119.42   4
   1   2  -1 137654. 3613.17   1
  -1   2   1 137563. 3686.30   2
   1  -2   1 142670. 3712.93   4
  -1  -2  -1 138723. 3722.82   1
   1   2  -1 139930. 3709.49   5
  -1  -2  -1 141260. 3424.77   3
   1  -2   1 144354. 3737.69   2
  -1   2   0 12383.0 673.727   2
  -1  -2   0 12030.2 641.187   1
   1   2   0 11610.2 635.331   1
   1  -2   0 11478.8 640.530   2
   1   2   0 11377.9 650.360   5
  -1   2  -1 138200. 3683.76   2
  -1   2  -1 140609. 3654.73   4
   1  -2  -1 141535. 3664.14   2
   1   2   1 138453. 3386.38   3
   1   2   1 139961. 3681.94   5
   1   2   1 133993. 3678.32   1
  -1  -2   2 192779. 4758.22   3
   1   2   2 197320. 4959.76   5
   1   2   2 193512. 4849.77   3
  -1  -2   2 196131. 4771.66   2
   1  -2  -2 193836. 4939.25   2
   1   2   2 195139. 5045.70   1
  -1   2  -2 195566. 5054.29   4
  -1   2  -2 192931. 4999.28   2
   1  -2  -3 183699. 4787.74   4
   1   2   3 185468. 4903.42   3
  -1  -2   3 191473. 4823.48   3
   1  -2  -3 190739. 4843.24   2
   1  -2  -3 195897. 5095.65   3
   1   2   3 192861. 5048.68   4
  -1  -2   3 190487. 4585.89   2
   1   2   3 185879. 4819.91   5
  -1   2  -3 183643. 5037.73   4
   1   2   3 182542. 4973.63   1
  -1   2  -3 190389. 4935.89   2
  -1  -2   3 192592. 4868.59   4
  -1   2  -4 225544. 5781.67   3
  -1  -2   4 201784. 5533.74   3
   1   2   4 205386. 5596.26   1
  -1  -2   4 212194. 5097.20   2
   1  -2  -4 217485. 5782.97   3
   1  -2  -4 209947. 5435.92   2
  -1  -2   4 221544. 5546.86   4
   1   2   4 207638. 5623.73   3
  -1   2  -4 214873. 5751.02   4
  -1   2  -4 209638. 5547.55   2
   1   2   4 220712. 5746.95   4
   1   2   4 214923. 5382.60   5
   1  -2  -4 210624. 5460.59   4
   1  -2  -5 10613.5 693.580   2
  -1  -2   5 10570.4 746.410   4
   1  -2  -5 11319.0 871.254   3
  -1   2  -5 10470.0 721.690   2
  -1   2  -5 10706.1 745.272   1
   1  -2  -5 10278.2 729.355   4
   1   2   5 10456.3 868.832   3
  -1   2  -5 10141.2 881.275   4
  -1   2  -5 11131.3 877.433   3
  -1  -2   5 10446.9 810.458   3
   1   2   5 9895.69 795.796   4
   1   2   5 9821.65 612.605   5
   1   2   5 9052.35 768.366   1
  -1   2  -6 46045.0 2034.80   4
   1   2   6 45179.1 1513.73   5
  -1  -2   6 45902.2 1811.16   4
   1  -2  -6 47089.3 1670.34   2
  -1  -2   6 43700.3 1912.85   3
   1   2   6 43801.4 1815.12   1
   1   2   6 41629.7 1936.24   3
   1  -2  -6 43890.5 1777.23   4
  -1   2  -6 46616.3 1798.71   1
  -1   2  -6 41744.6 1719.90   2
   1  -2  -7 25912.1 1368.35   4
  -1  -2   7 27570.0 1429.43   4
   1   2   7 26652.9 1045.39   5
   1   2   7 27639.1 1605.23   3
   1  -2  -7 28867.5 1260.78   2
  -1  -2   7 26217.3 1525.47   3
  -1   2  -7 27650.4 1349.20   1
  -1   2  -7 26090.3 1552.48   4
   1   2   7 25167.1 1374.90   1
  -1   2  -7 26038.5 1312.78   2
   1   2   8 19643.9 1237.96   1
   1   2   8 21070.5 1483.28   3
  -1  -2   8 20128.4 1442.10   3
  -1   2  -8 20981.1 1188.71   2
  -1   2  -8 19454.2 1415.37   4
   1  -2  -8 22528.8 1062.96   1
  -1   2  -8 23463.2 1253.30   1
   1  -2  -8 22056.3 1307.50   4
   1  -2  -8 22469.1 1149.89   2
  -1   2  -9 66167.1 2933.61   4
  -1  -2   9 69486.4 2994.42   3
   1  -2  -9 74088.9 2352.13   1
   1   2   9 65652.4 2987.46   3
   1  -2  -9 68443.5 2752.50   4
   1  -2  -9 72399.9 2443.87   2
   1   2   9 68188.4 2643.82   1
  -1   2  -9 65753.0 2522.28   2
  -1   2 -10-177.528 337.555   2
   1  -2 -10 708.380 352.573   1
  -1  -2  10 11.9940 598.451   3
   1  -2 -10 295.259 343.002   2
  -1   2 -10 459.895 544.250   4
   1   2  10-38.7188 671.092   3
   1   2  10 492.251 430.049   1
   1  -2 -10 277.934 413.700   4
   1  -2 -11 16918.8 1001.95   1
   1  -2 -11 15465.8 1033.51   2
   1   2  11 16563.3 1235.64   1
  -1  -2  11 13984.2 1431.79   3
  -1   2 -11 14595.1 1424.14   4
  -1   2 -11 17883.3 1192.29   2
   1   2  11 16058.9 1551.65   3
   1  -2 -11 16332.3 1334.84   4
  -1   2 -12 2337.58 504.399   2
   1   2  12 2333.16 600.712   1
   1   2  12 3687.27 971.434   3
   1  -2 -12 2589.89 653.838   4
  -1   2 -12 2215.63 734.881   4
  -1  -2  12 1769.46 792.043   3
  -1   2 -13 10622.6 1354.97   4
   1   2  13 12534.6 1147.69   1
  -1  -2  13 11949.1 1480.93   3
   1  -2 -13 11424.9 1241.22   4
   1   2  13 11268.5 1421.31   3
  -1   2 -13 11527.7 1008.55   2
   1   2  14 953.199 465.237   1
   1   2  14 1696.61 887.750   3
  -1   2 -14 77.4128 545.847   4
   1  -2 -14 430.190 507.283   4
  -1  -2  14 1289.10 783.057   3
   1  -2 -15 890.488 616.260   4
  -1   2 -15 975.971 686.871   4
   1   2  15 1785.16 745.158   3
  -1  -2  15 730.672 663.376   3
   1  -2 -16 2581.19 812.626   4
  -1   2 -16 2324.21 804.509   4
   1   2  16 2929.71 1083.52   3
  -1  -2  16 1299.76 916.191   3
   1   2  17 1882.77 784.013   3
  -1   2 -17 2493.62 929.969   4
   1  -2 -17 931.769 693.595   4
  -1  -2  17 1444.17 817.301   3
   1  -2 -18 3781.05 996.208   4
  -1   2 -18 3512.53 967.550   4
   1   2  18 5218.70 1375.99   3
  -1  -2  18 2235.76 1032.31   3
  -1   2 -19 3195.11 1088.93   4
  -1  -3 -19 468.050 694.102   4
   1   3 -18-790.593 699.771   4
  -1  -3 -18-172.780 640.844   4
  -1  -3 -17 5311.76 1077.33   4
  -1   3  17 5856.47 1211.82   3
   1   3 -17 5415.64 1043.03   4
  -1   3  16 2872.05 960.515   3
   1   3 -16 2413.97 801.056   4
  -1  -3 -16 1319.80 707.563   4
  -1   3  15 1791.12 919.494   3
  -1  -3 -15 2560.07 804.681   4
   1   3 -15 2306.38 722.181   4
  -1   3  14 3795.69 1086.73   3
  -1  -3 -14 2541.81 770.492   4
   1   3 -14 3622.24 866.570   4
  -1  -3 -13 16471.4 1580.36   4
  -1   3  13 13258.3 1541.02   3
  -1   3  13 16794.6 1117.15   1
   1   3 -13 14386.4 1453.71   4
  -1  -3 -12 4495.97 911.475   4
  -1   3  12 6224.90 719.412   1
   1   3 -12 7301.58 1002.16   4
  -1   3  12 4775.18 1058.04   3
  -1   3  11 1969.23 474.808   1
   1   3 -11 2465.37 654.294   4
  -1   3  11 3197.02 341.402   5
   1   3 -11 2476.14 357.041   2
  -1  -3 -11 1862.71 608.074   4
   1   3 -10 7840.85 989.735   4
   1   3 -10 8812.88 652.079   1
  -1  -3 -10 8485.48 1062.72   4
  -1   3  10 7887.63 740.909   1
   1   3 -10 8591.16 579.598   2
  -1   3  10 7720.75 1118.28   3
   1   3  -9 3515.64 390.539   2
   1   3  -9 3064.83 645.293   4
  -1  -3  -9 3984.51 746.541   4
   1   3  -9 3151.40 410.594   1
  -1   3   9 3226.84 811.960   3
  -1   3   9 3328.07 506.284   1
   1   3  -8 8269.09 548.182   2
   1   3  -8 7841.34 547.174   5
  -1   3   8 8026.06 988.021   3
  -1   3   8 8247.98 696.863   1
  -1  -3  -8 8421.64 942.394   4
   1   3  -8 7295.60 840.985   4
   1   3  -8 8155.48 601.292   1
   1   3  -7 903.987 457.070   4
  -1  -3  -7 742.234 467.815   4
   1   3  -7 575.700 260.179   5
   1   3  -7 830.293 237.825   2
  -1   3   7 461.983 472.460   3
  -1   3   7 772.306 317.746   1
   1   3  -6 25718.7 1369.93   4
  -1   3   6 27711.9 1568.01   3
   1   3  -6 29067.9 1199.45   5
  -1  -3  -6 24559.3 1481.34   4
  -1  -3  -6 26482.2 1391.83   1
  -1   3   6 26435.1 1223.81   1
   1   3  -6 26950.9 1041.61   2
   1   3  -6 28657.9 1447.68   3
   1   3  -5 79320.5 2325.83   2
   1   3  -5 81413.6 2723.93   4
  -1  -3  -5 79977.3 2751.96   1
  -1  -3  -5 79735.0 2851.87   4
  -1  -3  -5 86240.8 2839.07   3
   1   3  -5 82368.9 2508.36   5
  -1   3   5 83847.4 2572.79   1
   1   3  -5 84702.6 2729.74   3
  -1   3   5 76539.5 2871.41   3
  -1  -3  -4 31488.5 1535.14   4
   1  -3   4 37235.5 1603.47   4
  -1   3   4 33229.6 1361.72   1
   1   3  -4 33997.7 1369.53   3
   1   3  -4 31654.3 1340.68   5
   1  -3   4 34785.7 1441.51   2
  -1   3   4 31117.2 1540.45   3
  -1  -3  -4 34190.9 1449.63   3
  -1  -3  -4 34519.1 1501.00   1
   1   3  -4 31795.2 1196.79   2
  -1  -3  -3 31792.3 1254.74   3
   1   3  -3 32244.8 1187.87   2
   1  -3   3 32211.5 1423.62   4
  -1   3   3 29068.3 1338.52   2
  -1  -3  -3 28748.7 1376.48   4
   1   3  -3 29648.9 1157.84   3
   1   3  -3 30578.9 1293.12   5
   1  -3   3 29771.1 1317.19   2
  -1  -3  -3 31506.0 1390.37   1
  -1   3   3 29250.1 1387.69   3
   1  -3   2 77597.5 2418.77   2
   1  -3   2 75051.2 2429.00   4
   1   3  -2 74935.4 2079.56   3
  -1  -3  -2 76682.3 2185.43   3
  -1  -3  -2 77954.1 2469.85   1
  -1   3   2 72284.2 2406.25   2
   1   3  -2 71307.0 2228.76   2
   1  -3   1 62115.2 2083.19   4
   1   3  -1 61604.2 2041.89   1
  -1   3   1 59822.2 2102.90   2
  -1  -3  -1 67253.1 2161.98   1
   1  -3   1 66240.9 2131.03   2
  -1  -3   0 25829.8 1184.27   2
   1   3   0 25461.9 1171.07   1
  -1   3   0 27043.3 1237.60   2
  -1  -3   0 28189.4 1190.82   1
   1  -3   0 25186.7 1149.85   2
   1   3   1 62300.2 1742.41   3
   1  -3  -1 62824.1 2095.53   2
  -1  -3   1 66657.7 2061.09   2
   1   3   1 61342.3 2093.57   1
  -1   3  -1 64311.5 2123.64   2
  -1  -3   2 72673.5 2190.01   2
  -1   3  -2 71767.0 2373.35   4
   1  -3  -2 75938.5 2348.23   2
   1   3   2 66727.1 2326.86   1
  -1   3  -2 69245.6 2314.23   2
   1   3   2 71838.3 2094.27   3
  -1  -3   3 31050.2 1299.71   4
  -1   3  -3 30249.9 1417.09   4
   1  -3  -3 28715.4 1299.65   2
  -1   3  -3 30536.0 1339.54   2
  -1  -3   3 31732.9 1150.30   2
   1   3   3 28217.9 1228.21   3
   1   3   3 30416.0 1393.88   1
  -1  -3   4 32318.6 1157.74   2
  -1   3  -4 29090.2 1494.47   4
   1   3   4 30968.7 1317.54   5
   1  -3  -4 32630.1 1378.02   4
   1  -3  -4 32927.8 1414.37   2
  -1  -3   4 31772.7 1345.38   3
   1   3   4 31235.8 1405.04   3
  -1  -3   4 32386.9 1403.01   4
  -1   3  -4 30046.3 1382.93   2
   1  -3  -4 34758.8 1553.18   3
   1   3   4 29851.8 1441.34   1
   1   3   4 33720.2 1512.61   4
  -1   3  -5 76922.7 2629.19   2
  -1   3  -5 76347.3 2850.20   4
   1  -3  -5 85100.7 2682.07   2
  -1  -3   5 87590.1 2768.65   4
  -1  -3   5 84326.1 2318.92   2
   1   3   5 79776.8 2524.83   5
   1   3   5 79203.4 2755.76   1
  -1  -3   5 80149.4 2693.75   3
   1   3   5 75526.1 2749.98   3
   1  -3  -5 80588.4 2655.46   4
  -1   3  -5 85316.3 2910.22   3
   1   3   6 27729.9 1209.47   5
   1  -3  -6 30175.5 1379.67   2
  -1  -3   6 29363.2 1443.38   4
  -1  -3   6 27574.2 1037.54   2
  -1   3  -6 25853.2 1307.59   2
   1  -3  -6 26064.7 1359.89   4
  -1   3  -6 26371.7 1539.94   4
   1   3   6 26201.8 1401.66   1
   1   3   6 28560.1 1529.65   3
  -1  -3   6 25258.2 1420.26   3
  -1   3  -7 622.713 346.015   1
   1  -3  -7 1372.88 415.452   2
  -1   3  -7 577.093 372.174   2
   1   3   7 443.257 242.772   5
  -1  -3   7 243.828 457.263   3
   1  -3  -7 331.493 330.489   4
   1   3   7 176.302 455.288   3
   1   3   7 648.073 423.802   1
  -1   3  -7 602.978 515.950   4
   1   3   8 9249.81 642.567   5
  -1  -3   8 9562.89 993.979   3
   1  -3  -8 9184.54 791.197   2
   1   3   8 8519.79 1013.34   3
   1   3   8 6931.42 812.793   1
   1  -3  -8 8430.05 833.117   4
  -1   3  -8 7174.30 908.349   4
  -1   3  -8 7678.83 745.977   2
   1  -3  -9 4359.53 614.630   2
   1   3   9 2695.86 622.558   1
   1  -3  -9 3827.22 684.666   4
  -1   3  -9 4469.75 811.197   4
  -1  -3   9 3066.45 751.833   3
   1   3   9 2760.60 719.269   3
  -1   3  -9 2992.20 541.362   2
   1   3   9 3514.75 406.200   5
   1  -3 -10 7156.71 764.041   2
   1   3  10 7703.57 876.328   1
  -1   3 -10 8137.22 1089.79   4
   1  -3 -10 9780.30 1003.77   4
  -1   3 -10 7559.48 787.024   2
  -1  -3  10 8326.47 1108.01   3
   1   3  10 6968.58 1046.51   3
   1   3  11 1275.77 724.221   3
   1   3  11 1985.61 615.302   1
  -1   3 -11 1602.40 441.999   2
   1  -3 -11 2424.55 621.037   4
  -1   3 -11 1795.45 713.133   4
  -1  -3  11 1032.47 742.686   3
  -1   3 -12 5428.23 712.336   2
  -1  -3  12 5872.38 1049.31   3
   1   3  12 6151.58 1161.01   3
   1   3  12 5711.29 820.424   1
   1  -3 -12 5539.82 858.125   4
  -1   3 -12 5676.84 1007.98   4
  -1   3 -13 15113.7 1161.09   2
  -1   3 -13 14181.8 1528.20   4
  -1  -3  13 14688.5 1598.97   3
   1  -3 -13 13133.5 1318.68   4
   1   3  13 15181.1 1621.83   3
   1   3  13 14038.7 1255.71   1
   1   3  14 3276.42 962.941   3
  -1  -3  14 3387.63 1009.83   3
   1   3  14 2625.59 632.320   1
   1  -3 -14 3646.40 824.735   4
  -1   3 -14 2856.51 828.168   4
   1   3  15 3342.45 1104.33   3
   1  -3 -15 2886.59 831.401   4
  -1   3 -15 2079.18 757.794   4
  -1  -3  15 2049.28 724.607   3
   1   3  16 3418.81 1126.60   3
   1  -3 -16 2105.57 721.278   4
  -1  -3  16 1691.88 808.092   3
  -1   3 -16 1470.32 834.556   4
  -1   3 -17 6671.02 1370.36   4
   1  -3 -17 4941.07 1031.02   4
   1   3  17 6107.61 1313.42   3
   1  -3 -18 258.751 538.074   4
  -1   3 -18 1480.28 811.062   4
   1   4 -18 1080.74 728.197   4
  -1  -4 -18 729.680 651.224   4
   1   4 -17 1870.28 729.578   4
  -1  -4 -17 1100.62 759.365   4
  -1   4  17 865.695 863.217   3
   1   4 -16 2128.64 769.180   4
  -1   4  16 831.776 660.358   3
  -1  -4 -16 1043.11 594.143   4
   1   4 -15 10700.7 1376.00   4
  -1  -4 -15 9113.86 1312.40   4
  -1   4  15 10732.5 1522.71   3
  -1   4  14 2009.92 906.518   3
  -1  -4 -14 2249.05 769.210   4
   1   4 -14 2737.18 816.889   4
  -1   4  13 884.882 415.805   1
  -1   4  13-151.894 715.597   3
  -1  -4 -13 1269.06 668.703   4
   1   4 -13-318.445 590.170   4
   1   4 -12 9921.28 1195.98   4
  -1  -4 -12 8809.09 1180.08   4
  -1   4  12 10621.4 1416.92   3
  -1   4  12 8709.90 875.928   1
  -1  -4 -11 11133.8 1285.27   4
  -1   4  11 12052.9 1438.54   3
   1   4 -11 11347.4 746.160   2
  -1   4  11 12983.0 1030.83   1
   1   4 -11 11378.2 1241.94   4
   1   4 -10 15364.8 871.134   5
  -1   4  10 16131.5 1560.45   3
  -1  -4 -10 17031.4 1494.19   4
   1   4 -10 16127.7 886.027   2
   1   4 -10 15995.6 966.133   1
   1   4 -10 17226.6 1420.21   4
  -1   4  10 14779.6 1064.42   1
  -1  -4  -9 3003.97 674.546   4
  -1   4   9 1907.76 479.732   1
  -1   4   9 2084.95 692.163   3
   1   4  -9 1939.86 367.593   5
   1   4  -9 2378.47 598.191   4
   1   4  -9 2505.48 387.401   2
  -1  -4  -8 14587.4 1234.80   4
   1   4  -8 13912.2 815.702   2
   1   4  -8 14770.3 903.879   5
   1   4  -8 15274.2 1207.70   4
  -1   4   8 13502.9 1271.31   3
  -1   4   8 15139.5 1030.66   1
   1   4  -7 39991.9 1524.71   2
   1   4  -7 40021.6 1947.13   4
  -1  -4  -7 39494.3 2051.38   4
   1   4  -7 42349.1 1678.42   5
  -1   4   7 40995.9 2097.75   3
  -1   4   7 42065.0 1772.14   1
  -1   4   6 59813.7 2241.04   1
   1   4  -6 66834.9 2423.43   3
  -1  -4  -6 57935.5 2523.24   4
   1   4  -6 62462.9 2466.76   4
   1   4  -6 61500.1 2191.86   5
  -1   4   6 63898.7 2617.66   3
   1   4  -6 61396.6 2049.47   2
   1   4  -5 14463.4 944.264   3
  -1  -4  -5 16875.2 1072.12   3
  -1  -4  -5 13588.8 1056.29   4
   1  -4   5 15962.5 1008.30   2
  -1   4   5 12769.9 949.514   1
   1   4  -5 14971.0 849.546   2
  -1   4   5 14180.3 1115.49   3
  -1  -4  -4 22650.0 1317.90   4
  -1   4   4 20934.8 1277.85   3
   1   4  -4 21636.4 1091.32   3
  -1   4   4 19980.6 1225.85   2
   1   4  -4 21240.9 1053.87   2
  -1   4   4 21943.2 1220.81   1
  -1  -4  -4 24423.1 1321.70   1
   1  -4   4 25322.3 1258.51   2
  -1  -4  -4 23163.3 1188.15   3
   1  -4   3 102387. 3272.20   4
  -1  -4  -3 94226.6 3215.79   4
  -1  -4  -3 105055. 3304.37   1
   1  -4   3 105049. 3201.95   2
  -1   4   3 97837.3 3223.13   3
   1   4  -3 97482.2 2988.52   2
  -1  -4  -3 102922. 3004.07   3
  -1   4   3 99644.9 3233.86   2
   1   4  -3 100323. 2872.47   3
   1   4  -2 84664.7 2686.26   2
   1  -4   2 90803.0 2870.50   4
  -1   4   2 82675.7 2857.15   2
   1  -4   2 85598.2 2803.40   2
  -1  -4  -2 87319.1 2877.83   1
   1  -4   1 189818. 5065.53   2
  -1   4   1 174580. 5039.35   2
  -1  -4  -1 188849. 5098.81   2
   1   4  -1 172714. 4931.90   1
  -1  -4   0 21996.4 1179.50   2
   1   4   0 20116.0 1144.13   1
  -1   4   0 20170.9 1175.24   2
   1  -4   0 21398.0 1155.76   2
  -1   4  -1 183500. 5088.17   2
   1   4   1 178581. 5068.87   1
  -1  -4   1 194847. 5067.18   2
   1  -4  -1 185417. 5108.32   2
   1   4   1 181209. 4604.45   3
   1   4   2 79961.7 2762.86   1
  -1  -4   2 92072.8 2697.92   2
   1   4   2 79720.2 2423.84   3
   1  -4  -2 83445.3 2780.11   2
  -1   4  -2 82270.0 2755.46   2
  -1   4  -3 100254. 3190.02   2
  -1   4  -3 99207.0 3273.10   4
  -1  -4   3 105025. 3016.11   2
  -1  -4   3 106398. 3197.69   4
   1   4   3 99174.6 3240.05   1
   1  -4  -3 98285.0 3221.15   2
   1   4   3 96627.6 2974.44   3
   1   4   4 20331.8 1138.29   3
   1   4   4 19781.6 1240.96   1
  -1   4  -4 20896.4 1321.71   4
  -1  -4   4 24412.3 1262.44   4
   1  -4  -4 23642.7 1259.62   2
  -1  -4   4 23860.9 1064.99   2
  -1   4  -4 22552.9 1222.11   2
  -1  -4   5 18292.4 1120.61   4
  -1   4  -5 13331.6 960.489   2
  -1  -4   5 14729.4 807.352   2
   1  -4  -5 14677.4 990.302   4
   1   4   5 13897.1 1050.52   1
   1   4   5 17350.1 1118.53   3
   1  -4  -5 16554.0 1093.97   2
  -1   4  -5 14039.4 1130.83   4
   1   4   6 58074.4 2425.85   3
   1   4   6 66356.2 2256.75   5
  -1  -4   6 65853.8 2046.01   2
   1   4   6 61192.5 2437.01   1
  -1   4  -6 54035.0 2501.62   4
   1  -4  -6 60724.7 2366.77   2
  -1   4  -6 60058.6 2319.86   2
   1  -4  -6 56977.0 2332.83   4
  -1   4  -7 40456.0 2089.26   4
   1  -4  -7 38721.7 1843.55   2
   1   4   7 40813.8 2052.64   3
  -1   4  -7 38272.5 1774.06   2
   1  -4  -7 38525.9 1855.83   4
  -1  -4   7 42153.8 1529.31   2
   1   4   7 37498.6 1861.03   1
   1   4   7 43149.4 1703.90   5
  -1   4  -8 15093.2 1332.25   4
   1   4   8 14659.7 1295.89   3
  -1   4  -8 14688.4 1066.15   2
   1  -4  -8 15040.3 1154.95   4
   1   4   8 16440.0 985.283   5
   1   4   8 12911.3 1130.90   1
   1   4   9 2306.37 426.494   5
   1  -4  -9 1619.14 527.330   4
   1   4   9 2438.76 733.983   3
  -1   4  -9 2723.43 494.054   2
  -1  -4   9 1779.22 676.279   3
   1   4   9 2152.32 598.708   1
  -1   4  -9 2279.17 713.023   4
   1  -4 -10 15522.0 1305.44   4
  -1   4 -10 14316.3 1420.39   4
   1   4  10 15982.8 909.950   5
   1   4  10 17047.6 1321.24   1
   1   4  10 13247.9 1348.23   3
  -1  -4  10 15096.8 1420.08   3
  -1   4 -10 14325.6 1104.35   2
   1   4  11 12739.0 1221.31   1
   1   4  11 11590.9 1381.37   3
  -1   4 -11 10006.3 1247.98   4
  -1   4 -11 12538.2 1044.42   2
   1  -4 -11 12111.7 1203.46   4
   1  -4 -12 9778.91 1112.20   4
   1   4  12 8529.83 997.084   1
  -1   4 -12 8245.27 894.360   2
  -1   4 -12 8490.48 1204.69   4
   1   4  12 9636.92 1295.32   3
   1  -4 -13 1490.83 599.768   4
   1   4  13 819.288 523.228   1
  -1   4 -13 748.416 721.448   4
  -1   4 -13 294.533 365.281   2
   1   4  13 1178.57 749.436   3
  -1   4 -14 2893.41 848.206   4
   1  -4 -14 3354.77 791.617   4
   1   4  14 2291.39 621.398   1
   1   4  14 2041.51 843.946   3
   1   4  15 9536.50 1489.79   3
   1  -4 -15 9078.13 1226.18   4
  -1   4 -15 10773.8 1480.79   4
   1   4  15 13104.7 1286.55   1
  -1   4 -16 677.703 548.626   4
   1   4  16 585.723 792.124   3
   1  -4 -16 1517.23 683.139   4
   1  -4 -17 565.128 521.187   4
   1   4  17 534.581 711.670   3
  -1   4 -17 1649.66 827.678   4
  -1   4 -18 3077.80 1053.55   4
   1  -4 -18 934.299 706.498   4
  -1  -5 -18 2692.55 993.949   4
   1   5 -18 2694.06 893.650   4
   1   5 -17 3740.62 987.659   4
  -1  -5 -17 2327.27 844.697   4
  -1   5  17 5285.99 1313.56   3
  -1  -5 -16 2495.68 876.792   4
  -1   5  16 473.927 734.498   3
   1   5 -16 1236.76 683.345   4
  -1   5  15 633.387 751.670   3
   1   5 -15 1055.54 715.849   4
  -1  -5 -15 1865.67 797.710   4
  -1   5  14 4919.38 1153.03   3
  -1  -5 -14 4667.84 983.149   4
   1   5 -14 5311.93 956.764   4
  -1  -5 -13 6615.65 1097.66   4
  -1   5  13 8804.12 941.932   1
   1   5 -13 8336.71 1209.26   4
  -1   5  13 6602.58 1198.47   3
  -1   5  12 14168.3 1613.72   3
  -1   5  12 14868.7 1181.15   1
  -1  -5 -12 14231.2 1481.77   4
   1   5 -12 17080.7 1518.00   4
   1   5 -11 20748.1 1672.65   4
  -1   5  11 20635.8 1398.99   1
  -1   5  11 22021.9 1875.18   3
   1   5 -11 23065.0 1174.63   2
  -1  -5 -11 22039.8 1779.31   4
   1   5 -10 20923.7 1607.31   4
  -1   5  10 19447.8 1687.60   3
   1   5 -10 20303.3 1113.93   2
   1   5 -10 18590.7 1099.61   5
  -1   5  10 18807.2 1316.22   1
  -1  -5 -10 19125.9 1594.49   4
  -1   5   9 11259.2 982.100   1
  -1  -5  -9 10039.9 1133.34   4
  -1   5   9 8834.68 1144.82   3
   1   5  -9 9596.80 766.906   2
   1   5  -9 10698.7 1153.46   4
   1   5  -9 9502.81 814.617   5
  -1   5   8 7498.90 831.269   1
   1   5  -8 6103.92 847.627   4
   1   5  -8 5412.68 663.444   5
   1   5  -8 6043.72 622.836   2
  -1  -5  -8 4449.00 801.051   4
  -1   5   8 6500.04 943.665   3
  -1  -5  -7 822.452 467.162   4
  -1   5   7 1575.39 515.218   1
   1   5  -7 1399.82 407.378   2
  -1   5   7 512.555 504.925   3
   1   5  -7 1991.62 476.954   5
   1   5  -6 49310.9 1882.66   2
  -1   5   6 47643.9 2057.89   1
  -1   5   6 47198.5 2276.93   3
  -1  -5  -6 44820.0 2202.28   4
  -1   5   5 52484.1 2139.52   1
  -1   5   5 50409.0 2263.97   3
   1   5  -5 49416.1 1930.93   2
  -1  -5  -5 48235.0 2239.52   4
   1   5  -5 50208.9 1992.65   3
  -1   5   4 107248. 3648.30   3
   1  -5   4 121561. 3665.73   2
   1   5  -4 112559. 3333.28   3
  -1   5   4 105912. 3578.37   1
  -1  -5  -4 117604. 3507.77   3
  -1   5   4 107158. 3674.57   2
   1   5  -4 108551. 3412.91   2
  -1  -5  -4 104113. 3662.05   4
   1  -5   3 111303. 3449.57   2
   1   5  -3 101824. 3253.41   2
  -1   5   3 101212. 3475.92   2
  -1   5   3 99166.6 3364.74   3
   1   5  -2 31844.8 1505.65   2
   1  -5   2 30598.8 1566.03   4
   1  -5   2 35306.3 1617.74   2
  -1   5   2 30630.0 1626.22   2
   1  -5   1 55403.6 2186.97   2
   1   5  -1 53170.8 2136.75   1
  -1   5   1 52068.1 2228.72   2
  -1  -5  -1 56697.7 2241.42   2
  -1   5   0 26780.7 1484.39   2
  -1  -5   0 27545.6 1508.97   2
   1   5   0 29000.6 1513.44   1
   1  -5   0 32427.3 1549.24   2
   1  -5  -1 56790.9 2174.80   2
  -1  -5   1 52739.5 2065.88   2
   1   5   1 48871.0 2101.39   1
   1   5   1 48781.2 1652.25   3
  -1   5  -1 48310.2 2082.98   2
  -1  -5   2 34246.3 1565.98   2
   1   5   2 32088.6 1312.80   3
   1  -5  -2 34350.8 1675.66   2
  -1   5  -2 34035.6 1666.66   2
   1   5   2 31635.8 1630.59   1
   1   5   3 101057. 3123.82   3
  -1   5  -3 101529. 3405.95   2
   1   5   3 99193.5 3441.74   1
   1  -5  -3 110312. 3521.99   2
  -1  -5   3 108011. 3289.64   2
  -1   5  -4 103077. 3525.68   2
   1   5   4 107160. 3642.88   1
   1   5   4 106132. 3403.72   3
  -1   5  -5 52085.7 2335.94   4
   1   5   5 49419.2 2116.72   3
   1   5   5 51160.1 2278.11   1
   1  -5  -5 51411.6 2159.40   4
  -1  -5   5 57920.9 2016.84   2
  -1   5  -5 51197.9 2154.75   2
   1  -5  -6 45795.0 2101.09   4
  -1   5  -6 47524.7 2316.97   4
  -1   5  -6 48464.6 2104.10   2
   1   5   6 46421.7 2200.29   1
   1   5   6 48050.6 2172.59   3
  -1  -5   6 54660.4 1924.79   2
  -1  -5   7 1547.03 340.913   2
   1   5   7 1244.71 532.302   1
   1  -5  -7 1619.19 520.219   4
  -1   5  -7 2100.73 673.751   4
   1   5   7 2682.14 526.219   5
   1   5   7 2433.88 621.405   3
  -1   5  -7 498.521 384.810   2
   1   5   8 6865.67 729.891   5
   1   5   8 5824.22 894.157   3
   1   5   8 5601.64 821.765   1
   1  -5  -8 5853.66 776.008   4
  -1   5  -8 7201.01 1009.57   4
  -1   5  -8 4768.10 678.230   2
  -1  -5   8 5308.12 526.261   2
   1   5   9 9445.91 838.342   5
   1  -5  -9 10070.3 1032.11   4
  -1   5  -9 10524.2 984.754   2
   1   5   9 9655.71 1149.58   3
   1   5   9 10673.0 1088.06   1
  -1   5  -9 10558.0 1255.76   4
   1   5  10 20902.8 1187.27   5
  -1   5 -10 19827.6 1661.27   4
  -1   5 -10 18962.7 1305.61   2
   1   5  10 16698.9 1556.89   3
   1  -5 -10 18961.3 1468.86   4
   1   5  10 17886.8 1425.65   1
  -1   5 -11 19094.3 1722.19   4
   1   5  11 23160.4 1910.24   3
  -1   5 -11 21973.8 1446.13   2
   1   5  11 20221.2 1543.52   1
   1  -5 -11 22281.9 1694.94   4
   1  -5 -12 16175.7 1462.75   4
   1   5  12 14393.9 1522.24   3
  -1   5 -12 13828.1 1530.24   4
   1   5  12 14281.8 1330.60   1
  -1   5 -12 15534.0 1211.48   2
  -1   5 -13 7286.24 876.852   2
  -1   5 -13 7425.46 1231.06   4
   1  -5 -13 7033.08 1058.62   4
   1   5  13 9017.03 1104.59   1
   1   5  13 8795.55 1339.02   3
   1   5  14 5171.11 1162.61   3
  -1   5 -14 5626.71 1104.10   4
   1  -5 -14 6715.30 1074.76   4
   1   5  14 5691.11 898.810   1
  -1   5 -15 896.776 748.431   4
   1   5  15 854.210 570.821   1
   1  -5 -15-0.69617 557.133   4
   1   5  15 336.971 877.794   3
  -1   5 -16 2387.01 961.488   4
   1   5  16 870.692 857.288   3
   1  -5 -16 678.292 594.979   4
   1  -5 -17 3907.13 919.217   4
   1   5  17 4265.60 1258.37   3
  -1   5 -17 3379.13 1021.05   4
  -1   5 -18 4854.29 1234.51   4
   1   6 -18 360.976 631.017   4
  -1  -6 -18 895.186 637.101   4
  -1  -6 -17 7117.82 1251.84   4
   1   6 -17 5414.78 1179.34   4
   1   6 -16 4395.30 1018.58   4
  -1  -6 -16 5914.72 1162.24   4
  -1   6  16 6446.94 1410.38   3
  -1   6  15 6126.63 1244.58   3
  -1  -6 -15 6636.55 1194.21   4
   1   6 -15 6132.77 1127.95   4
   1   6 -14 784.668 648.712   4
  -1  -6 -14 385.786 575.677   4
  -1   6  14-113.357 734.754   3
  -1  -6 -13 384.291 543.461   4
  -1   6  13 1008.14 492.067   1
  -1   6  13 618.152 619.885   3
   1   6 -13 367.404 512.901   4
   1   6 -12 5130.73 978.603   4
  -1   6  12 3315.89 672.836   1
  -1  -6 -12 3429.94 763.649   4
  -1   6  12 4003.36 941.348   3
   1   6 -11 663.439 330.427   2
  -1   6  11 339.412 666.854   3
   1   6 -11 591.271 634.823   4
  -1   6  11-39.3905 451.370   1
  -1  -6 -11 388.794 551.108   4
  -1  -6 -10 5814.57 969.581   4
   1   6 -10 6358.24 689.969   2
  -1   6  10 5687.12 1031.98   3
  -1   6  10 6807.41 927.221   1
  -1   6   9 10912.3 1270.94   3
  -1   6   9 12369.6 1118.45   1
  -1  -6  -9 12456.7 1310.93   4
   1   6  -9 12223.6 950.280   2
  -1  -6  -8 7791.04 1000.44   4
   1   6  -8 8465.22 800.458   2
  -1   6   8 7773.77 1027.48   3
  -1   6   8 10241.7 997.369   1
   1   6  -7 6847.17 762.997   2
  -1   6   7 4995.45 739.839   1
  -1  -6  -7 6106.86 888.197   4
  -1   6   7 5191.53 850.058   3
   1   6  -6 73609.9 2701.25   2
  -1  -6  -6 73896.2 3071.72   4
  -1   6   6 73004.7 2900.93   1
  -1   6   6 76075.5 3073.71   3
   1   6  -5 31524.2 1490.01   3
  -1   6   5 29127.0 1732.01   3
  -1  -6  -5 29205.9 1742.14   4
  -1   6   5 29615.5 1682.57   1
   1   6  -5 28742.6 1510.73   2
   1   6  -4 49546.8 2071.62   2
  -1   6   4 46277.9 2170.99   1
  -1   6   4 45125.1 2228.22   2
  -1   6   4 47004.9 2170.81   3
   1   6  -4 50685.3 1893.98   3
  -1   6   3 39355.3 1997.27   2
   1   6  -3 41041.0 1868.37   2
  -1   6   3 38562.8 1867.09   3
   1   6  -2 10373.3 940.607   2
  -1   6   2 10611.2 1043.07   2
  -1   6   1 2766.13 740.440   2
   1   6  -1 1072.67 564.163   1
   1   6   0 59043.3 2452.98   1
  -1   6   0 59272.1 2512.23   2
   1   6   1 1393.89 298.816   3
  -1   6  -1 1482.25 523.093   2
   1   6   1 874.778 577.035   1
  -1   6  -2 12257.2 1059.29   2
   1   6   2 12234.2 1083.23   1
   1   6   2 10976.1 749.093   3
   1   6   3 38930.8 1641.47   3
  -1   6  -3 37405.4 1877.22   2
   1   6   3 36464.3 1931.18   1
  -1  -6   3 44325.5 1862.42   2
   1   6   4 44541.4 2178.60   1
   1   6   4 45931.4 1958.80   3
  -1  -6   4 52354.2 2070.19   2
  -1   6  -4 48889.0 2189.73   2
  -1  -6   5 32016.3 1520.01   2
   1   6   5 29595.9 1750.05   1
  -1   6  -5 27848.5 1618.48   2
   1   6   5 27655.8 1516.66   3
   1  -6  -6 69785.5 2862.70   4
   1   6   6 71854.3 2989.09   1
   1   6   6 73531.2 2884.07   3
  -1   6  -6 71204.3 2867.44   2
  -1  -6   6 81435.7 2711.38   2
   1   6   7 5442.44 833.535   3
  -1   6  -7 6705.23 1022.53   4
   1   6   7 6159.85 918.963   1
  -1  -6   7 6372.56 656.252   2
   1  -6  -7 6985.62 879.795   4
  -1   6  -7 6464.44 851.659   2
   1   6   8 9182.52 1082.88   1
  -1   6  -8 9498.88 992.140   2
   1   6   8 8478.35 1059.87   3
   1  -6  -8 7514.49 921.056   4
  -1  -6   8 8462.20 741.925   2
  -1   6  -8 8310.20 1107.18   4
   1  -6  -9 12302.6 1177.38   4
  -1   6  -9 11666.3 1097.62   2
   1   6   9 12424.4 1319.38   3
  -1   6  -9 9829.10 1229.62   4
   1   6   9 12700.4 1216.63   1
   1   6  10 4550.44 943.667   3
   1   6  10 6947.22 1022.65   1
   1  -6 -10 6763.45 956.249   4
  -1   6 -10 6938.27 1160.82   4
  -1   6 -10 5960.13 822.678   2
   1   6  11 260.729 553.728   1
   1   6  11-213.378 680.573   3
  -1   6 -11 576.595 503.614   2
   1  -6 -11 458.992 510.088   4
  -1   6 -11 1292.03 767.419   4
   1   6  12 3701.63 839.622   1
   1  -6 -12 4167.79 827.645   4
  -1   6 -12 4621.09 1057.11   4
  -1   6 -12 3984.27 703.744   2
   1   6  12 3698.32 901.777   3
   1  -6 -13-31.8664 446.892   4
  -1   6 -13-227.881 499.808   4
   1   6  13 566.849 693.790   3
   1   6  13 313.292 526.136   1
   1  -6 -14-72.8882 529.344   4
   1   6  14 286.889 656.005   3
  -1   6 -14-485.009 641.476   4
   1   6  14 427.114 550.377   1
   1   6  15 7808.96 1094.62   1
   1  -6 -15 6434.70 1086.59   4
   1   6  15 6180.60 1224.68   3
  -1   6 -15 6052.82 1175.49   4
   1  -6 -16 4706.10 1030.05   4
  -1   6 -16 6933.66 1329.30   4
   1   6  16 5815.91 1219.20   3
  -1   6 -17 4842.25 1136.28   4
   1   6  17 5428.24 1225.93   3
   1  -6 -17 8643.50 1338.57   4
  -1  -7 -17 2302.81 918.422   4
  -1  -7 -16 5446.31 1176.44   4
  -1   7  16 3537.13 1236.65   3
  -1  -7 -15 1395.80 756.595   4
  -1   7  15 1573.17 781.644   3
  -1   7  14 5698.81 1289.96   3
  -1  -7 -14 5352.13 1067.17   4
  -1  -7 -13 4574.34 1007.84   4
  -1   7  13 3698.14 1020.67   3
  -1   7  13 5380.40 885.776   1
  -1   7  12 996.352 550.259   1
  -1  -7 -12 2244.53 764.435   4
  -1   7  12 2834.55 921.441   3
  -1   7  11 3196.03 755.031   1
  -1   7  11 5627.84 1123.70   3
  -1  -7 -11 4201.23 897.551   4
  -1   7  10 13407.9 1415.35   3
   1   7 -10 12047.9 1009.73   2
  -1  -7 -10 11966.7 1368.78   4
  -1   7  10 12104.3 1217.88   1
  -1   7   9 22452.8 1602.38   1
  -1   7   9 18998.9 1683.15   3
   1   7  -9 20592.1 1335.12   2
  -1  -7  -9 18588.2 1645.86   4
   1   7  -8 80507.3 2988.47   2
  -1   7   8 80988.0 3251.78   1
  -1  -7  -8 77289.3 3472.87   4
  -1   7   8 74942.7 3434.49   3
   1   7  -7 32128.0 1701.57   2
  -1  -7  -7 30136.1 1982.55   4
  -1   7   7 30873.6 1977.44   3
  -1   7   7 30743.2 1870.89   1
  -1   7   6 3893.90 785.146   3
  -1   7   6 4352.91 819.744   1
   1   7  -6 5084.16 721.343   2
  -1  -7  -6 5021.98 830.108   4
   1   7  -5 40976.6 1833.28   3
  -1   7   5 38222.7 2091.46   1
  -1   7   5 40858.1 2113.36   3
  -1  -7  -5 41006.9 2198.32   4
   1   7  -5 41217.5 1998.14   2
  -1   7   4 15536.2 1320.02   1
  -1   7   4 16063.7 1389.69   2
  -1   7   4 14294.5 1180.65   3
   1   7  -4 15428.0 1190.75   2
   1   7  -3 25874.8 1587.79   2
  -1   7   3 28242.3 1615.07   3
  -1   7   3 30660.2 1824.26   2
   1   7  -2 26145.8 1574.16   2
  -1   7   2 26526.3 1732.88   2
   1   7  -1 39449.5 2033.42   1
  -1   7   1 38604.1 2091.35   2
  -1   7   0 96157.2 3609.58   2
   1   7   0 94495.3 3534.01   1
   1   7   1 38169.9 2048.59   1
   1   7   1 38851.6 1559.41   3
  -1   7  -1 36751.1 2020.48   2
   1   7   2 27379.9 1690.04   1
   1   7   2 25960.1 1269.41   3
  -1   7  -2 25346.7 1630.44   2
  -1   7  -3 28575.8 1737.89   2
   1   7   3 30024.1 1788.20   1
   1   7   3 31548.0 1497.98   3
  -1   7  -4 14993.1 1233.80   2
   1   7   4 14137.6 1279.74   1
   1   7   4 16614.2 1106.48   3
   1   7   5 37323.2 2108.57   1
   1   7   5 39171.8 1897.44   3
  -1   7  -5 39908.1 2048.89   2
   1   7   6 4272.30 800.766   1
   1   7   6 3473.75 708.780   3
  -1   7  -6 4902.47 839.921   2
   1  -7  -6 5169.89 808.287   4
  -1   7  -7 34538.2 1921.02   2
   1   7   7 31754.4 2012.55   1
   1  -7  -7 30937.1 1886.15   4
   1   7   7 31958.8 1885.57   3
   1  -7  -8 77040.8 3296.29   4
   1   7   8 77618.5 3364.66   1
   1   7   8 77882.8 3309.78   3
  -1   7  -8 77360.9 3170.94   2
   1  -7  -9 21038.6 1604.67   4
  -1   7  -9 20294.3 1499.19   2
  -1   7  -9 20891.4 1758.00   4
   1   7   9 18879.6 1620.53   3
   1   7   9 18537.0 1557.89   1
  -1   7 -10 13891.7 1476.40   4
   1   7  10 11621.6 1262.09   1
   1   7  10 11384.5 1323.03   3
  -1   7 -10 12531.6 1210.48   2
   1  -7 -10 12000.7 1263.13   4
  -1   7 -11 3543.89 925.029   4
   1   7  11 5859.51 956.531   1
   1   7  11 3441.87 920.600   3
   1  -7 -11 4627.66 843.467   4
  -1   7 -11 6903.11 935.205   2
  -1   7 -12 2688.31 647.558   2
   1  -7 -12 2167.89 745.896   4
   1   7  12 1564.94 620.039   1
  -1   7 -12 1054.71 610.270   4
   1   7  12 2746.61 858.509   3
   1  -7 -13 5459.30 975.404   4
   1   7  13 4857.36 1077.31   3
   1   7  13 3420.26 821.119   1
  -1   7 -13 6938.07 1272.70   4
  -1   7 -14 6756.54 1285.57   4
   1  -7 -14 7465.74 1183.29   4
   1   7  14 7547.42 1108.13   1
   1   7  14 5713.84 1209.22   3
   1   7  15 1908.61 853.331   3
   1   7  15 3211.68 826.310   1
   1  -7 -15 2585.15 826.446   4
  -1   7 -15 2511.97 1001.68   4
  -1   7 -16 1389.09 851.739   4
   1  -7 -16 3391.94 935.475   4
   1   7  16 2913.94 1056.04   3
   1  -7 -17 772.513 684.572   4
  -1   7 -17-10.1173 718.145   4
  -1   8  16 1332.89 935.401   3
  -1  -8 -16 4496.46 1080.92   4
  -1  -8 -15 1618.00 817.531   4
  -1   8  15 1724.83 844.804   3
  -1  -8 -14 1615.68 733.397   4
  -1   8  14 3944.97 1058.51   3
  -1   8  13 2605.26 949.616   3
  -1  -8 -13 3118.45 934.555   4
  -1   8  13 1654.07 678.122   1
  -1  -8 -12 27848.9 2240.00   4
  -1   8  12 28629.2 1975.94   1
  -1   8  12 27667.9 2313.69   3
  -1   8  11 4906.33 1002.40   3
  -1   8  11 3722.72 869.498   1
  -1  -8 -11 4851.78 1048.36   4
   1   8 -10 33325.3 1815.67   2
  -1   8  10 32087.8 2026.99   1
  -1  -8 -10 31234.9 2235.32   4
  -1   8  10 29908.0 2194.12   3
  -1   8   9 4266.47 904.548   3
  -1  -8  -9 2067.64 709.379   4
  -1   8   9 3462.10 814.431   1
   1   8  -9 4636.04 740.295   2
   1   8  -8 28379.5 1702.63   2
  -1   8   8 22635.4 1821.39   3
  -1   8   8 30017.5 1903.81   1
  -1  -8  -8 26100.0 1943.69   4
   1   8  -7 3147.56 716.343   2
  -1   8   7 2713.04 800.041   1
  -1   8   7 2762.83 759.664   3
  -1  -8  -7 2559.80 739.406   4
  -1  -8  -6 43213.2 2433.42   4
  -1   8   6 48250.8 2489.41   1
  -1   8   6 43079.4 2372.78   3
   1   8  -6 46325.9 2250.73   2
  -1   8   5 8338.92 973.290   3
  -1  -8  -5 6398.46 944.847   4
  -1   8   5 7454.15 1057.63   1
   1   8  -5 7845.78 949.779   2
  -1   8   4 17411.5 1515.15   2
  -1   8   4 14398.2 1240.48   3
   1   8  -4 17184.9 1360.72   2
  -1   8   4 16384.2 1449.57   1
   1   8  -3 15228.0 1299.67   2
  -1   8   3 13866.3 1155.49   3
  -1   8   3 13272.2 1337.21   2
  -1   8   2 15149.0 1465.67   2
   1   8  -2 14619.3 1301.84   2
  -1   8   1 52518.3 2606.23   2
   1   8  -1 49229.9 2477.53   1
   1   8   0 173.140 567.049   1
  -1   8   0 495.196 735.470   2
  -1   8  -1 55469.3 2660.29   2
   1   8   1 52468.7 2601.07   1
   1   8   1 51651.8 2006.14   3
  -1   8  -2 14061.0 1333.61   2
   1   8   2 15195.9 991.954   3
   1   8   2 13343.4 1291.95   1
   1   8   3 11796.7 1285.14   1
   1   8   3 12817.3 959.023   3
  -1   8  -3 12490.9 1243.38   2
  -1   8  -4 17517.8 1476.96   2
   1   8   4 16719.5 1454.38   1
   1   8   4 18972.7 1236.69   3
   1   8   5 8031.82 869.517   3
  -1   8  -5 7640.25 1046.99   2
   1   8   5 5735.71 1035.50   1
   1   8   6 43370.1 2204.05   3
   1  -8  -6 45432.4 2365.95   4
   1   8   6 47807.1 2566.93   1
  -1   8  -6 44826.4 2359.98   2
   1  -8  -7 3781.94 769.243   4
  -1   8  -7 2911.79 714.970   2
   1   8   7 2139.04 684.510   3
   1   8   7 3041.55 847.531   1
   1   8   8 28937.8 1995.65   1
   1  -8  -8 25983.8 1836.71   4
   1   8   8 28145.6 1884.95   3
  -1   8  -8 28817.7 1874.62   2
   1   8   9 4764.64 928.261   3
   1   8   9 3685.28 888.265   1
  -1   8  -9 3606.53 792.330   2
   1  -8  -9 4616.41 893.294   4
  -1   8 -10 31142.7 1952.96   2
   1   8  10 30266.8 2130.74   3
   1  -8 -10 29150.3 2044.56   4
   1   8  10 29175.2 2058.26   1
   1   8  11 4518.82 940.019   3
  -1   8 -11 3295.29 705.924   2
   1  -8 -11 5573.49 1009.29   4
   1   8  11 3682.37 832.115   1
   1   8  12 25008.6 1965.35   1
   1   8  12 31421.9 2329.37   3
  -1   8 -12 27741.5 1868.58   2
   1  -8 -12 27540.8 2109.70   4
  -1   8 -13 397.205 619.996   4
   1  -8 -13 3049.84 797.508   4
   1   8  13 1795.85 680.029   1
   1   8  13 1901.89 802.374   3
   1  -8 -14 1746.41 666.531   4
  -1   8 -14 125.583 680.196   4
   1   8  14 1223.94 904.209   3
   1   8  14 2833.31 813.428   1
  -1   8 -15 3079.73 1025.75   4
   1   8  15 2929.61 1019.65   3
   1  -8 -15 723.521 626.800   4
  -1   8 -16 3784.01 1108.34   4
   1  -8 -16 2998.92 865.672   4
   1   8  16 2414.65 1038.55   3
   1  -8 -17 1172.65 668.850   4
  -1  -9 -16-249.055 684.668   4
  -1  -9 -15 766.893 572.441   4
  -1   9  15 1291.84 864.497   3
  -1  -9 -14 14577.3 1765.32   4
  -1   9  14 17290.8 1943.34   3
  -1   9  13 6075.81 1279.63   3
  -1  -9 -13 5433.97 1134.54   4
  -1   9  13 6198.49 1024.64   1
  -1   9  12 10407.0 1247.05   1
  -1   9  12 8150.19 1323.35   3
  -1  -9 -12 7310.56 1204.39   4
  -1   9  11 2404.96 824.606   3
  -1   9  11 1427.78 722.616   1
  -1  -9 -11 327.152 523.492   4
  -1   9  10 14746.7 1597.68   3
   1   9 -10 12925.0 1203.18   2
  -1   9  10 12411.8 1356.13   1
  -1  -9 -10 12657.8 1492.21   4
   1   9  -9 7763.70 960.575   2
  -1   9   9 6414.54 1059.68   1
  -1  -9  -9 4885.12 1000.19   4
  -1   9   9 6844.54 1093.51   3
  -1   9   8 41682.8 2461.10   1
   1   9  -8 45901.4 2361.53   2
  -1   9   8 47482.8 2667.60   3
  -1  -9  -8 43203.5 2631.55   4
  -1  -9  -7 34470.1 2264.97   4
   1   9  -7 38431.7 2134.10   2
  -1   9   7 32948.3 2187.84   1
  -1   9   7 36157.5 2256.14   3
  -1   9   6 50801.7 2674.82   3
   1   9  -6 52532.1 2589.33   2
  -1   9   6 52632.1 2758.31   1
  -1  -9  -6 53432.5 2845.36   4
   1   9  -5 39312.4 2201.55   2
  -1   9   5 39065.3 2222.90   3
  -1   9   5 39185.1 2355.68   1
  -1   9   4 32965.0 2132.10   1
   1   9  -4 31985.5 1978.82   2
  -1   9   4 29825.5 1874.12   3
   1   9  -3 36060.2 2133.66   2
  -1   9   3 32123.5 1901.78   3
  -1   9   3 36526.0 2291.59   2
  -1   9   2 24703.4 1882.89   2
   1   9  -2 25162.7 1814.13   1
  -1   9   1 3418.76 971.571   2
   1   9  -1 2278.26 751.722   1
   1   9   0 14090.9 1462.46   1
  -1   9   0 13277.3 1447.21   2
   1   9   1 2232.07 443.736   3
   1   9   1 3793.17 1028.21   1
  -1   9  -1 2299.22 883.788   2
  -1   9  -2 23907.2 1854.41   2
   1   9   2 25186.2 1378.35   3
   1   9   2 24974.0 1860.04   1
   1   9   3 30627.0 2113.06   1
  -1   9  -3 31451.9 2077.02   2
   1   9   3 36512.2 1748.37   3
  -1   9  -4 31002.0 2071.31   2
   1   9   4 32116.9 1721.12   3
   1   9   4 31969.8 2105.92   1
   1   9   5 43760.4 2501.37   1
  -1   9  -5 41268.8 2395.37   2
   1   9   5 40984.3 2079.72   3
   1   9   6 52232.8 2453.04   3
  -1   9  -6 46032.4 2570.08   2
   1   9   6 50373.8 2754.83   1
  -1   9  -7 37250.2 2217.34   2
   1   9   7 33859.3 2005.78   3
   1  -9  -7 33053.2 2151.63   4
   1   9   7 32572.2 2234.53   1
  -1   9  -8 43493.4 2465.83   2
   1   9   8 42589.8 2584.53   1
   1  -9  -8 42571.8 2511.32   4
   1   9   8 45858.4 2502.02   3
   1   9   9 8029.44 1134.13   3
   1   9   9 5689.09 1080.43   1
   1  -9  -9 6680.24 1036.81   4
  -1   9  -9 8872.32 1140.16   2
   1   9  10 12565.3 1404.51   3
   1   9  10 13210.5 1493.53   1
   1  -9 -10 11770.8 1329.77   4
  -1   9 -10 11549.0 1266.55   2
   1   9  11 1457.47 695.792   3
   1  -9 -11 819.694 486.139   4
   1   9  11 924.183 644.112   1
  -1   9 -11 399.418 531.825   2
   1   9  12 9252.70 1369.43   3
   1  -9 -12 9087.20 1272.38   4
   1   9  12 6535.00 1150.92   1
   1   9  13 4575.49 975.887   3
   1  -9 -13 5066.99 1032.50   4
   1   9  13 6794.43 1167.61   1
   1  -9 -14 16925.5 1779.19   4
   1   9  14 15117.4 1646.18   1
   1   9  14 15620.9 1858.53   3
   1  -9 -15 807.084 486.414   4
   1   9  15 1208.42 857.347   3
   1  -9 -16 850.521 665.885   4
   1   9  16 2542.35 1022.33   3
  -1  10  15 4470.29 1230.93   3
  -1 -10 -15 3823.20 1057.21   4
  -1  10  14 1967.31 929.098   3
  -1 -10 -14 1308.30 770.874   4
  -1  10  13 4695.68 1129.03   3
  -1 -10 -13 2745.44 955.478   4
  -1  10  13 2326.02 771.823   1
  -1  10  12 14091.3 1689.79   3
  -1  10  12 14289.7 1524.02   1
  -1 -10 -12 10815.9 1472.42   4
  -1  10  11 4166.76 1056.22   3
  -1 -10 -11 4141.10 1064.35   4
  -1  10  11 4207.93 949.624   1
   1  10 -10 24192.7 1736.69   2
  -1  10  10 26045.5 2021.57   1
  -1  10  10 21120.5 1920.99   3
  -1 -10 -10 22049.8 2003.35   4
  -1  10   9 4646.10 969.392   1
   1  10  -9 3444.31 817.752   2
  -1  10   9 4450.50 970.070   3
  -1 -10  -9 2789.58 815.847   4
  -1  10   8 210.578 582.195   3
   1  10  -8-613.968 633.274   2
  -1  10   8 360.725 645.731   1
  -1 -10  -8 226.222 555.475   4
   1  10  -7 23539.7 1728.55   2
  -1  10   7 23547.4 1832.57   3
  -1  10   7 23524.5 1918.79   1
  -1 -10  -7 21993.1 1882.15   4
  -1 -10  -6 16896.0 1643.61   4
   1  10  -6 18449.3 1584.57   2
  -1  10   6 18584.0 1690.27   1
  -1  10   6 21262.4 1691.58   3
   1  10  -5 41222.4 2370.59   2
  -1  10   5 38803.3 2480.88   1
  -1  10   5 41291.1 2356.88   3
   1  10  -4 21924.0 1741.93   2
  -1  10   4 25001.4 1982.44   1
  -1  10   4 22098.5 1640.00   3
   1  10  -3 20676.2 1720.31   2
  -1  10   3 19688.4 1784.07   2
  -1  10   3 21959.4 1578.84   3
  -1  10   3 20632.0 1818.55   1
  -1  10   2 73.4977 734.914   2
   1  10  -2 922.898 699.519   1
   1  10  -1 10679.9 1323.12   1
  -1  10   1 9907.37 1324.61   2
   1  10   0 26140.4 1989.64   1
  -1  10   0 26843.8 2043.83   2
   1  10   1 8161.53 1217.42   1
   1  10   1 8186.41 800.142   3
   1  10   2 1366.63 438.082   3
   1  10   2 808.051 792.518   1
  -1  10  -2 373.022 748.187   2
   1  10   3 22355.7 1407.71   3
  -1  10  -3 20335.0 1784.98   2
   1  10   3 22957.0 1903.02   1
  -1  10  -4 23318.0 1908.14   2
   1  10   4 20959.8 1816.58   1
   1  10   4 23502.7 1497.75   3
   1  10   5 40185.9 2126.02   3
  -1  10  -5 40370.4 2476.69   2
   1  10   5 41415.9 2550.38   1
   1  10   6 18572.6 1475.35   3
  -1  10  -6 17857.6 1675.84   2
   1  10   6 15836.9 1639.71   1
   1 -10  -7 26552.4 1988.61   4
  -1  10  -7 26269.4 1972.49   2
   1  10   7 22006.3 1673.03   3
   1  10   7 25975.0 2073.74   1
  -1  10  -8 946.402 730.638   2
   1  10   8 155.549 607.346   3
   1  10   8 1084.83 773.995   1
   1 -10  -8 608.966 604.064   4
   1  10   9 3839.54 837.239   3
  -1  10  -9 2212.98 734.589   2
   1  10   9 4501.54 994.653   1
   1 -10  -9 3961.49 888.805   4
   1  10  10 24998.1 2073.29   1
   1  10  10 24269.9 1977.21   3
   1 -10 -10 23211.1 1957.40   4
  -1  10 -10 22866.3 1884.37   2
   1  10  11 3514.68 925.676   3
   1 -10 -11 3296.08 860.685   4
  -1  10 -11 4246.41 968.274   2
   1  10  11 2874.68 813.580   1
   1  10  12 12822.1 1612.10   3
   1 -10 -12 12195.3 1485.51   4
   1  10  12 11944.3 1519.60   1
   1  10  13 5009.52 1060.98   3
   1 -10 -13 3526.71 999.126   4
   1  10  13 2029.96 828.526   1
   1 -10 -14 2951.84 903.972   4
   1  10  14 2524.76 854.583   1
   1  10  14 1688.16 870.307   3
   1 -10 -15 6811.99 1226.51   4
   1  10  15 5571.78 1180.89   3
   1 -10 -16 58.2309 624.939   4
  -1  11  14 7324.67 1383.02   3
  -1 -11 -14 2844.52 966.116   4
  -1  11  13 4695.86 1146.06   3
  -1 -11 -13 4971.65 1184.06   4
  -1  11  13 3195.88 892.996   1
  -1  11  12 4974.92 1062.69   1
  -1  11  12 5391.69 1140.43   3
  -1 -11 -12 4346.14 1074.66   4
  -1  11  11 4501.85 1052.51   1
  -1  11  11 2982.19 895.304   3
  -1 -11 -11 2470.09 887.336   4
  -1 -11 -10 3625.19 916.796   4
  -1  11  10 5120.33 1059.94   1
  -1  11  10 5104.00 1044.50   3
   1  11  -9 6548.90 1061.58   2
  -1  11   9 7061.83 1244.27   3
  -1 -11  -9 5997.71 1096.83   4
  -1  11   9 4693.66 991.537   1
   1  11  -8 22475.1 1785.65   2
  -1  11   8 23574.8 1988.93   1
  -1  11   8 20267.6 1804.43   3
  -1 -11  -8 22394.9 2002.78   4
   1  11  -7 560.186 571.070   2
  -1  11   7 842.371 606.190   3
  -1  11   7 2123.03 899.973   1
  -1 -11  -7 1517.93 594.889   4
   1  11  -6 35837.8 2273.82   2
  -1 -11  -6 34709.9 2398.53   4
  -1  11   6 34406.7 2396.19   1
  -1  11   6 33601.4 2222.57   3
   1  11  -5 28766.7 2060.03   2
  -1  11   5 26409.2 1923.45   3
  -1  11   5 27071.3 2164.20   1
   1  11  -4 5225.64 1084.88   2
  -1  11   4 8139.69 1255.25   1
  -1  11   4 6190.54 944.377   3
  -1  11   3 16690.6 1696.95   1
   1  11  -3 17505.3 1736.97   1
  -1  11   3 13835.6 1307.87   3
   1  11  -2 30476.2 2247.73   1
  -1  11   2 30463.6 2304.14   2
   1  11  -1 22634.3 1954.21   1
  -1  11   1 22190.2 1978.86   2
   1  11   0 1270.76 813.376   1
  -1  11   0 2499.71 884.501   2
  -1  11  -1 22870.4 1962.24   2
   1  11   1 21501.8 1927.64   1
   1  11   1 24249.5 1456.40   3
  -1  11  -2 30638.5 2265.66   2
   1  11   2 30566.2 1694.50   3
   1  11   2 30920.9 2268.00   1
   1  11   3 15198.3 1197.79   3
  -1  11  -3 14719.3 1576.13   2
   1  11   3 16351.4 1750.86   1
  -1  11  -4 6995.95 1198.49   2
   1  11   4 6163.95 841.643   3
   1  11   4 6529.61 1188.02   1
   1  11   5 27090.2 1750.41   3
   1  11   5 26845.9 2128.51   1
  -1  11  -5 27874.7 2167.55   2
  -1  11  -6 35657.0 2427.30   2
   1  11   6 35867.1 2519.64   1
   1  11   6 34995.0 2093.82   3
   1  11   7 847.896 515.486   3
  -1  11  -7 773.204 695.364   2
   1 -11  -7 1615.36 660.798   4
   1  11   7 2109.65 802.847   1
   1  11   8 24280.3 2084.28   1
  -1  11  -8 23135.1 1953.53   2
   1 -11  -8 21611.6 1891.97   4
   1  11   8 23290.2 1794.85   3
   1  11   9 5614.43 1097.71   1
   1  11   9 4886.10 930.416   3
  -1  11  -9 5547.28 1023.44   2
   1 -11  -9 5148.75 965.054   4
   1  11  10 4669.69 988.915   3
   1  11  10 4338.18 1058.52   1
   1 -11 -10 4246.47 946.890   4
  -1  11 -10 5793.10 1117.74   2
   1  11  11 4195.20 1009.89   3
  -1  11 -11 2984.14 866.568   2
   1 -11 -11 3896.85 936.640   4
   1  11  11 3606.12 989.762   1
   1 -11 -12 4425.35 1050.34   4
   1  11  12 5842.36 1170.36   3
   1  11  12 4034.61 1023.00   1
   1  11  13 4229.61 1093.57   3
   1 -11 -13 5410.90 1131.94   4
   1  11  13 1976.59 891.050   1
   1 -11 -14 5464.49 1175.73   4
   1  11  14 5102.62 1156.05   1
   1  11  14 4462.06 1124.87   3
   1 -11 -15 404.060 549.902   4
   1  11  15 979.923 863.378   3
  -1  12  13 286.414 771.372   3
  -1  12  13 44.9225 665.416   1
  -1 -12 -13 743.484 829.326   4
  -1  12  12 2774.91 892.130   1
  -1  12  12 5912.17 1200.73   3
  -1 -12 -12 4960.65 1162.48   4
  -1  12  11 1311.98 742.617   3
  -1 -12 -11 466.492 692.055   4
  -1  12  11 1069.13 768.647   1
  -1  12  10 10331.0 1454.75   1
  -1 -12 -10 9661.10 1420.87   4
  -1  12  10 7861.86 1284.55   3
  -1  12   9 3362.18 912.592   3
   1  12  -9 4310.95 912.273   2
  -1  12   9 3114.81 847.394   1
  -1 -12  -9 4251.91 1001.12   4
  -1  12   8 3181.62 831.949   3
  -1 -12  -8 4216.97 1003.65   4
   1  12  -8 2493.47 795.563   2
  -1  12   8 5697.70 1190.48   1
  -1  12   7 12149.8 1446.23   3
  -1  12   7 13846.1 1615.92   1
  -1 -12  -7 17598.1 1794.84   4
   1  12  -7 14049.4 1532.85   2
  -1 -12  -6 1458.56 739.678   4
  -1  12   6 2056.03 896.986   1
   1  12  -6 855.153 615.309   2
  -1  12   6 1507.74 624.018   3
   1  12  -5 990.297 822.923   1
  -1  12   5 194.707 477.781   3
  -1  12   5 1094.45 869.530   1
  -1  12   4 3936.32 972.406   1
   1  12  -4 4379.48 983.206   1
  -1  12   4 5088.12 902.041   3
  -1  12   3 86.2676 488.162   3
   1  12  -3 554.121 708.228   1
  -1  12   3 379.788 639.640   1
   1  12  -2 6787.44 1239.78   1
  -1  12   2 7015.81 1264.28   2
  -1  12   2 9573.49 1468.93   1
  -1  12   1 13470.6 1597.13   2
   1  12  -1 14724.1 1675.15   1
  -1  12   0 31795.8 2439.39   2
   1  12   0 31598.6 2412.38   1
  -1  12  -1 12977.8 1608.94   2
   1  12   1 14251.4 1171.51   3
   1  12   1 13030.3 1588.94   1
   1  12   2 7998.02 1332.50   1
  -1  12  -2 4638.37 1068.22   2
   1  12   2 7418.07 862.771   3
   1  12   3 1660.37 841.060   1
   1  12   3 1197.59 464.036   3
  -1  12  -3 1198.94 819.568   2
  -1  12  -4 5845.41 1156.98   2
   1  12   4 6067.70 869.091   3
   1  12   4 4282.93 1098.22   1
  -1  12  -5 1086.26 833.882   2
   1  12   5-201.940 498.779   3
   1  12   5 1066.65 777.587   1
   1  12   6 802.528 529.872   3
  -1  12  -6 408.157 666.703   2
   1  12   6 1433.55 818.119   1
   1  12   7 17069.0 1831.50   1
   1  12   7 14701.2 1427.07   3
  -1  12  -7 15990.8 1734.79   2
   1 -12  -7 12827.7 1517.39   4
   1  12   8 4281.88 895.437   3
   1 -12  -8 5116.22 1092.85   4
   1  12   8 5785.18 1275.51   1
  -1  12  -8 4672.04 1062.07   2
   1  12   9 4560.61 951.263   3
   1  12   9 5586.35 1222.49   1
  -1  12  -9 4059.73 1020.68   2
   1 -12  -9 3708.28 863.451   4
   1  12  10 10031.3 1325.35   3
   1  12  10 7883.64 1359.42   1
  -1  12 -10 10128.1 1411.74   2
   1 -12 -10 7255.71 1209.48   4
   1  12  11 1162.07 707.199   3
   1  12  11-10.3125 679.602   1
   1 -12 -11 1149.59 640.185   4
   1  12  12 5805.60 1165.19   3
   1 -12 -12 5182.47 1063.32   4
   1  12  12 6043.45 1197.85   1
   1  12  13 1466.92 850.902   3
   1 -12 -13 207.091 501.738   4
   1  12  13 438.808 822.060   1
   1 -12 -14 547.467 596.367   4
   1  12  14 364.418 631.350   1
   1  12  14 21.2840 648.622   3
  -1  13  13 4692.43 1217.02   3
  -1  13  12 4915.14 1180.55   3
  -1  13  12 4162.26 1182.12   1
  -1  13  11 3739.30 1027.07   1
  -1  13  11 3735.37 1039.32   3
  -1 -13 -11 3264.94 1043.13   4
  -1  13  10 6741.54 1226.35   3
  -1  13  10 4860.89 1178.45   1
  -1 -13 -10 5192.35 1151.51   4
   1  13  -9 4917.39 1068.29   1
  -1  13   9 2079.37 855.712   1
  -1  13   9 3296.61 922.800   3
  -1 -13  -9 5263.14 1135.12   4
   1  13  -8 4708.01 1153.35   1
  -1  13   8 5246.11 1186.43   1
  -1 -13  -8 5321.20 1109.09   4
  -1  13   8 3571.42 949.570   3
  -1  13   7 2587.83 1020.46   1
  -1 -13  -7 2917.98 836.455   4
   1  13  -7 5238.96 1203.67   1
  -1  13   7 1991.91 789.313   3
   1  13  -6 4550.23 1129.57   1
  -1  13   6 4223.50 911.544   3
  -1 -13  -6 4413.55 1062.79   4
  -1  13   6 4738.86 1108.45   1
  -1  13   5 440.242 756.564   1
   1  13  -5 695.781 861.261   1
  -1  13   5 1527.19 696.325   3
  -1  13   4-138.675 510.419   3
  -1  13   4 222.358 708.439   1
   1  13  -4 244.468 745.006   1
  -1  13   3 9697.41 1524.70   1
  -1  13   3 7437.47 1092.56   3
   1  13  -3 6978.98 1385.72   1
  -1  13   2 13901.6 1703.83   1
   1  13  -2 13412.5 1667.12   1
  -1  13   2 14340.6 1434.34   3
   1  13  -1 8629.84 1469.88   1
  -1  13   1 7706.53 1355.61   2
  -1  13   1 8115.32 1429.10   1
   1  13   0 9562.84 1485.49   1
  -1  13   0 8258.27 1375.06   2
   1  13   1 8542.64 1434.58   1
  -1  13  -1 7167.96 1341.79   2
   1  13   2 14051.7 1689.13   1
  -1  13  -2 14038.6 1707.86   2
   1  13   3 5243.08 1149.78   1
  -1  13  -3 6848.37 1356.49   2
  -1  13  -4 694.916 763.145   2
   1  13   4 5.59710 646.473   1
   1  13   4 419.189 420.317   3
  -1  13  -5 74.0927 615.801   2
   1  13   5 725.570 496.498   3
   1  13   5 1080.40 823.529   1
  -1  13  -6 5074.49 1144.38   2
   1  13   6 4044.21 785.835   3
   1  13   6 2886.91 895.563   1
   1  13   7 3228.11 777.481   3
   1 -13  -7 3270.23 911.118   4
   1  13   7 3294.78 1042.95   1
  -1  13  -7 3169.20 1044.15   2
  -1  13  -8 4805.60 1051.46   2
   1  13   8 4515.99 903.868   3
   1 -13  -8 3398.92 892.626   4
   1  13   8 5144.20 1169.42   1
   1  13   9 3332.02 978.191   1
  -1  13  -9 4207.65 1092.83   2
   1  13   9 3786.60 909.958   3
   1 -13  -9 3759.25 997.725   4
  -1  13 -10 6330.37 1277.98   2
   1 -13 -10 6642.58 1282.59   4
   1  13  10 8597.02 1439.37   1
   1  13  11 4225.15 1226.01   1
   1 -13 -11 4834.13 1079.88   4
   1 -13 -12 3588.06 972.601   4
   1  13  12 4744.85 1209.07   1
   1 -13 -13 5663.82 1221.66   4
   1  13  13 5432.43 1328.81   1
  -1  14  12 2165.36 1011.16   3
  -1  14  12 237.958 692.595   1
  -1  14  11 3951.75 1054.18   3
  -1  14  11 1638.58 929.473   1
  -1  14  10 6743.37 1275.29   3
  -1  14  10 6907.96 1430.81   1
  -1 -14 -10 7166.50 1400.33   4
   1  14  -9 3521.85 1021.63   1
  -1  14   9 4769.39 1247.26   1
  -1  14   9 5086.92 1079.74   3
  -1 -14  -9 6102.72 1236.89   4
  -1  14   8 1691.95 794.277   3
  -1 -14  -8 606.718 712.326   4
   1  14  -8 2334.56 992.052   1
  -1  14   8 1978.37 1029.01   1
   1  14  -7 4659.66 1145.25   1
  -1  14   7 3833.36 1177.86   1
  -1 -14  -7 6327.96 1203.82   4
  -1  14   7 4917.53 1020.06   3
  -1  14   6 368.768 557.043   3
  -1  14   6 1365.25 824.052   1
  -1 -14  -6 2367.14 872.062   4
   1  14  -6 2157.14 1019.11   1
  -1  14   5 827.814 650.193   3
   1  14  -5 1891.92 869.213   1
  -1  14   5-362.521 653.608   1
  -1  14   4 3307.12 1168.02   1
  -1  14   4 2965.43 787.537   3
   1  14  -4 3704.37 1128.00   1
  -1  14   3 2485.04 992.214   1
   1  14  -3 2450.40 1093.73   1
  -1  14   3 2470.59 717.221   3
   1  14  -2 4053.53 1192.99   1
  -1  14   2 2508.97 788.147   3
  -1  14   2 2575.66 1116.57   1
   1  14  -1 4450.00 1158.49   1
  -1  14   1 6323.55 1338.78   1
  -1  14   0 5972.64 1309.82   2
  -1  14   0 5647.71 1332.80   1
   1  14   0 6031.28 1283.56   1
  -1  14  -1 5713.44 1280.62   2
   1  14   1 4646.80 1203.30   1
  -1  14  -2 2242.58 946.981   2
   1  14   2 3987.59 1210.10   1
   1  14   3 2858.29 1104.14   1
  -1  14  -3 2663.48 985.282   2
   1  14   4 2752.47 1099.19   1
  -1  14  -4 1084.85 840.653   2
   1  14   5-161.580 657.668   1
  -1  14  -5 2377.49 978.096   2
   1  14   6 114.775 883.595   1
  -1  14  -6 2388.27 904.577   2
  -1  14  -7 5546.21 1246.32   2
   1  14   7 4191.36 1216.26   1
   1 -14  -7 3189.75 906.885   4
  -1  14  -8 1685.72 853.338   2
   1 -14  -8 1985.98 840.601   4
   1  14   8 2223.58 1076.25   1
   1  14   9 4083.59 1185.42   1
   1 -14  -9 5041.87 1085.62   4
  -1  14  -9 5649.92 1189.99   2
   1 -14 -10 6283.67 1229.40   4
   1  14  10 6414.47 1289.51   1
   1  14  11 3893.15 1170.51   1
   1 -14 -11 2694.35 919.105   4
   1  15  -9 5746.81 1324.09   1
  -1  15   9 3172.14 996.925   1
  -1  15   8 939.374 812.138   1
   1  15  -8 4940.77 1317.99   1
   1  15  -7 871.373 841.197   1
  -1 -15  -7 1266.32 689.164   4
  -1  15   7 1433.40 960.600   1
  -1  15   6 5609.66 1058.05   3
  -1  15   6 6284.06 1404.92   1
  -1 -15  -6 6367.82 1274.07   4
   1  15  -6 6989.87 1420.91   1
  -1  15   5 2173.26 695.089   3
   1  15  -5 4098.53 1122.93   1
  -1  15   5 3234.24 1104.52   1
   1  15  -4 1205.93 805.559   1
  -1  15   4-11.6307 777.340   1
   1  15  -3-153.908 707.801   1
  -1  15   3 328.434 926.270   1
  -1  15   2 2274.66 1050.56   1
   1  15  -2 1057.47 872.800   1
  -1  15   1 4337.81 1333.70   1
   1  15  -1 1707.07 1016.19   1
   1  15   0 4242.41 1096.68   1
  -1  15   0 4806.43 1322.85   1
  -1  15  -1 1196.76 889.325   1
   1  15   1 1039.00 867.137   1
  -1  15  -1 2798.60 1190.82   2
  -1  15  -2 1721.07 1000.99   2
   1  15   2 184.678 840.881   1
   1  15   3-667.259 898.722   1
  -1  15  -3 291.245 751.044   2
  -1  15  -4 1826.72 915.729   2
   1  15   4 1381.20 1023.05   1
   1  15   5 2509.93 1099.26   1
  -1  15  -5 4413.78 1226.17   2
  -1  15  -6 5257.54 1273.31   2
   1  15   6 6247.09 1313.98   1
  -1  15  -7 538.432 682.917   2
   1  15   7 2841.75 1152.86   1
   1 -15  -7 1788.88 820.499   4
   1 -15  -8 3514.39 1027.24   4
  -1  15  -8 2667.26 982.104   2
   1  15   8 5375.08 1353.00   1
  -1  15  -9 6103.99 1322.19   2
   1 -15  -9 6428.60 1235.05   4
   1  16  -8 926.019 899.033   1
   1  16  -7 1944.38 1025.95   1
   1  16  -6 1738.24 1091.83   1
   1  16  -5 1123.26 809.636   1
   1  16  -4 1260.55 913.902   1
  -1  16   4 942.162 936.552   1
   1  16  -3 450.582 878.082   1
  -1  16   3 374.307 839.582   1
  -1  16   2 38.8807 938.076   1
   1  16  -2 2933.90 1070.91   1
   1  16  -1 2540.33 1061.15   1
  -1  16   1 4001.60 1351.01   1
  -1  16   0 717.029 1032.33   1
   1  16   0 574.140 940.317   1
   1  16   1 1443.84 894.246   1
  -1  16  -1 2814.50 1212.45   1
   1  16   2-539.025 1053.33   1
  -1  16  -2 1523.11 1012.36   1
   1  16   3 2190.86 1147.57   1
  -1  16  -3 2342.76 1129.79   2
  -1  16  -3 986.555 1039.13   1
   1  16   4 1376.90 1052.38   1
  -1  16  -4 1983.28 1123.20   2
  -1  16  -5 1794.95 1021.61   2
  -1  16  -6 997.519 811.757   2
  -1  16  -7 2619.82 1099.85   2
  -1  16  -8 927.281 871.026   2
  -2   0   0 510.054 175.614   4
  -2   0   0-2.85459 235.230   1
   2   0   0 280.600 164.636   4
   2   0   0-157.086 296.998   1
   2   0  -1 476382. 11711.7   1
  -2   0  -1 518505. 11966.2   1
  -2   0   1 519015. 11750.9   1
   2   0   1 489594. 11931.7   1
   2   0   1 508450. 11791.2   4
  -2   0  -1 498375. 11772.5   4
  -2   0   2 20567.4 777.183   2
   2   0   2 20533.0 1035.84   1
  -2   0   2 20637.5 951.307   3
  -2   0   2 22024.1 776.759   1
  -2   0  -2 22885.8 1059.10   1
   2   0   2 21624.8 972.261   4
  -2   0  -2 20153.3 967.927   4
  -2   0   3 5671.74 324.845   2
  -2   0   3 5032.55 290.576   1
  -2   0  -3 6114.38 602.240   1
  -2   0  -3 5809.70 594.853   4
   2   0   3 5372.78 536.068   4
   2   0  -3 5003.97 488.654   3
  -2   0   3 5982.33 590.714   3
   2   0   3 4079.03 593.298   1
  -2   0   4 42578.5 1287.32   4
  -2   0  -4 41027.9 1729.79   4
  -2   0   4 38267.5 1627.48   3
   2   0   4 43108.3 1736.16   4
   2   0  -4 40656.1 1274.71   4
  -2   0  -4 42616.9 1702.28   1
  -2   0  -4 42101.0 1718.51   3
   2   0   4 40919.6 1708.51   1
   2   0  -4 42987.3 1677.89   3
  -2   0   5 61229.3 1875.60   4
  -2   0   5 57175.2 2235.79   3
  -2   0  -5 56597.5 2294.29   4
   2   0   5 56709.5 2204.09   1
   2   0   5 63807.4 2351.82   4
  -2   0  -5 64217.9 2282.19   1
  -2   0  -5 64126.2 2356.42   3
   2   0  -5 62355.6 2284.28   3
   2   0  -5 59689.9 1857.98   4
  -2   0  -6 56440.9 2180.28   1
   2   0   6 55714.6 2180.99   1
  -2   0  -6 51255.7 2229.82   4
  -2   0   6 54399.9 1842.82   4
   2   0  -6 51199.4 1806.29   4
  -2   0   6 53880.9 2232.10   3
  -2   0  -7 12988.0 1103.70   4
   2   0  -7 12922.6 844.577   4
  -2   0   7 15024.5 885.133   4
  -2   0   7 12832.9 1092.43   3
   2   0   7 14808.4 1051.23   1
  -2   0   7 13532.0 716.569   5
  -2   0  -7 13587.0 722.709   5
   2   0   8 37254.6 1858.00   1
  -2   0  -8 38082.6 2038.68   4
  -2   0   8 39885.4 1379.71   5
   2   0   8 40018.0 2114.12   3
  -2   0   8 43622.4 1783.29   4
   2   0  -8 38432.4 1702.84   4
  -2   0   8 39510.8 2057.19   3
  -2   0  -8 40993.7 1388.08   5
  -2   0  -9 56202.0 1729.51   5
   2   0   9 57446.0 2433.42   1
  -2   0   9 55482.2 2662.95   3
  -2   0  -9 54041.2 2639.86   4
   2   0  -9 53590.9 2239.23   4
   2   0   9 55169.0 2700.89   3
  -2   0   9 59040.1 1733.59   5
  -2   0 -10 81966.5 3450.30   4
   2   0 -10 81255.5 3014.02   4
   2   0 -10 79556.4 2046.05   2
   2   0  10 81065.8 3528.18   3
  -2   0  10 78103.4 3420.97   3
   2   0 -10 76906.3 2034.44   2
   2   0  10 81855.7 3087.55   1
  -2   0 -11 101462. 4151.70   4
   2   0 -11 101584. 2625.01   2
  -2   0  11 101066. 4212.85   3
   2   0 -11 107039. 2636.19   2
   2   0 -11 105732. 3766.99   4
   2   0  11 107013. 4346.77   3
   2   0 -12 740.569 483.014   4
  -2   0 -12 388.524 515.876   4
   2   0  12 50.8036 761.149   3
  -2   0  12 880.419 826.805   3
   2   0 -13 5674.70 855.236   4
  -2   0 -13 6035.49 1017.14   4
  -2   0  13 6032.67 1191.48   3
  -2   0 -14-246.976 626.752   4
   2   0 -14-151.197 527.307   4
  -2   0  14-577.077 715.586   3
  -2   0 -15 693.988 588.437   4
  -2   0  15 1192.37 841.952   3
   2   0 -15 1380.95 624.391   4
   2   0 -16 76.5384 514.253   4
  -2   0 -16 1419.17 785.657   4
  -2   0  16 426.459 645.655   3
  -2   0 -17 5176.25 1222.51   4
  -2   0  17 4039.82 1120.14   3
  -2   0 -18 1414.42 847.222   4
  -2   0  18 1022.28 910.536   3
  -2  -1 -18 3784.64 1170.06   4
  -2   1  18 2710.79 1094.98   3
  -2  -1 -17 845.951 789.276   4
  -2   1  17 617.940 782.911   3
  -2   1  16 629.591 843.955   3
   2   1 -16 549.615 635.522   4
  -2  -1 -16 1688.96 772.630   4
  -2  -1 -15 6407.69 1157.93   4
  -2   1  15 6627.55 1225.27   3
   2   1 -15 7071.70 1041.99   4
   2   1 -14 10738.7 1228.97   4
  -2   1  14 11369.0 1506.75   3
  -2  -1 -14 12707.7 1467.46   4
   2   1 -13 43461.6 2366.95   4
  -2   1  13 44791.4 2769.86   3
  -2  -1 -13 41249.5 2598.81   4
   2   1 -12 2253.13 569.183   4
  -2   1  12 2393.96 867.968   3
  -2  -1 -12 2979.55 858.057   4
   2   1 -11 9461.71 1009.05   4
  -2  -1 -11 7177.58 1081.67   4
  -2  -1 -10 24507.9 1738.93   4
  -2   1  10 24499.3 929.911   5
   2   1 -10 24489.9 1491.11   4
  -2   1  10 26033.7 1887.82   3
  -2   1   9 33335.0 1049.83   1
  -2  -1  -9 31638.0 1949.72   4
   2   1  -9 34509.4 1695.92   4
  -2   1   9 32366.1 1997.85   3
  -2   1   8 42249.3 1250.89   1
   2   1  -8 42001.2 1825.68   4
  -2   1   8 44309.7 2231.41   3
  -2  -1  -8 44354.8 1512.60   5
  -2  -1  -8 44956.0 2217.38   4
  -2   1   8 43001.3 1802.55   4
  -2   1   7 45989.7 1310.64   1
  -2   1   7 49468.6 1812.09   4
   2   1  -7 46074.5 1813.19   4
  -2  -1  -7 42732.0 2136.36   4
  -2  -1  -7 46039.1 1607.82   5
  -2   1   7 46669.0 2181.47   3
   2   1  -6 91995.6 3063.22   3
  -2  -1  -6 87117.9 2598.58   5
  -2   1   6 84962.9 2232.55   1
  -2   1   6 93434.4 2683.63   4
  -2  -1  -6 92071.2 3031.72   1
  -2  -1  -6 86525.6 3124.14   4
   2   1  -6 87967.3 2694.91   4
  -2   1   6 86413.3 3137.37   3
   2   1  -5 13240.3 736.046   4
  -2  -1  -5 13632.9 945.687   3
  -2  -1  -5 13978.5 778.429   5
  -2  -1  -5 13812.9 1045.82   4
  -2   1   5 13802.7 710.592   4
   2  -1   5 14487.9 1009.09   4
  -2   1   5 12972.0 528.317   1
  -2   1   5 13074.5 989.346   3
  -2  -1  -5 14453.8 943.559   1
   2   1  -5 13891.5 924.780   3
  -2  -1  -4 64553.7 2108.38   5
  -2  -1  -4 67019.1 2330.96   1
  -2   1   4 64749.5 1912.64   2
   2  -1   4 72689.5 2422.81   4
  -2   1   4 65480.0 2372.78   3
  -2   1   4 67290.2 1903.18   4
  -2  -1  -4 64933.7 2353.77   4
   2   1  -4 66481.5 1945.22   4
  -2  -1  -4 69068.0 2319.48   3
   2   1  -4 68472.9 2250.24   3
  -2  -1  -3 89172.2 2643.95   3
  -2   1   3 84546.3 2372.14   2
  -2  -1  -3 83697.1 2713.90   4
   2  -1   3 91046.8 2745.78   4
  -2  -1  -3 83424.9 2570.15   5
  -2  -1  -3 93311.0 2769.86   1
  -2   1   3 85143.5 2723.43   3
   2   1  -3 85487.7 2211.05   1
   2   1  -3 87391.3 2560.11   3
  -2  -1  -2 312477. 7784.61   4
  -2   1   2 312073. 7572.98   2
   2  -1   2 320681. 7774.83   4
  -2  -1  -2 325154. 7872.71   1
   2   1  -2 308822. 7460.73   1
  -2  -1  -2 321575. 7662.66   3
  -2  -1  -2 306711. 7774.02   5
  -2  -1  -1 508827. 12165.8   5
  -2  -1  -1 497859. 12009.7   4
   2   1  -1 505380. 11952.8   1
  -2  -1  -1 525740. 12159.6   1
  -2   1   1 504306. 12027.6   2
   2  -1   1 515078. 11992.5   4
   2   1   0 955751. 22315.1   1
  -2   1   0 980538. 22101.6   4
  -2  -1   0 984156. 22319.1   1
  -2  -1   0 973622. 22430.1   5
  -2   1   0 999999. 22373.0   2
  -2  -1   0 957927. 22112.9   4
   2  -1   0 992514. 22099.1   4
   2  -1  -1 501408. 11687.6   4
   2  -1  -1 512792. 12027.8   2
  -2   1  -1 524346. 12163.6   1
  -2  -1   1 517988. 11942.6   1
  -2  -1   1 508652. 12156.8   5
   2   1   1 504244. 11997.2   4
  -2   1  -1 494653. 11995.8   4
   2   1   1 498427. 12151.1   1
  -2   1  -2 324301. 7813.19   1
   2   1   2 302357. 7779.70   1
  -2   1  -2 309951. 7681.65   4
  -2  -1   2 309378. 7488.03   3
  -2  -1   2 309883. 7379.08   1
   2  -1  -2 308985. 7504.33   2
  -2  -1   2 310813. 7684.22   5
   2   1   2 314822. 7708.42   4
  -2   1  -3 87321.1 2775.14   4
   2   1   3 92555.5 2807.23   4
   2  -1  -3 90502.0 2445.36   2
  -2  -1   3 89914.9 2274.00   1
  -2  -1   3 89867.8 2346.97   4
  -2  -1   3 91322.3 2661.27   5
   2   1   3 85645.7 2806.71   1
  -2  -1   3 87097.4 2616.27   3
   2  -1  -3 87384.8 2268.27   4
  -2   1  -3 94577.6 2847.14   1
   2  -1  -4 66061.8 1907.36   4
   2   1   4 70236.7 2413.87   4
  -2  -1   4 69729.1 1972.26   4
  -2  -1   4 67562.5 2145.75   5
  -2   1  -4 71980.9 2395.65   1
   2   1   4 65678.5 2369.95   1
   2  -1  -4 66214.7 1915.73   2
  -2   1  -4 68779.3 2399.15   4
  -2  -1   4 63800.8 2236.48   3
   2  -1  -4 72697.8 2442.44   3
  -2   1  -5 16140.9 1057.94   3
  -2   1  -5 13340.4 1028.35   4
   2  -1  -5 13535.0 618.374   2
   2  -1  -5 14380.8 994.687   3
  -2  -1   5 13686.0 781.433   5
  -2   1  -5 14281.1 970.134   1
   2   1   5 11948.3 953.098   3
   2   1   5 12202.6 949.103   1
   2  -1  -5 13873.4 719.696   4
  -2  -1   5 12837.8 941.072   3
   2   1   5 13300.4 949.884   4
  -2  -1   5 14619.4 737.732   4
   2  -1  -6 84343.4 2636.36   4
   2   1   6 85464.6 3008.91   1
  -2  -1   6 86434.0 3026.79   3
  -2  -1   6 88576.1 2593.26   5
  -2   1  -6 84627.0 3118.32   4
   2  -1  -6 87707.1 2394.31   2
  -2   1  -6 94287.4 3030.47   1
  -2  -1   6 91662.8 2706.17   4
   2   1   6 82964.1 3062.76   3
  -2  -1   7 46402.5 1577.13   5
  -2  -1   7 48701.3 2139.00   3
   2   1   7 43074.2 2122.97   3
  -2   1  -7 43279.3 2110.84   4
   2  -1  -7 44247.4 1735.28   4
   2   1   7 46858.2 2026.76   1
  -2  -1   7 46443.6 1799.94   4
   2  -1  -7 44831.8 1438.44   2
  -2  -1   8 49373.1 1914.22   4
   2  -1  -8 42157.4 1818.65   4
   2  -1  -8 43861.7 1451.47   2
   2   1   8 44621.7 2257.72   3
   2   1   8 43695.6 2049.69   1
  -2  -1   8 45314.4 2203.37   3
  -2   1  -8 40524.7 2153.23   4
  -2  -1   8 46190.0 1531.01   5
  -2   1  -9 31883.7 1950.80   4
  -2   1  -9 32098.3 1193.12   5
   2  -1  -9 34624.5 1217.54   2
   2  -1  -9 31930.0 1620.35   4
   2   1   9 33530.6 1795.34   1
   2   1   9 31687.9 2002.19   3
  -2  -1   9 32315.6 1950.06   3
  -2   1 -10 23713.3 1753.15   4
  -2   1 -10 24713.0 926.902   5
  -2  -1  10 24630.4 1769.42   3
   2  -1 -10 25970.2 1036.36   2
   2  -1 -10 26217.4 1505.41   4
   2   1  10 23054.5 1785.94   3
   2   1  10 25431.8 1605.73   1
   2  -1 -11 11126.2 1030.49   4
  -2   1 -11 11156.9 1270.50   4
   2   1  11 9633.62 1038.38   1
   2   1  11 10055.7 1287.74   3
  -2  -1  11 9378.48 1220.03   3
  -2   1 -12 3388.42 892.093   4
   2  -1 -12 2834.53 630.471   4
   2   1  12 2662.56 669.473   1
   2   1  12 4960.06 1138.76   3
  -2  -1  12 3616.20 955.602   3
   2  -1 -13 43146.0 2340.17   4
  -2  -1  13 40797.4 2686.04   3
   2   1  13 43622.7 2307.40   1
  -2   1 -13 47185.6 2783.51   4
   2   1  13 46900.0 2901.16   3
   2   1  14 11236.0 1520.85   3
  -2   1 -14 11101.6 1416.77   4
  -2   1 -14 12169.8 1164.66   2
  -2  -1  14 11945.8 1493.52   3
   2  -1 -14 11152.4 1212.29   4
  -2  -1  15 7808.76 1295.38   3
   2  -1 -15 9500.57 1192.22   4
  -2   1 -15 8113.35 1299.71   4
   2   1  15 7617.83 1323.54   3
   2  -1 -16 177.669 538.855   4
  -2   1 -16 1447.77 778.436   4
  -2  -1  16 256.691 644.981   3
  -2   1 -17 314.512 745.585   4
  -2  -1  17 777.045 819.896   3
  -2  -1  18 1884.33 1144.12   3
  -2   1 -18 2891.25 941.282   4
  -2  -2 -18-736.621 764.382   4
  -2  -2 -17 6317.59 1191.63   4
  -2   2  17 9939.60 1578.09   3
  -2  -2 -16 1548.45 871.672   4
   2   2 -16 2370.66 695.696   4
  -2   2  16 2978.21 961.248   3
  -2  -2 -15 920.966 576.524   4
   2   2 -15 835.397 562.003   4
  -2   2  15 848.865 883.045   3
  -2   2  14 1589.60 636.548   3
  -2  -2 -14 3057.06 873.158   4
   2   2 -14 2270.32 700.486   4
  -2   2  13 1463.13 787.420   3
  -2  -2 -13 1673.19 716.369   4
   2   2 -13 1563.58 593.733   4
  -2   2  12 7068.31 1175.25   3
   2   2 -12 6122.65 901.444   4
  -2  -2 -12 5057.22 939.082   4
  -2   2  12 7812.82 547.682   1
   2   2 -11 39305.1 2129.58   4
  -2  -2 -11 44151.4 2527.23   4
  -2   2  11 43478.1 2592.79   3
  -2   2  11 45598.3 1546.84   1
  -2   2  10 13594.8 1404.88   3
   2   2 -10 12402.8 1092.08   4
  -2   2  10 12093.5 680.986   1
  -2  -2 -10 10845.6 1196.09   4
   2   2  -9 25678.2 1486.68   4
  -2  -2  -9 25260.5 1740.83   4
  -2   2   9 26984.9 1842.53   3
  -2   2   9 27087.7 1080.38   1
  -2   2   8 1975.72 666.807   3
  -2   2   8 804.829 234.639   1
  -2  -2  -8 1105.69 542.807   4
   2   2  -8 806.726 402.911   4
  -2   2   8 755.489 271.536   4
  -2   2   7 58632.0 2046.13   4
   2   2  -7 54255.9 2053.02   4
  -2  -2  -7 52859.7 2372.84   4
  -2   2   7 54892.4 1680.24   1
  -2   2   7 52876.0 2427.31   3
   2   2  -7 50158.6 1404.17   1
   2   2  -6 42942.8 1673.21   4
  -2  -2  -6 41512.7 1590.09   5
  -2   2   6 43733.5 1628.98   4
  -2  -2  -6 40163.8 1969.51   4
  -2   2   6 40144.0 1381.34   1
   2   2  -6 44838.5 1864.99   3
  -2   2   6 41109.5 2000.00   3
   2   2  -6 41003.1 1180.13   1
   2   2  -5 126989. 3234.84   1
  -2  -2  -5 129972. 3696.70   5
  -2   2   5 128556. 3457.21   1
  -2   2   5 128279. 4108.41   3
   2   2  -5 138390. 3889.19   3
  -2   2   5 129813. 3600.77   2
  -2  -2  -5 125292. 4082.52   4
   2   2  -5 129788. 3660.37   4
  -2  -2  -5 143724. 4040.76   3
  -2  -2  -5 136387. 4037.35   1
  -2   2   4 43670.3 1546.60   2
  -2  -2  -4 40453.2 1813.41   4
   2  -2   4 44733.8 1812.29   4
   2   2  -4 40801.5 1279.28   1
  -2  -2  -4 41339.2 1627.87   5
  -2  -2  -4 44951.0 1713.22   3
   2   2  -4 41445.8 1568.85   3
  -2   2   4 42319.4 1832.71   3
  -2  -2  -4 44570.5 1807.03   1
   2   2  -4 42827.9 1592.67   5
  -2  -2  -3 183208. 5200.36   4
   2   2  -3 190395. 4871.52   3
  -2  -2  -3 197019. 5000.91   3
   2  -2   3 200861. 5233.82   4
  -2  -2  -3 190762. 5083.34   5
  -2  -2  -3 202284. 5278.24   1
   2   2  -3 190768. 5071.97   5
  -2   2   3 181528. 4936.56   2
   2   2  -3 189191. 4733.90   1
  -2   2   3 189247. 5256.70   3
   2   2  -2 244965. 6029.36   3
  -2  -2  -2 259071. 6167.11   3
  -2   2   2 244942. 6314.52   2
   2   2  -2 242845. 6418.48   5
   2   2  -2 245322. 6156.02   1
   2  -2   2 260110. 6444.22   4
  -2  -2  -2 253997. 6449.15   5
  -2  -2  -2 264035. 6532.13   1
  -2  -2  -2 251012. 6446.73   4
   2   2  -1 246222. 6201.99   5
  -2  -2  -1 234652. 6184.68   5
   2   2  -1 230061. 5966.81   1
   2  -2   1 244780. 6049.93   4
  -2   2   1 231920. 6078.43   2
  -2  -2  -1 242166. 5719.98   3
   2  -2   1 248997. 6233.74   2
  -2  -2  -1 242360. 6175.01   1
  -2  -2  -1 234992. 6047.42   4
   2   2   0 44926.6 1658.70   5
  -2   2   0 45008.5 1620.58   2
  -2  -2   0 41605.1 1659.80   5
   2  -2   0 41722.6 1428.63   4
   2   2   0 41293.8 1547.01   1
   2  -2   0 44470.3 1618.74   2
  -2  -2   0 46487.0 1592.65   1
  -2  -2   1 233613. 6073.70   5
   2  -2  -1 240843. 5985.04   2
  -2   2  -1 231886. 5928.07   4
   2   2   1 226348. 6025.80   1
  -2   2  -1 229815. 6067.89   2
  -2  -2   1 239896. 5896.69   1
   2   2   1 237703. 6089.11   5
  -2   2  -2 245974. 6599.28   2
  -2   2  -2 249602. 6531.03   4
  -2  -2   2 255551. 6539.53   5
   2   2   2 266838. 6561.06   4
   2   2   2 258006. 6565.10   5
   2  -2  -2 258596. 6423.43   2
  -2  -2   2 251225. 6126.37   3
  -2  -2   2 264987. 6292.84   1
   2   2   2 246245. 6573.51   1
  -2  -2   3 185749. 5072.51   5
   2  -2  -3 195538. 4971.35   2
  -2   2  -3 189946. 5228.72   2
   2   2   3 188575. 5007.97   3
   2   2   3 197738. 5240.55   4
  -2  -2   3 197125. 4866.00   4
   2   2   3 185115. 5220.89   1
  -2  -2   3 190994. 4893.79   3
  -2   2  -3 185948. 5232.11   4
   2   2   3 195186. 5111.37   5
  -2  -2   4 42987.0 1468.95   4
   2  -2  -4 40396.4 1459.47   2
  -2   2  -4 41858.9 1722.04   2
  -2  -2   4 40864.9 1178.82   2
   2  -2  -4 39303.0 1370.71   4
  -2   2  -4 42223.1 1721.63   1
   2   2   4 38935.1 1748.53   1
  -2   2  -4 39991.4 1768.99   4
  -2  -2   4 40722.0 1580.83   5
   2   2   4 40313.9 1719.80   4
   2   2   4 38381.2 1622.36   3
  -2  -2   4 40604.8 1567.44   3
   2   2   4 39611.2 1561.68   5
   2   2   5 129050. 4048.09   1
  -2   2  -5 129114. 3977.48   2
   2  -2  -5 128094. 3598.81   4
   2   2   5 127841. 3963.21   3
  -2  -2   5 122565. 3835.34   3
  -2   2  -5 141913. 4064.82   1
  -2   2  -5 134079. 4132.36   4
   2  -2  -5 130817. 3607.61   2
  -2  -2   5 139398. 3712.20   4
  -2  -2   5 133115. 3698.42   5
  -2  -2   6 46985.7 1653.56   5
   2  -2  -6 44709.7 1567.18   2
  -2  -2   6 42681.7 1876.18   3
   2  -2  -6 42926.3 1642.22   4
   2   2   6 42305.7 1939.62   1
   2   2   6 42533.1 1964.25   3
  -2   2  -6 42702.0 1879.28   2
  -2   2  -6 44132.6 2049.87   4
  -2  -2   6 42124.3 1669.81   4
   2   2   7 51521.8 2353.37   3
  -2  -2   7 56790.7 2081.52   4
  -2   2  -7 53584.2 2421.95   4
   2  -2  -7 50849.5 1975.21   4
  -2   2  -7 51808.7 2187.93   2
   2  -2  -7 56910.3 1871.32   2
  -2  -2   7 50422.7 2234.65   3
   2   2   7 53990.0 2277.26   1
  -2   2  -8 560.361 538.394   4
  -2   2  -8 520.604 339.363   2
   2   2   8 447.880 442.269   1
   2  -2  -8 639.105 352.396   4
   2  -2  -8 1041.49 285.717   2
   2   2   8 976.868 655.869   3
  -2  -2   8 425.256 511.568   3
   2  -2  -9 27221.4 1203.79   2
   2   2   9 25058.7 1561.47   1
   2  -2  -9 25668.3 1437.06   4
  -2  -2   9 25420.8 1675.16   3
  -2   2  -9 25479.5 1512.24   2
   2   2   9 23347.1 1690.58   3
  -2   2  -9 25057.6 1764.49   4
   2  -2 -10 11532.4 777.573   2
   2   2  10 12137.0 1137.27   1
   2  -2 -10 11212.2 991.788   4
  -2   2 -10 12587.9 1079.53   2
  -2   2 -10 12927.2 1346.11   4
   2   2  10 12324.7 1340.69   3
  -2  -2  10 12437.9 1277.29   3
  -2   2 -11 44350.5 2176.26   2
   2   2  11 41954.6 2238.49   1
   2  -2 -11 43122.6 2156.50   4
  -2   2 -11 44085.3 2567.09   4
  -2  -2  11 41208.9 2454.48   3
  -2   2 -11 43812.9 1371.08   5
   2   2  11 44740.8 2630.66   3
  -2   2 -12 6811.69 837.778   2
  -2   2 -12 5282.31 984.355   4
  -2  -2  12 5886.83 1099.96   3
   2  -2 -12 7290.64 919.166   4
   2   2  12 7394.69 1258.17   3
   2   2  12 6453.25 924.389   1
   2   2  13 2055.74 658.830   1
  -2   2 -13 2054.41 538.678   2
  -2   2 -13 3026.09 935.695   4
  -2  -2  13 1589.90 799.962   3
   2   2  13 1553.67 840.904   3
   2  -2 -13 2115.28 600.866   4
   2   2  14 2237.33 689.305   1
   2   2  14 1505.78 882.784   3
  -2  -2  14 1702.44 729.921   3
  -2   2 -14 4424.08 1022.79   4
   2  -2 -14 3733.59 794.411   4
  -2   2 -14 2134.88 551.316   2
   2  -2 -15 1306.46 546.251   4
   2   2  15 1206.18 785.505   3
   2   2  15 1551.05 595.776   1
  -2   2 -15 1110.48 643.072   4
  -2  -2  15 2146.04 914.471   3
  -2   2 -16 1367.70 671.364   4
   2  -2 -16 2885.63 791.136   4
  -2  -2  16 2342.70 876.892   3
   2   2  16 3066.89 998.498   3
  -2   2 -17 8677.04 1442.35   4
   2   2  17 7747.46 1427.63   3
  -2  -2  17 9087.15 1518.34   3
  -2   2 -18-20.0048 736.001   4
  -2  -2  18-521.472 965.357   3
  -2  -3 -18 6967.00 1327.37   4
   2   3 -17 2479.57 823.397   4
  -2  -3 -17 1329.70 810.062   4
  -2   3  17 748.897 837.825   3
  -2  -3 -16 1445.79 695.756   4
   2   3 -16 1520.92 672.274   4
  -2   3  16 1337.46 972.833   3
  -2  -3 -15 736.938 623.913   4
   2   3 -15 2089.56 669.396   4
  -2   3  15 1114.33 784.238   3
  -2   3  14 9407.89 1445.56   3
   2   3 -14 9725.06 1191.41   4
  -2  -3 -14 5894.18 1085.76   4
   2   3 -13 62705.8 3005.43   4
  -2  -3 -13 61737.0 3314.09   4
  -2   3  13 58364.2 3360.40   3
   2   3 -12 23013.9 1666.44   4
  -2   3  12 23436.8 1157.73   1
  -2   3  12 21922.0 1941.02   3
  -2  -3 -12 23200.0 1887.13   4
  -2   3  11 8027.41 1241.03   3
   2   3 -11 7996.49 977.392   4
  -2   3  11 9029.54 709.729   1
  -2  -3 -11 9344.85 1199.98   4
  -2   3  10 23155.0 1106.56   1
   2   3 -10 21259.5 1447.71   4
  -2  -3 -10 20486.0 1673.94   4
   2   3 -10 20240.2 827.127   1
  -2   3  10 19864.7 1710.94   3
  -2  -3  -9 18064.4 1465.81   4
   2   3  -9 18873.9 792.072   1
   2   3  -9 20599.5 1327.52   4
  -2   3   9 18706.2 987.561   1
  -2   3   9 19007.4 1560.94   3
  -2  -3  -8 9607.88 1064.33   4
  -2   3   8 10771.2 720.031   1
  -2   3   8 10035.5 1112.66   3
   2   3  -8 11183.3 946.214   4
   2   3  -7 74520.3 2699.70   4
  -2  -3  -7 78453.3 3096.04   4
  -2   3   7 74609.5 3089.58   3
  -2   3   7 76390.0 2428.79   1
   2   3  -7 77926.7 2544.10   5
   2   3  -6 866.900 343.190   3
   2   3  -6 1207.53 414.354   4
  -2  -3  -6 854.641 491.447   4
  -2   3   6 1303.48 343.075   1
   2   3  -6 1128.44 381.512   5
   2   3  -6 1569.71 283.221   1
  -2   3   6 1050.13 528.886   3
   2   3  -5 7537.86 521.501   1
   2   3  -5 7868.73 677.408   5
  -2   3   5 7056.11 852.883   3
  -2   3   5 7461.56 702.620   2
   2   3  -5 7566.19 646.215   3
  -2  -3  -5 6592.78 800.734   4
  -2  -3  -5 8764.91 760.169   3
   2   3  -4 26444.6 1273.99   5
  -2   3   4 26645.0 1492.62   3
   2  -3   4 29360.4 1454.63   4
  -2  -3  -4 29816.2 1463.21   1
  -2  -3  -4 26964.8 1246.82   3
  -2   3   4 26050.0 1273.93   2
   2   3  -4 25345.8 1064.98   1
  -2  -3  -4 24182.7 1373.66   4
   2   3  -4 25622.7 1136.22   3
   2   3  -3 4194.28 470.986   1
  -2  -3  -3 4404.34 451.326   3
   2  -3   3 4327.94 544.207   2
  -2  -3  -3 4127.63 578.541   1
   2  -3   3 4777.87 570.434   4
   2   3  -3 4960.75 573.745   5
  -2   3   3 3874.55 562.260   2
  -2  -3  -3 4124.14 623.514   4
  -2   3   3 3833.59 630.195   3
   2   3  -3 4451.69 387.376   3
   2   3  -2 71468.0 2449.59   5
  -2  -3  -2 74719.3 2089.96   3
  -2  -3  -2 67757.5 2427.96   4
  -2   3   2 70129.0 2405.06   2
  -2  -3  -2 83867.8 2597.19   1
  -2  -3  -2 71615.0 2486.25   5
   2   3  -2 70266.1 2248.40   1
   2  -3   2 75089.0 2459.33   4
   2   3  -2 71115.3 1938.00   3
   2  -3   2 74894.7 2520.01   2
  -2  -3  -1 18683.0 1156.26   5
   2  -3   1 16985.3 984.891   2
   2  -3   1 17098.4 934.839   4
  -2   3   1 15149.1 968.806   2
  -2  -3  -1 17364.7 981.151   1
   2   3  -1 15476.7 913.220   1
   2   3  -1 15841.4 961.115   5
  -2  -3  -1 15749.0 589.199   3
   2   3   0 96284.5 2957.79   5
  -2   3   0 88763.2 2898.58   2
   2   3   0 88121.3 2834.24   1
  -2  -3   0 101010. 2903.67   1
  -2  -3   0 92257.2 2975.69   5
   2  -3   0 93312.7 2902.96   2
   2  -3   0 90628.6 2749.80   4
  -2  -3   1 18209.9 1126.57   5
   2   3   1 14400.3 557.877   3
   2   3   1 15174.9 953.901   1
   2   3   1 16134.7 986.162   5
  -2   3  -1 12815.9 905.248   2
   2  -3  -1 14518.8 875.286   2
  -2  -3   1 16961.3 902.485   1
  -2   3  -1 15170.8 906.921   4
   2   3   2 75423.0 2464.34   5
  -2   3  -2 68997.9 2452.70   2
   2   3   2 68316.6 2442.77   1
   2  -3  -2 74053.8 2381.50   2
  -2  -3   2 69053.4 1894.07   3
  -2  -3   2 73521.0 2278.60   1
  -2   3  -2 71685.3 2427.86   4
  -2  -3   2 70410.1 2436.84   5
   2   3   2 71620.4 2050.20   3
  -2   3  -3 3127.60 553.244   2
  -2  -3   3 4228.15 423.495   2
   2   3   3 3965.81 512.954   5
  -2  -3   3 3982.73 403.444   3
  -2  -3   3 5194.67 694.950   5
   2  -3  -3 4382.13 489.135   2
  -2   3  -3 3709.11 655.861   4
   2   3   3 3610.65 627.225   1
   2   3   3 3493.19 447.079   3
  -2   3  -4 25266.2 1429.14   4
   2   3   4 26520.9 1295.33   5
  -2  -3   4 27753.6 1228.40   4
   2   3   4 24723.1 1392.61   1
  -2  -3   4 27963.0 1179.68   3
  -2  -3   4 27715.6 1037.33   2
  -2   3  -4 25728.4 1386.78   2
   2  -3  -4 27609.5 1256.57   2
   2   3   4 29665.6 1453.05   4
   2  -3  -4 24841.4 1117.22   4
   2   3   4 27801.9 1276.36   3
  -2  -3   5 7306.62 434.144   2
  -2  -3   5 7991.84 653.122   4
   2  -3  -5 7740.55 648.712   2
   2   3   5 6839.56 780.129   1
   2  -3  -5 6017.84 549.102   4
  -2   3  -5 7923.65 770.663   2
  -2   3  -5 6651.38 791.435   4
   2   3   5 8547.86 694.427   5
  -2  -3   5 7035.29 661.381   3
   2   3   5 6971.12 700.928   3
  -2  -3   6 1334.33 178.255   2
   2   3   6 1221.57 349.532   5
  -2   3  -6 1003.76 387.867   2
  -2  -3   6 1277.47 424.960   3
  -2  -3   6 1110.90 342.035   4
   2  -3  -6 700.255 292.363   4
  -2   3  -6 1676.75 540.344   4
   2   3   6 1335.32 502.404   1
   2  -3  -6 1406.49 346.450   2
   2   3   6 1557.51 493.766   3
  -2  -3   7 85276.9 2838.06   4
   2   3   7 74983.1 2985.29   1
   2  -3  -7 79120.3 2728.85   4
   2  -3  -7 81424.6 2662.03   2
  -2   3  -7 76154.1 3122.15   4
  -2  -3   7 76355.9 2906.92   3
  -2   3  -7 76514.6 2906.95   2
   2   3   7 78439.8 3026.45   3
   2   3   7 84125.8 2660.23   5
  -2   3  -8 9220.97 1054.78   4
   2   3   8 9879.74 1055.28   1
  -2   3  -8 10800.5 954.337   2
   2  -3  -8 10735.8 793.910   2
   2  -3  -8 10334.9 868.576   4
  -2  -3   8 9813.24 993.341   3
   2   3   8 9505.80 1061.07   3
   2   3   9 21565.8 1501.18   1
  -2   3  -9 18649.7 1527.72   4
  -2   3  -9 19333.5 1319.30   2
   2  -3  -9 19924.7 1132.97   2
   2  -3  -9 19565.4 1282.77   4
   2   3   9 19630.2 1556.97   3
  -2  -3   9 19254.7 1471.20   3
   2  -3 -10 19792.4 1169.13   2
  -2   3 -10 21622.8 1447.52   2
   2   3  10 22491.2 1560.40   1
  -2   3 -10 20410.5 1658.78   4
   2   3  10 20983.5 1691.62   3
   2  -3 -10 21079.3 1397.72   4
  -2  -3  10 22599.4 1660.64   3
  -2   3 -11 9263.24 983.112   2
  -2   3 -11 7210.99 1112.77   4
   2   3  11 7954.58 1012.29   1
   2  -3 -11 9061.67 982.094   4
   2   3  11 8864.23 1256.38   3
  -2  -3  11 8705.99 1190.54   3
   2  -3 -12 22403.5 1592.12   4
   2   3  12 24162.8 1696.12   1
  -2   3 -12 23777.5 1595.99   2
  -2  -3  12 22820.3 1847.09   3
   2   3  12 25044.8 1996.17   3
  -2   3 -12 21404.5 1837.09   4
   2  -3 -13 56083.7 2805.11   4
   2   3  13 61123.5 2932.68   1
  -2   3 -13 58980.0 3258.31   4
   2   3  13 59722.4 3340.83   3
  -2   3 -13 65394.0 2871.96   2
  -2  -3  13 62168.3 3282.21   3
  -2   3 -14 8527.45 997.076   2
  -2   3 -14 9143.00 1320.28   4
   2  -3 -14 7564.57 1029.93   4
   2   3  14 7936.90 1317.99   3
  -2  -3  14 6380.14 1149.75   3
   2   3  14 7100.06 1014.71   1
   2  -3 -15 2189.15 672.628   4
   2   3  15 2111.29 948.929   3
   2   3  15 1706.66 639.957   1
  -2   3 -15 810.770 745.073   4
  -2  -3  15 2305.67 942.563   3
  -2   3 -16 293.085 619.959   4
   2  -3 -16 1618.59 669.521   4
   2   3  16 524.251 704.827   3
  -2  -3  16 1144.41 821.974   3
  -2   3 -17 1832.27 885.012   4
  -2  -3  17 2837.52 1066.26   3
   2   3  17 1071.93 927.928   3
  -2   3 -18 5734.94 1324.26   4
  -2  -3  18 4004.54 1250.27   3
  -2  -4 -18 5108.37 1143.35   4
  -2  -4 -17-66.8000 652.674   4
  -2   4  17-349.205 697.276   3
   2   4 -16 24021.4 2005.30   4
  -2  -4 -16 21309.0 2108.22   4
  -2   4  16 19563.6 2149.40   3
  -2  -4 -15 152.674 520.898   4
  -2   4  15 1701.92 843.880   3
   2   4 -15 816.680 615.423   4
  -2   4  14 1916.68 851.245   3
   2   4 -14 3094.67 774.842   4
  -2  -4 -14 3239.38 947.447   4
   2   4 -13 13305.1 1346.12   4
  -2  -4 -13 17265.1 1711.00   4
  -2   4  13 16205.4 1805.93   3
   2   4 -12 19236.3 1576.73   4
  -2   4  12 21602.6 1242.25   1
  -2  -4 -12 19414.5 1769.07   4
  -2   4  12 20774.6 1922.29   3
  -2   4  11 31160.9 2254.67   3
  -2   4  11 32413.4 1547.16   1
  -2  -4 -11 33762.7 2227.05   4
   2   4 -11 34658.4 2037.14   4
   2   4 -10 5526.76 482.168   1
  -2   4  10 3789.87 894.302   3
   2   4 -10 6875.53 942.573   4
  -2   4  10 4843.26 621.805   1
  -2  -4 -10 5674.66 991.555   4
  -2   4   9 27659.3 1370.93   1
   2   4  -9 28119.6 1683.73   4
  -2   4   9 24546.9 1837.13   3
  -2  -4  -9 26703.2 1860.89   4
   2   4  -9 25668.8 1308.66   5
   2   4  -8 1343.68 383.159   5
  -2   4   8 1286.47 605.714   3
   2   4  -8 1848.42 537.036   4
  -2  -4  -8 2138.63 658.478   4
  -2   4   8 1202.82 382.738   1
  -2   4   7 5013.08 583.358   1
  -2   4   7 3797.73 765.729   3
   2   4  -7 4384.76 553.500   5
  -2  -4  -7 5762.67 849.924   4
   2   4  -6 3740.21 555.100   3
   2   4  -6 2166.85 387.119   1
   2   4  -6 2865.91 489.105   5
  -2   4   6 3392.20 720.086   3
  -2   4   6 3170.27 508.955   1
  -2  -4  -6 2083.67 556.592   4
  -2   4   5 45332.4 1957.05   2
  -2  -4  -5 45851.9 2175.26   4
  -2  -4  -5 54562.2 2059.84   3
   2   4  -5 49732.5 1866.38   3
   2   4  -5 51085.6 1999.18   5
   2   4  -5 45925.4 1739.71   1
  -2   4   5 46510.9 2204.55   3
   2   4  -4 116165. 3587.28   5
  -2  -4  -4 120638. 3453.13   3
  -2   4   4 108410. 3568.66   2
  -2  -4  -4 107875. 3696.86   4
   2   4  -4 112831. 3341.42   1
   2   4  -4 114675. 3245.35   3
  -2   4   4 110955. 3761.17   3
   2   4  -3 84488.1 2887.09   5
   2  -4   3 90666.7 3009.46   4
   2   4  -3 81952.9 2669.22   1
   2  -4   3 94662.8 3044.14   2
  -2   4   3 80383.4 2877.10   2
  -2  -4  -3 79568.9 2905.68   4
   2   4  -3 83908.6 2397.82   3
  -2  -4  -3 87879.3 2584.92   3
   2   4  -2 36105.0 1652.96   5
   2   4  -2 35065.6 1521.55   1
  -2  -4  -2 36045.2 1670.89   4
   2  -4   2 38603.3 1678.88   4
   2  -4   2 40176.4 1744.58   2
  -2  -4  -2 42187.1 1781.95   1
   2   4  -2 36501.0 1117.93   3
  -2   4   2 34863.5 1652.73   2
  -2  -4  -2 37217.2 1265.52   3
   2  -4   1 32738.3 1544.56   2
  -2  -4  -1 35548.5 1608.57   1
   2  -4   1 33331.9 1483.62   4
   2   4  -1 30886.5 1427.44   1
   2   4  -1 33574.9 1574.61   5
  -2   4   1 30434.2 1536.77   2
   2   4   0 957.876 455.121   5
  -2  -4   0 557.692 380.990   1
   2   4   0 185.653 439.472   1
  -2   4   0 59.7541 486.418   2
   2  -4   0 142.172 272.986   2
  -2  -4   1 36316.2 1507.65   1
   2  -4  -1 31993.1 1491.95   2
   2   4   1 28505.1 1473.95   1
  -2   4  -1 28739.8 1486.42   2
   2   4   1 29672.3 955.911   3
   2   4   1 33054.6 1536.44   5
   2  -4  -2 37638.1 1648.09   2
  -2  -4   2 36204.5 1508.08   2
  -2   4  -2 35751.6 1705.07   2
   2   4   2 35829.2 1648.10   5
   2   4   2 32544.5 1649.51   1
   2   4   2 36273.4 1241.53   3
   2   4   3 84648.8 2855.79   5
   2   4   3 79741.9 2923.51   1
  -2  -4   3 88693.5 2636.42   2
   2  -4  -3 83591.0 2812.81   2
   2   4   3 79482.4 2492.26   3
  -2   4  -3 80970.1 2894.33   4
  -2   4  -3 80580.9 2873.50   2
   2   4   4 114707. 3553.68   5
  -2  -4   4 119511. 3495.11   4
  -2   4  -4 108871. 3700.71   4
  -2  -4   4 113112. 3214.99   2
   2   4   4 108614. 3338.63   3
   2  -4  -4 114192. 3536.22   2
  -2   4  -4 106330. 3588.86   2
   2   4   4 103202. 3627.16   1
  -2   4  -5 48178.2 2222.64   4
  -2  -4   5 56420.9 2064.19   4
   2  -4  -5 45456.6 1860.35   4
   2  -4  -5 50719.3 2007.62   2
  -2  -4   5 51960.5 1701.22   2
  -2   4  -5 51604.0 2163.05   2
   2   4   5 51045.0 2028.89   5
  -2  -4   5 46833.2 1847.81   3
   2   4   5 46186.6 1961.40   3
   2   4   5 44552.9 2105.61   1
  -2   4  -6 3354.53 621.442   2
  -2   4  -6 2651.69 635.318   4
   2  -4  -6 2386.43 467.512   2
   2   4   6 1891.31 441.092   5
   2  -4  -6 3241.08 502.189   4
   2   4   6 2530.09 593.195   1
  -2  -4   6 1527.99 456.272   3
  -2  -4   6 1905.25 280.990   2
   2   4   6 2351.85 527.356   3
   2  -4  -7 4574.11 600.717   2
  -2   4  -7 4568.66 691.414   2
   2  -4  -7 5105.56 637.271   4
   2   4   7 4365.43 570.441   5
   2   4   7 4298.46 761.288   1
  -2  -4   7 4632.05 383.024   2
  -2   4  -7 3881.08 744.483   4
  -2  -4   7 4912.83 729.327   3
   2   4   7 4470.52 735.573   3
  -2   4  -8 1952.24 571.365   2
  -2   4  -8 2107.92 680.064   4
   2   4   8 1961.11 428.858   5
   2  -4  -8 1645.15 452.883   4
   2  -4  -8 1349.50 434.877   2
   2   4   8 1808.74 617.280   1
   2   4   8 1399.07 646.521   3
  -2  -4   8 1250.00 573.167   3
  -2   4  -9 23920.3 1787.50   4
  -2   4  -9 26789.3 1616.68   2
   2   4   9 26568.9 1743.41   1
   2  -4  -9 27888.4 1584.32   4
  -2  -4   9 26460.0 1720.90   3
   2   4   9 25312.6 1791.05   3
   2   4   9 26573.1 1375.89   5
  -2  -4  10 5190.36 921.054   3
   2   4  10 6204.06 989.901   1
  -2   4 -10 7552.64 1067.95   4
  -2   4 -10 5144.00 732.859   2
   2  -4 -10 5711.28 753.457   4
   2   4  10 5552.98 1022.11   3
  -2   4 -11 33369.2 2278.18   4
   2   4  11 31890.4 2001.77   1
  -2   4 -11 33866.7 1909.19   2
   2  -4 -11 32906.0 1897.50   4
  -2  -4  11 30304.5 2059.41   3
   2   4  11 31715.1 2196.32   3
   2  -4 -12 21480.5 1564.25   4
   2   4  12 18364.6 1751.57   3
   2   4  12 19680.1 1593.73   1
  -2   4 -12 19427.5 1447.59   2
  -2   4 -12 17816.9 1723.12   4
  -2  -4  12 19904.4 1721.14   3
   2  -4 -13 15259.9 1389.98   4
  -2   4 -13 15111.9 1675.38   4
  -2   4 -13 15330.5 1296.64   2
   2   4  13 14027.8 1399.09   1
  -2  -4  13 14986.4 1573.64   3
   2   4  13 16657.6 1714.65   3
   2   4  14 3186.70 791.205   1
  -2   4 -14 2955.40 883.053   4
   2  -4 -14 3235.07 726.587   4
  -2  -4  14 3151.14 888.497   3
   2   4  14 1377.50 685.186   3
  -2   4 -14 2653.08 647.374   2
   2  -4 -15 32.8996 441.179   4
   2   4  15 644.239 783.053   3
  -2   4 -15-812.827 813.131   4
  -2  -4  15 456.368 689.394   3
   2   4  15 1296.29 644.859   1
  -2   4 -16 21390.8 2165.29   4
   2   4  16 21565.2 2175.23   3
   2  -4 -16 20632.5 1788.29   4
  -2   4 -17 654.221 720.455   4
   2   4  17 378.163 876.197   3
  -2   4 -18 4689.80 1248.78   4
  -2  -5 -17 61.9967 635.196   4
  -2   5  17 2196.39 1149.71   3
  -2   5  16 2007.25 879.152   3
   2   5 -16 3111.26 852.355   4
  -2  -5 -16 4311.69 1086.79   4
  -2   5  15 3186.26 973.649   3
   2   5 -15 1690.13 708.096   4
  -2  -5 -15 2613.43 891.997   4
  -2   5  14 1637.72 936.920   3
  -2  -5 -14 370.999 559.000   4
   2   5 -14 2280.33 767.986   4
  -2   5  13 798.608 817.637   3
   2   5 -13 1318.52 582.244   4
  -2  -5 -13-79.0187 608.612   4
  -2   5  12 10034.8 916.582   1
  -2   5  12 8360.10 1311.34   3
  -2  -5 -12 9162.83 1269.13   4
   2   5 -12 10145.7 1183.85   4
  -2   5  11 2805.73 834.314   3
   2   5 -11 3481.55 763.717   4
  -2  -5 -11 3248.56 919.988   4
  -2   5  11 2964.42 594.434   1
  -2  -5 -10 70175.8 3343.26   4
  -2   5  10 69613.8 2645.60   1
  -2   5  10 69579.7 3376.73   3
   2   5 -10 66576.4 2516.01   5
  -2   5   9 14888.0 1461.72   3
   2   5  -9 15040.1 1052.49   5
  -2  -5  -9 13947.8 1391.43   4
  -2   5   9 15561.5 1124.50   1
  -2  -5  -8 10986.4 1190.83   4
  -2   5   8 12655.5 1009.63   1
  -2   5   8 12489.7 1307.54   3
  -2   5   7 27134.2 1778.10   3
  -2  -5  -7 24659.6 1696.71   4
  -2   5   7 25153.7 1416.33   1
   2   5  -6 1102.47 354.648   3
  -2  -5  -6 1471.04 517.576   4
  -2   5   6 1397.81 508.163   1
  -2   5   6 1611.68 616.241   3
   2   5  -5 647.704 301.616   3
  -2  -5  -5 372.552 257.495   3
  -2   5   5 314.155 470.719   2
   2   5  -5 364.378 350.313   1
  -2  -5  -5 871.556 484.982   4
  -2   5   5-219.120 525.453   3
  -2   5   4 61192.8 2512.15   2
  -2  -5  -4 66313.7 2246.40   3
  -2  -5  -4 61105.5 2544.85   4
  -2   5   4 60334.9 2566.23   3
   2   5  -4 58896.1 2257.60   1
   2   5  -4 60099.7 2028.34   3
   2   5  -3 17387.2 1102.90   1
  -2   5   3 19765.2 1310.87   2
  -2  -5  -3 19370.0 960.533   3
  -2  -5  -3 20439.5 1304.23   4
   2   5  -3 18515.8 824.590   3
  -2   5   2 30511.3 1616.04   2
   2   5  -2 29159.9 1487.99   1
   2   5  -2 31308.3 1023.36   3
   2  -5   1 49612.1 1996.43   4
  -2   5   1 43843.6 2013.46   2
   2   5  -1 44732.9 1930.73   1
  -2   5   0 73374.4 2743.84   2
   2   5   0 69558.9 2635.36   1
   2   5   0 71261.9 1869.22   3
   2   5   1 43292.8 1953.95   1
  -2  -5   1 49365.9 1974.09   2
  -2   5  -1 44034.5 2031.78   2
   2   5   1 43927.7 1345.78   3
   2   5   2 28802.9 1582.86   1
   2   5   2 28551.5 1121.43   3
  -2   5  -2 28898.7 1598.68   2
  -2  -5   2 32953.9 1524.54   2
  -2  -5   3 20919.3 1159.00   2
   2   5   3 21047.7 1018.96   3
  -2   5  -3 19564.3 1303.54   2
   2   5   3 18032.5 1304.45   1
  -2   5  -4 62039.0 2531.26   2
   2   5   4 61766.9 2585.08   1
   2   5   4 60359.9 2207.75   3
  -2  -5   4 65270.5 2258.87   2
  -2   5  -4 60828.7 2571.37   4
   2   5   5 253.510 522.200   1
  -2   5  -5 309.521 464.280   2
  -2  -5   5 572.946 285.259   2
  -2   5  -5 397.341 558.688   4
   2   5   5 242.875 350.254   3
  -2   5  -6 958.497 613.571   4
   2   5   6 84.2922 400.489   3
   2  -5  -6 757.827 385.517   4
  -2  -5   6 1018.38 290.918   2
   2   5   6 717.265 516.970   1
  -2   5  -6 102.223 465.148   2
  -2   5  -7 27931.5 1836.89   4
   2   5   7 25885.8 1680.11   1
  -2  -5   7 29062.5 1210.47   2
  -2   5  -7 24499.4 1550.73   2
   2  -5  -7 24691.9 1454.51   4
   2   5   7 24193.0 1542.35   3
  -2   5  -8 13135.8 1124.29   2
   2  -5  -8 13513.5 1106.37   4
  -2   5  -8 12637.2 1271.60   4
  -2  -5   8 13725.0 759.169   2
   2   5   8 12368.4 1198.40   1
   2   5   8 13339.1 1213.51   3
  -2   5  -9 12278.5 1121.29   2
  -2   5  -9 13778.8 1403.80   4
   2   5   9 14704.8 1337.47   1
   2  -5  -9 16025.0 1246.67   4
   2   5   9 13084.0 1318.79   3
   2  -5 -10 65629.1 2906.20   4
  -2   5 -10 68840.4 3357.37   4
  -2   5 -10 69698.1 2958.96   2
   2   5  10 67483.9 3108.67   1
   2   5  10 74599.2 3315.34   3
   2   5  11 2202.41 733.968   1
  -2   5 -11 3127.35 911.483   4
   2  -5 -11 2789.58 689.636   4
   2   5  11 2178.22 791.369   3
  -2   5 -11 2022.02 559.673   2
   2   5  12 10640.7 1261.99   1
  -2   5 -12 9641.08 1332.72   4
   2  -5 -12 10324.5 1135.51   4
   2   5  12 9326.34 1283.31   3
  -2   5 -12 7637.60 951.882   2
  -2   5 -13 905.670 726.868   4
   2  -5 -13 716.871 498.527   4
   2   5  13 1282.20 849.079   3
  -2   5 -13 189.860 525.868   2
   2   5  13 1062.29 574.654   1
  -2   5 -14 1070.50 705.857   4
   2   5  14 1846.71 680.914   1
   2  -5 -14 985.561 519.971   4
   2   5  14 2336.78 907.216   3
   2  -5 -15 2171.29 706.080   4
  -2   5 -15 1249.45 708.297   4
   2   5  15 2884.78 831.548   1
   2   5  15 4300.40 1097.30   3
   2  -5 -16 4916.30 944.327   4
   2   5  16 4261.93 1175.36   3
  -2   5 -16 5628.57 1291.77   4
  -2   5 -17 1714.74 892.088   4
   2   5  17 676.940 762.215   3
  -2  -6 -17 728.100 652.306   4
  -2   6  16 5752.45 1294.87   3
  -2  -6 -16 4955.16 1139.64   4
  -2   6  15 8733.67 1481.60   3
  -2  -6 -15 11250.7 1558.37   4
  -2  -6 -14 13537.2 1630.01   4
  -2   6  14 14615.2 1769.84   3
  -2  -6 -13 1502.13 773.739   4
  -2   6  13 2070.45 939.703   3
  -2   6  12 9501.11 1385.80   3
  -2   6  12 10910.7 1009.90   1
  -2  -6 -12 11991.7 1492.90   4
  -2   6  11 860.530 700.301   3
  -2   6  11 2501.48 594.567   1
  -2  -6 -11 2283.57 730.073   4
  -2   6  10 5274.72 1090.21   3
  -2   6  10 5873.99 822.674   1
  -2  -6 -10 5881.25 1023.73   4
  -2  -6  -9 27026.9 1943.60   4
  -2   6   9 24899.8 1909.80   3
  -2   6   9 26450.7 1579.82   1
  -2   6   8 10020.1 1188.14   3
  -2  -6  -8 10991.2 1234.01   4
  -2   6   8 8277.70 929.873   1
  -2   6   7 26423.4 1562.40   1
  -2  -6  -7 23885.5 1724.79   4
  -2   6   7 23654.5 1733.10   3
  -2  -6  -6 2143.16 657.823   4
  -2   6   6 2783.70 639.723   1
   2   6  -6 2955.21 507.638   3
   2   6  -6 3771.42 617.714   1
  -2   6   6 3907.83 776.126   3
  -2   6   5 8268.39 995.868   3
   2   6  -5 7534.40 803.110   1
  -2  -6  -5 6842.24 894.399   4
   2   6  -5 7810.17 655.287   3
  -2   6   5 6762.02 934.274   2
  -2   6   4 1313.81 481.467   3
  -2  -6  -4 1330.62 333.382   3
   2   6  -4 1788.40 563.455   1
  -2  -6  -4 2450.45 634.544   4
  -2   6   4 1880.61 687.530   2
   2   6  -4 1412.35 319.421   3
  -2   6   3 10067.4 1084.04   2
   2   6  -3 8875.73 875.191   1
   2   6  -3 8685.94 573.039   3
  -2   6   2 3128.15 721.211   2
   2   6  -2 3060.71 310.014   3
   2   6  -2 3091.93 663.241   1
  -2   6   1 13773.9 1160.21   2
   2   6  -1 13157.9 1094.17   1
  -2   6   0 11722.6 1114.05   2
   2   6   0 11986.0 552.490   3
   2   6   0 12809.5 1098.32   1
   2   6   1 15249.2 1203.14   1
   2   6   1 13631.3 662.673   3
  -2   6  -1 15414.1 1243.72   2
   2   6   2 2269.16 343.278   3
   2   6   2 2447.43 668.476   1
  -2   6  -2 3052.42 697.932   2
  -2   6  -3 8654.35 1005.26   2
  -2  -6   3 10538.0 900.501   2
   2   6   3 7744.15 975.843   1
   2   6   3 9593.92 714.200   3
   2   6   4 1594.51 424.934   3
   2   6   4 1736.49 644.533   1
  -2  -6   4 1869.67 453.902   2
  -2   6  -4 2396.22 628.450   2
  -2  -6   5 9263.41 772.583   2
   2   6   5 8403.30 799.184   3
  -2   6  -5 7252.46 912.851   2
   2   6   5 8907.27 1034.76   1
   2   6   6 3214.69 632.639   3
  -2   6  -6 2348.33 698.035   4
   2   6   6 3208.52 755.768   1
  -2  -6   6 2411.97 434.663   2
   2  -6  -6 3383.71 613.860   4
  -2   6  -6 3000.76 725.307   2
   2   6   7 23297.4 1541.55   3
  -2   6  -7 22699.9 1570.50   2
  -2   6  -7 24848.2 1779.71   4
   2  -6  -7 24547.8 1507.40   4
  -2  -6   7 24692.3 1248.16   2
   2   6   7 23961.7 1676.70   1
   2   6   8 9519.98 1053.19   3
  -2   6  -8 12005.9 1368.91   4
   2   6   8 9395.19 1160.94   1
  -2  -6   8 12652.5 830.900   2
   2  -6  -8 11846.0 1076.76   4
  -2   6  -8 9310.40 1045.77   2
  -2   6  -9 27821.0 2034.57   4
   2  -6  -9 27135.6 1709.35   4
  -2   6  -9 25424.6 1713.33   2
   2   6   9 28091.4 1853.91   3
  -2  -6   9 26808.6 1252.83   2
   2   6   9 22603.0 1736.10   1
   2  -6 -10 4518.76 755.170   4
  -2   6 -10 6605.55 1112.31   4
  -2   6 -10 6030.27 892.299   2
   2   6  10 4404.93 867.796   3
   2   6  10 6018.88 1068.27   1
  -2   6 -11 1038.89 671.037   4
   2   6  11 2431.49 751.933   1
   2  -6 -11 1535.73 504.747   4
  -2   6 -11 3280.99 684.596   2
   2   6  11 2566.71 775.672   3
   2   6  12 11140.4 1319.34   1
  -2   6 -12 10944.9 1432.08   4
  -2   6 -12 9189.88 1079.41   2
   2   6  12 10428.5 1352.24   3
   2  -6 -12 9674.76 1132.49   4
   2   6  13 2193.90 764.647   1
   2  -6 -13 2235.01 645.939   4
  -2   6 -13 299.461 545.243   4
  -2   6 -13 2799.61 686.071   2
   2   6  13 831.108 812.773   3
   2  -6 -14 15045.2 1455.51   4
  -2   6 -14 11435.2 1514.57   4
   2   6  14 17266.1 1854.28   3
   2   6  14 14204.0 1496.54   1
   2   6  15 9558.90 1281.59   1
   2  -6 -15 11163.0 1358.06   4
  -2   6 -15 10904.4 1613.07   4
   2   6  15 9204.82 1412.89   3
  -2   6 -16 7130.54 1398.57   4
   2   6  16 4469.11 1152.90   3
  -2   6 -17 807.310 692.347   4
   2   6  17 431.230 858.408   3
  -2   7  16 3651.32 1093.52   3
  -2  -7 -16 3814.61 1103.97   4
  -2   7  15-346.661 671.166   3
  -2  -7 -15 9.08203 615.814   4
  -2  -7 -14 1749.29 700.482   4
  -2   7  14 2272.13 1012.50   3
  -2   7  13 5794.60 1199.99   3
  -2  -7 -13 5402.43 1107.10   4
  -2  -7 -12 29215.0 2287.92   4
  -2   7  12 26334.9 2253.76   3
  -2   7  12 30265.1 1850.58   1
  -2   7  11 12814.5 1183.24   1
  -2  -7 -11 10843.1 1367.93   4
  -2   7  11 10180.2 1373.46   3
  -2  -7 -10 1819.89 718.950   4
  -2   7  10 2009.06 650.022   1
  -2   7  10 1010.67 663.884   3
  -2  -7  -9 22473.0 1806.35   4
  -2   7   9 23207.4 1577.14   1
  -2   7   9 22921.8 1876.26   3
  -2   7   8 8411.69 1042.33   1
  -2   7   8 7392.18 1100.84   3
  -2  -7  -8 9719.71 1189.86   4
  -2   7   7 6822.57 1040.45   3
  -2  -7  -7 6065.05 962.885   4
  -2   7   7 7017.65 945.639   1
   2   7  -6 18492.3 1164.20   3
  -2  -7  -6 19188.6 1533.64   4
  -2   7   6 19898.5 1487.81   1
   2   7  -6 20160.7 1398.76   1
  -2   7   6 19285.2 1555.56   3
   2   7  -5 7175.72 887.196   1
  -2   7   5 5435.05 911.571   3
  -2  -7  -5 5473.54 866.426   4
  -2   7   5 6155.88 979.197   2
   2   7  -5 6160.56 621.798   3
  -2   7   4 15549.7 1381.42   2
  -2   7   4 13633.1 1220.00   3
  -2  -7  -4 16102.7 1337.54   4
   2   7  -4 16891.2 1272.61   1
   2   7  -4 16631.0 932.943   3
  -2   7   3 11296.4 1236.49   2
   2   7  -3 11928.4 704.766   3
   2   7  -3 9981.24 1041.68   1
  -2   7   2 28625.3 1794.16   2
   2   7  -2 26873.3 1654.01   1
   2   7  -1 16164.4 1272.59   1
  -2   7   1 15162.7 1351.80   2
  -2   7   0 33759.9 1947.39   2
   2   7   0 32369.1 1847.38   1
   2   7   0 33283.5 1201.03   3
   2   7   1 15762.9 1289.81   1
  -2   7  -1 12669.3 1187.61   2
   2   7   1 14713.7 761.473   3
  -2   7  -2 27530.6 1729.43   2
   2   7   2 24868.7 1686.37   1
   2   7   2 28327.1 1214.90   3
  -2   7  -3 11507.5 1197.47   2
   2   7   3 10709.9 773.365   3
   2   7   3 9282.18 1071.30   1
   2   7   4 16911.8 1404.56   1
  -2   7  -4 15917.2 1355.68   2
   2   7   4 17361.3 1093.40   3
   2   7   5 6337.49 986.055   1
   2   7   5 6306.77 719.760   3
  -2   7  -5 6074.03 903.464   2
  -2   7  -6 20169.7 1547.21   2
   2  -7  -6 19758.5 1392.94   4
   2   7   6 19582.3 1590.36   1
   2   7   6 18800.2 1302.61   3
   2   7   7 8711.75 982.129   3
   2   7   7 7915.11 1121.83   1
  -2   7  -7 6634.80 966.527   2
   2  -7  -7 6545.17 873.597   4
   2   7   8 9740.90 1110.96   3
   2  -7  -8 8054.32 971.487   4
  -2   7  -8 8635.91 1072.40   2
  -2   7  -8 9273.12 1192.04   4
   2   7   8 8211.33 1136.68   1
  -2   7  -9 25145.8 1998.50   4
  -2   7  -9 20736.6 1617.57   2
   2   7   9 24283.6 1844.28   1
   2  -7  -9 24115.0 1668.93   4
   2   7   9 24385.0 1751.95   3
  -2   7 -10 1478.27 797.636   4
   2   7  10 266.142 583.455   1
   2  -7 -10 1439.66 636.613   4
  -2   7 -10 906.533 526.641   2
   2   7  10 1541.58 681.660   3
  -2   7 -11 12473.3 1507.69   4
   2  -7 -11 8921.14 1148.31   4
  -2   7 -11 9528.10 1113.00   2
   2   7  11 9054.02 1200.54   1
   2   7  11 11559.4 1367.04   3
  -2   7 -12 30949.3 2423.74   4
  -2   7 -12 31467.6 2058.18   2
   2  -7 -12 31410.0 2122.08   4
   2   7  12 31172.2 2302.49   3
   2   7  12 30461.3 2198.96   1
   2   7  13 6041.53 1043.45   1
  -2   7 -13 6287.84 1177.16   4
  -2   7 -13 5097.39 878.854   2
   2  -7 -13 5848.35 954.148   4
   2   7  13 4885.49 1069.34   3
  -2   7 -14 1543.21 828.104   4
   2   7  14 977.943 705.056   1
   2   7  14 1181.11 846.948   3
   2  -7 -14 1779.52 629.890   4
   2   7  15-842.622 723.255   1
   2  -7 -15 228.117 557.838   4
  -2   7 -15 45.6082 698.161   4
   2   7  15-780.549 883.848   3
  -2   7 -16 6345.95 1387.19   4
   2   7  16 6773.88 1397.39   3
   2   7  17 7725.45 1561.48   3
  -2  -8 -16-424.353 740.826   4
  -2   8  15 2980.78 1046.49   3
  -2  -8 -15 2912.33 936.334   4
  -2   8  14 5742.12 1239.88   3
  -2  -8 -14 4211.02 1022.87   4
  -2  -8 -13 9973.76 1462.37   4
  -2   8  13 8203.12 1389.52   3
  -2   8  12 768.337 716.908   3
  -2   8  12 1131.14 542.868   1
  -2  -8 -12-177.192 666.831   4
  -2   8  11 3475.35 774.831   1
  -2  -8 -11 2348.69 764.854   4
  -2   8  11 2628.30 905.946   3
  -2   8  10 4447.40 825.781   1
  -2  -8 -10 3572.14 871.873   4
  -2   8  10 4553.71 1016.83   3
  -2  -8  -9 19385.5 1746.48   4
  -2   8   9 19125.6 1527.53   1
  -2   8   9 20173.0 1802.31   3
  -2   8   8 9695.06 1121.05   1
  -2  -8  -8 9255.47 1214.30   4
  -2   8   8 10246.5 1307.36   3
   2   8  -7 2648.18 721.038   1
  -2   8   7 3044.19 805.309   3
  -2  -8  -7 4653.30 940.769   4
  -2   8   7 3667.00 858.654   1
  -2   8   6 1291.00 590.710   3
  -2  -8  -6 1346.57 549.235   4
   2   8  -6 1507.71 635.151   1
  -2   8   6 754.906 662.952   1
  -2   8   5 9541.79 1113.34   3
  -2  -8  -5 9906.47 1172.70   4
  -2   8   5 9560.84 1267.48   2
   2   8  -5 10946.6 823.736   3
   2   8  -5 9947.82 1062.56   1
   2   8  -4 9706.47 745.699   3
  -2   8   4 11189.3 1148.94   3
  -2   8   4 10154.8 1249.95   2
   2   8  -4 9317.68 1105.47   1
  -2   8   3 19921.2 1640.67   2
   2   8  -3 20307.1 1034.06   3
   2   8  -3 21729.1 1592.05   1
  -2   8   2 41885.4 2326.30   2
   2   8  -2 41241.3 2218.67   1
  -2   8   1 4101.50 922.748   2
   2   8  -1 4801.10 858.390   1
  -2   8   0 13122.8 1372.14   2
   2   8   0 13742.7 1284.39   1
   2   8   0 13913.6 759.858   3
   2   8   1 2348.38 791.506   1
   2   8   1 4153.25 438.658   3
  -2   8  -1 3309.33 833.293   2
   2   8   2 38397.3 2208.05   1
  -2   8  -2 40518.2 2284.29   2
   2   8   2 37811.3 1541.87   3
  -2   8  -3 16878.0 1454.62   2
   2   8   3 18275.9 1535.99   1
   2   8   3 18763.0 1088.40   3
   2   8   4 11158.9 1304.11   1
   2   8   4 10695.1 871.485   3
  -2   8  -4 8418.88 1135.05   2
  -2   8  -5 12455.9 1285.37   2
   2   8   5 9203.92 902.485   3
   2   8   5 10680.2 1280.80   1
   2   8   6 1321.52 797.332   1
  -2   8  -6 2501.73 846.828   2
   2   8   6 1959.87 570.255   3
   2   8   7 3008.66 659.550   3
   2  -8  -7 3032.18 664.495   4
   2   8   7 3540.96 907.074   1
  -2   8  -7 4373.92 934.047   2
   2   8   8 9693.37 1136.26   3
   2   8   8 8929.44 1249.09   1
  -2   8  -8 11413.3 1284.81   2
   2  -8  -8 7705.25 1017.88   4
  -2   8  -9 17053.2 1547.94   2
   2  -8  -9 16982.4 1476.50   4
   2   8   9 21044.2 1661.48   3
   2   8   9 21211.6 1750.66   1
   2   8  10 4624.39 906.517   3
   2  -8 -10 3570.10 781.202   4
   2   8  10 3181.06 828.582   1
  -2   8 -10 5428.50 946.669   2
  -2   8 -11 3207.44 908.112   4
   2   8  11 2781.18 877.832   1
  -2   8 -11 3801.08 861.943   2
   2  -8 -11 2189.62 628.659   4
   2   8  11 2833.18 802.703   3
   2   8  12 362.485 540.885   1
   2  -8 -12 832.473 549.643   4
  -2   8 -12 1298.16 818.355   4
  -2   8 -12 444.240 472.884   2
   2   8  12 1118.34 732.471   3
   2  -8 -13 7978.32 1163.45   4
  -2   8 -13 10093.8 1508.81   4
   2   8  13 8790.73 1279.85   1
  -2   8 -13 9730.09 1200.55   2
   2   8  13 9065.53 1368.65   3
   2   8  14 4778.86 1008.02   1
   2   8  14 6537.89 1193.61   3
  -2   8 -14 4086.38 1149.24   4
   2  -8 -14 5765.73 1013.35   4
   2  -8 -15 5095.28 1003.34   4
  -2   8 -15 1918.84 825.664   4
   2   8  15 4239.98 1008.23   1
   2   8  15 2338.81 947.813   3
  -2   8 -16 716.886 804.339   4
   2   8  16 804.666 837.183   3
  -2   9  15 5049.13 1233.58   3
  -2  -9 -15 4809.71 1130.78   4
  -2   9  14 1141.09 858.929   3
  -2  -9 -14 465.968 641.663   4
  -2   9  13 644.386 852.808   3
  -2  -9 -13 706.907 790.585   4
  -2   9  12 9038.59 1415.30   3
  -2   9  12 11872.7 1292.08   1
  -2  -9 -12 7179.16 1225.85   4
  -2   9  11 7742.00 1262.21   3
  -2   9  11 9287.31 1164.13   1
  -2  -9 -11 10181.7 1431.53   4
  -2   9  10 6203.09 968.062   1
  -2  -9 -10 6143.84 1068.93   4
   2   9 -10 7178.99 970.147   1
  -2   9  10 6662.39 1151.40   3
  -2   9   9 8310.83 1104.21   1
  -2   9   9 7751.17 1184.41   3
  -2  -9  -9 6675.31 1119.96   4
   2   9  -9 9000.58 1071.49   1
  -2   9   8 8263.05 1140.95   1
  -2   9   8 8645.22 1235.34   3
  -2  -9  -8 8501.29 1222.80   4
   2   9  -8 7895.65 1024.84   1
  -2   9   7 6338.76 1088.56   3
   2   9  -7 6928.35 1033.81   1
  -2  -9  -7 6512.59 1081.77   4
  -2   9   7 7072.44 1083.50   1
  -2  -9  -6 23526.6 1894.22   4
   2   9  -6 25136.5 1788.80   1
  -2   9   6 21949.1 1767.56   1
  -2   9   6 23902.6 1833.84   3
  -2   9   5 17859.6 1674.20   2
   2   9  -5 15973.1 1072.16   3
  -2   9   5 19667.8 1673.79   1
   2   9  -5 18114.9 1514.46   1
  -2  -9  -5 16402.5 1530.11   4
  -2   9   5 17150.9 1519.79   3
  -2   9   4 9235.30 1289.17   2
  -2   9   4 7591.40 1014.62   3
   2   9  -4 8095.43 1122.41   1
   2   9  -4 7998.57 709.393   3
   2   9  -3 2252.99 811.358   1
  -2   9   3 2071.28 852.572   2
   2   9  -3 2910.02 431.148   3
   2   9  -2 9878.22 1194.35   1
  -2   9   2 9377.97 1345.58   2
  -2   9   1 6337.89 1155.44   2
   2   9  -1 3737.81 855.649   1
  -2   9   0 68706.0 3240.69   2
   2   9   0 63255.7 3011.60   1
   2   9   0 63013.2 2152.71   3
   2   9   1 3905.54 477.121   3
   2   9   1 4479.89 885.777   1
  -2   9  -1 4227.03 987.431   2
   2   9   2 10456.8 1276.59   1
  -2   9  -2 8994.90 1211.15   2
   2   9   2 8826.02 722.488   3
   2   9   3 3090.22 501.872   3
  -2   9  -3 2425.80 854.366   2
   2   9   3 3217.82 867.791   1
   2   9   4 7575.25 789.289   3
  -2   9  -4 7752.12 1098.98   2
   2   9   4 7257.61 1155.67   1
  -2   9  -5 19809.3 1698.26   2
   2   9   5 16557.4 1628.97   1
   2   9   5 17095.0 1237.76   3
  -2   9  -6 21711.4 1803.15   2
   2   9   6 25626.5 1972.32   1
   2   9   6 24895.5 1578.84   3
   2   9   7 7026.32 908.191   3
   2   9   7 6210.48 1108.74   1
   2  -9  -7 7529.31 1032.29   4
  -2   9  -7 5297.74 973.103   2
   2   9   8 8413.31 1060.98   3
   2   9   8 7410.37 1162.52   1
   2  -9  -8 6880.70 1003.92   4
  -2   9  -8 8496.75 1174.83   2
   2   9   9 6625.54 1019.38   3
  -2   9  -9 8205.18 1154.20   2
   2  -9  -9 9293.24 1156.39   4
   2   9   9 7014.92 1163.28   1
   2   9  10 6370.70 1082.20   3
   2  -9 -10 8173.57 1108.02   4
  -2   9 -10 8473.55 1169.09   2
   2   9  10 6894.60 1127.40   1
   2  -9 -11 9002.44 1193.73   4
   2   9  11 8142.49 1188.75   3
   2   9  11 8595.74 1260.17   1
  -2   9 -11 10841.0 1325.19   2
   2   9  12 9909.45 1388.54   1
   2  -9 -12 9133.07 1231.10   4
  -2   9 -12 10254.8 1315.22   2
   2   9  12 7859.20 1241.66   3
   2   9  13 1540.14 729.619   1
   2  -9 -13 2759.07 807.743   4
   2   9  13 950.840 718.558   3
   2   9  14-184.071 632.673   1
   2  -9 -14 1244.56 639.193   4
   2   9  14 523.918 685.827   3
   2   9  15 3206.88 960.803   1
   2  -9 -15 3445.19 914.392   4
   2   9  15 4118.84 1112.21   3
   2   9  16 987.439 766.545   3
  -2  10  14 7433.05 1397.58   3
  -2 -10 -14 5043.82 1181.13   4
  -2  10  13 5108.24 1173.60   3
  -2 -10 -13 5146.70 1185.40   4
  -2  10  12 1367.25 854.215   3
  -2  10  12 3689.08 892.006   1
  -2 -10 -12 4174.06 1020.53   4
  -2  10  11-164.991 715.609   3
  -2  10  11 591.132 663.669   1
  -2 -10 -11 338.075 588.166   4
  -2 -10 -10 5082.60 1060.84   4
  -2  10  10 3089.43 809.961   1
   2  10 -10 4283.90 857.491   1
  -2  10  10 5006.25 1018.49   3
  -2  10   9 3774.13 951.713   1
  -2  10   9 3719.27 941.692   3
  -2 -10  -9 3508.69 917.890   4
   2  10  -9 4164.47 836.109   1
  -2  10   8 6006.17 1134.15   3
  -2  10   8 3615.61 923.812   1
  -2 -10  -8 2603.15 790.645   4
   2  10  -8 4623.38 917.698   1
  -2  10   7 13249.2 1479.00   1
  -2 -10  -7 12521.9 1426.74   4
   2  10  -7 13940.5 1382.15   1
  -2  10   7 13909.9 1484.49   3
  -2 -10  -6 24471.2 2014.83   4
  -2  10   6 27470.4 2058.27   1
   2  10  -6 24007.5 1855.50   1
  -2  10   6 28150.5 2060.50   3
  -2  10   5 3710.76 803.251   3
  -2  10   5 2722.27 927.602   1
  -2 -10  -5 4108.87 872.500   4
  -2  10   5 3926.45 1085.59   2
   2  10  -5 2611.45 792.819   1
  -2  10   4 12070.4 1280.65   3
  -2  10   4 14259.1 1550.85   2
   2  10  -4 15914.3 1531.34   1
   2  10  -3 10266.4 1255.87   1
  -2  10   3 10350.3 1364.74   2
   2  10  -2 6536.73 1173.87   1
  -2  10   2 5713.94 1161.10   2
  -2  10   1 11388.7 1429.56   2
   2  10  -1 9125.55 1261.92   1
   2  10   0 821.782 320.488   3
   2  10   0-408.423 884.740   1
  -2  10   0 498.873 912.691   2
   2  10   1 10472.0 1317.66   1
  -2  10  -1 12684.1 1459.02   2
   2  10   1 12274.0 858.320   3
   2  10   2 5722.54 1073.06   1
   2  10   2 5416.79 633.954   3
  -2  10  -2 5537.84 1096.94   2
   2  10   3 10406.6 854.098   3
  -2  10  -3 11819.6 1417.94   2
   2  10   3 9447.39 1278.61   1
   2  10   4 12895.4 1500.26   1
  -2  10  -4 11228.1 1372.68   2
   2  10   4 12972.1 1042.66   3
   2  10   5 2787.70 580.067   3
  -2  10  -5 5043.05 1095.89   2
   2  10   5 4576.73 1061.57   1
  -2  10  -6 25131.5 1977.83   2
   2  10   6 28371.8 2137.95   1
   2  10   6 26403.4 1666.25   3
   2  10   7 12828.6 1537.92   1
   2 -10  -7 13302.6 1387.59   4
  -2  10  -7 12350.9 1454.84   2
   2  10   7 13581.2 1256.01   3
   2  10   8 4157.50 809.713   3
   2  10   8 3202.86 876.482   1
  -2  10  -8 1713.18 782.810   2
   2 -10  -8 3303.60 828.950   4
   2  10   9 4651.38 832.629   3
   2  10   9 4429.63 970.251   1
   2 -10  -9 4224.88 836.683   4
  -2  10  -9 3751.90 890.775   2
   2  10  10 4758.63 929.161   3
   2 -10 -10 4968.55 927.111   4
  -2  10 -10 3396.54 886.555   2
   2  10  10 4332.17 999.844   1
   2  10  11 521.947 651.666   3
   2 -10 -11 1238.96 649.273   4
  -2  10 -11 469.171 652.610   2
   2  10  11 776.977 803.322   1
   2 -10 -12 1171.78 507.557   4
   2  10  12 1335.04 834.413   1
  -2  10 -12 1075.71 630.547   2
   2  10  12 2592.73 887.739   3
   2 -10 -13 5514.54 1063.92   4
   2  10  13 6255.97 1189.92   1
   2  10  13 6182.06 1153.45   3
   2 -10 -14 6793.27 1200.11   4
   2  10  14 6944.15 1207.50   1
   2  10  14 4378.93 1015.19   3
   2  10  15 9704.31 1485.27   3
   2  10  15 7644.31 1358.04   1
  -2  11  14 1587.23 993.527   3
  -2  11  13 2065.98 913.651   3
  -2 -11 -13 1028.65 708.185   4
  -2  11  12 13655.9 1763.62   3
  -2 -11 -12 9538.54 1517.19   4
  -2  11  12 13130.8 1519.72   1
  -2  11  11 3600.87 931.237   1
  -2 -11 -11 1699.23 775.660   4
  -2  11  11 2904.05 883.040   3
  -2 -11 -10 2511.92 860.857   4
  -2  11  10 2331.96 816.361   1
   2  11 -10 2774.20 764.437   1
  -2  11  10 3090.96 915.344   3
  -2  11   9 1055.91 741.118   1
  -2  11   9 1813.83 788.436   3
   2  11  -9 2460.00 813.806   1
  -2 -11  -9 1351.30 681.987   4
  -2  11   8 6693.49 1168.41   3
   2  11  -8 7102.29 1087.89   1
  -2  11   8 5035.50 1080.13   1
  -2 -11  -8 6683.77 1135.42   4
   2  11  -7 1800.92 748.428   1
  -2  11   7 2241.80 818.830   3
  -2 -11  -7 1234.42 748.325   4
  -2  11   7 2556.20 779.243   1
  -2 -11  -6 21962.2 1905.53   4
  -2  11   6 23202.8 1968.82   1
   2  11  -6 20617.4 1780.71   1
  -2  11   6 21299.9 1818.72   3
  -2 -11  -5 13546.9 1522.46   4
   2  11  -5 14433.3 1525.49   1
  -2  11   5 15666.1 1691.42   1
  -2  11   5 14262.1 1480.66   3
  -2  11   4 11001.1 1281.50   3
  -2  11   4 10467.6 1428.68   1
  -2  11   4 12867.8 1546.42   2
   2  11  -4 8418.68 1266.86   1
   2  11  -3 3146.07 933.183   1
  -2  11   3 2966.12 991.263   2
  -2  11   2 11619.1 1498.55   2
   2  11  -2 9728.71 1347.09   1
  -2  11   1 1963.48 955.320   2
   2  11  -1 2437.79 955.405   1
   2  11   0-1239.69 898.926   1
  -2  11   0 512.838 855.238   2
   2  11   0 72.8301 262.925   3
  -2  11  -1 2901.01 934.534   2
   2  11   1 2788.47 928.114   1
   2  11   1 2764.72 467.313   3
   2  11   2 8630.55 1346.81   1
  -2  11  -2 8608.44 1286.25   2
   2  11   2 9471.55 840.755   3
   2  11   3 2626.54 525.127   3
  -2  11  -3 3237.95 1030.86   2
   2  11   3 1568.25 776.393   1
  -2  11  -4 11171.2 1459.25   2
   2  11   4 10626.4 1394.91   1
   2  11   4 10396.7 981.583   3
   2  11   5 15487.1 1680.36   1
  -2  11  -5 12260.2 1551.55   2
   2  11   5 15588.1 1239.53   3
  -2  11  -6 20445.4 1864.43   2
   2  11   6 20082.5 1934.74   1
   2  11   6 21646.3 1540.77   3
   2  11   7 1084.09 600.669   3
   2  11   7 1391.60 779.355   1
  -2  11  -7 2755.26 909.684   2
   2 -11  -7 2217.44 750.338   4
   2  11   8 6762.26 997.259   3
   2  11   8 8193.92 1391.63   1
  -2  11  -8 5269.68 1117.91   2
   2 -11  -8 5500.84 986.491   4
   2  11   9 2749.28 780.222   3
   2  11   9 1214.73 807.723   1
   2 -11  -9 2339.33 784.968   4
  -2  11  -9 2447.36 851.482   2
   2  11  10 2986.83 770.232   3
   2 -11 -10 3105.34 864.713   4
  -2  11 -10 3140.31 883.891   2
   2  11  10 2663.04 964.099   1
   2  11  11 4477.32 951.617   3
   2 -11 -11 2301.17 801.616   4
   2  11  11 2656.92 900.443   1
  -2  11 -11 3559.38 868.386   2
   2  11  12 12067.5 1604.66   1
   2  11  12 13916.5 1660.29   3
   2 -11 -12 15750.6 1702.86   4
   2 -11 -13 2942.30 869.801   4
   2  11  13 3813.37 1082.23   1
   2  11  13 3647.49 1039.69   3
   2 -11 -14 805.927 624.593   4
   2  11  14 1696.71 857.142   3
   2  11  15 445.263 700.614   1
   2  11  15 2078.05 949.192   3
  -2  12  13 8730.24 1604.93   3
  -2  12  12 2569.17 1004.45   3
  -2  12  12 3481.49 1063.30   1
  -2 -12 -12 3036.38 1045.19   4
  -2  12  11 5947.64 1198.31   3
  -2 -12 -11 5948.86 1221.86   4
  -2  12  11 6918.35 1255.29   1
  -2 -12 -10 913.811 695.988   4
  -2  12  10 159.587 602.799   3
  -2  12  10 1350.78 780.195   1
  -2  12   9 3004.11 940.193   1
  -2  12   9 3023.46 943.420   3
  -2 -12  -9 5549.78 1107.02   4
   2  12  -9 3926.19 963.191   1
  -2 -12  -8 20879.3 2062.52   4
  -2  12   8 23677.2 2076.51   1
   2  12  -8 21896.1 1930.03   1
  -2  12   8 24279.4 2103.35   3
  -2  12   7 1809.94 785.411   3
   2  12  -7 2416.55 799.114   1
  -2 -12  -7 541.855 530.249   4
  -2  12   7 1146.29 816.643   1
  -2 -12  -6-255.728 617.550   4
  -2  12   6 368.502 740.799   1
  -2  12   6-180.130 544.749   3
   2  12  -6 956.648 800.702   1
   2  12  -5 1485.01 826.307   1
  -2  12   5 1417.86 666.868   3
  -2  12   5 249.672 617.675   1
  -2 -12  -5 1437.62 796.267   4
   2  12  -4 10726.9 1457.52   1
  -2  12   4 10560.0 1311.51   3
  -2  12   4 8487.76 1302.90   1
  -2  12   4 9753.45 1454.05   2
  -2  12   3 5207.11 1149.79   2
  -2  12   3 7739.71 1096.66   3
   2  12  -3 7834.74 1254.91   1
  -2  12   2 374.518 796.075   2
   2  12  -2 1655.50 893.614   1
   2  12  -1 4971.55 1084.46   1
  -2  12   1 5146.00 1138.75   2
   2  12   0 1757.71 949.894   1
  -2  12   0 1961.68 948.430   2
  -2  12  -1 3402.69 1008.69   2
   2  12   1 4734.08 1150.91   1
   2  12   2 323.239 755.895   1
  -2  12  -2 314.449 641.469   2
  -2  12  -3 9482.14 1456.32   2
   2  12   3 9359.94 1433.18   1
  -2  12  -4 8245.01 1376.22   2
   2  12   4 8822.06 1315.97   1
  -2  12  -5 450.901 751.438   2
   2  12   5 915.873 863.811   1
   2  12   6 756.663 476.598   3
   2  12   6 1391.47 761.594   1
  -2  12  -6 675.892 778.155   2
   2  12   7 910.818 863.273   1
   2  12   7 1434.22 575.030   3
   2 -12  -7 1459.82 591.410   4
  -2  12  -7 2599.25 909.090   2
   2  12   8 21096.1 2097.31   1
   2 -12  -8 22401.4 1974.94   4
   2  12   8 25450.2 1863.78   3
  -2  12  -8 20117.9 1983.33   2
   2  12   9 3356.09 786.586   3
  -2  12  -9 5269.79 1196.16   2
   2  12   9 3085.85 953.276   1
   2 -12  -9 3671.98 876.878   4
   2  12  10 1093.41 776.331   1
   2 -12 -10 1236.31 708.438   4
  -2  12 -10 185.002 698.511   2
   2  12  11 6119.99 1276.69   1
   2 -12 -11 5794.69 1143.25   4
  -2  12 -11 5856.90 1178.00   2
   2 -12 -12 1939.16 734.532   4
   2  12  12 2069.62 832.792   1
   2 -12 -13 5354.03 1103.92   4
   2  12  13 3704.71 1088.23   1
   2  12  14 273.991 574.155   1
  -2  13  12-535.214 733.394   3
  -2  13  12 888.626 853.857   1
  -2 -13 -11 945.333 683.975   4
  -2  13  11 651.496 764.228   3
  -2  13  11 1044.11 719.087   1
  -2  13  10 130.124 592.901   3
  -2 -13 -10 870.914 746.518   4
  -2  13  10-549.386 795.542   1
  -2  13   9 1348.76 846.240   1
   2  13  -9 3322.86 978.329   1
  -2 -13  -9 1367.59 749.542   4
  -2  13   9 1422.31 766.220   3
   2  13  -8 10601.2 1450.12   1
  -2  13   8 9034.01 1349.06   3
  -2 -13  -8 7417.66 1276.83   4
  -2  13   8 9570.89 1428.56   1
   2  13  -7 7545.25 1347.05   1
  -2 -13  -7 8152.24 1362.66   4
  -2  13   7 7773.69 1244.54   3
  -2  13   7 8324.17 1419.92   1
  -2  13   6 4376.77 1102.09   1
  -2 -13  -6 4157.48 962.424   4
  -2  13   6 5170.99 1078.71   3
   2  13  -6 4373.40 998.842   1
   2  13  -5 1482.17 821.195   1
  -2  13   5 605.101 591.863   3
  -2  13   5 1198.19 956.419   1
  -2 -13  -5 111.816 627.720   4
  -2  13   4 4568.55 1174.41   1
  -2  13   4 3582.70 848.030   3
   2  13  -4 3401.31 1010.20   1
  -2  13   3 12.5638 854.864   2
  -2  13   3-191.722 542.634   3
   2  13  -3 527.753 720.259   1
  -2  13   3 1281.00 719.119   1
   2  13  -2 7975.94 1313.91   1
  -2  13   2 9887.86 1553.61   2
   2  13  -1 3088.03 1137.90   1
  -2  13   1 671.668 905.089   2
   2  13   0 2653.42 1018.76   1
  -2  13   0 425.005 807.071   2
   2  13   1 1033.19 744.587   1
  -2  13  -1 2666.69 1021.30   2
   2  13   2 9286.89 1383.50   1
  -2  13  -2 9419.61 1535.79   2
  -2  13  -3-354.284 788.839   2
   2  13   3 601.983 708.733   1
  -2  13  -4 3033.25 976.048   2
   2  13   4 5528.13 1191.98   1
  -2  13  -5 240.140 693.476   2
   2  13   5 1124.45 852.958   1
   2  13   6 5008.39 1223.57   1
  -2  13  -6 5168.29 1148.84   2
  -2  13  -7 8858.38 1456.51   2
   2  13   7 8096.34 1421.85   1
   2  13   8 9654.43 1568.35   1
  -2  13  -8 8481.21 1408.38   2
   2 -13  -8 7723.63 1237.67   4
  -2  13  -9 792.454 779.664   2
   2 -13  -9 861.878 688.084   4
   2  13  10 1276.69 815.755   1
  -2  13 -10 725.126 641.805   2
   2 -13 -10 973.159 721.656   4
  -2  13 -11 2850.65 960.166   2
   2 -13 -11 1452.55 750.756   4
   2  13  11 1725.19 847.707   1
   2 -13 -12 1480.39 793.882   4
   2  13  12-83.1791 706.382   1
   2 -13 -13 894.455 615.735   4
  -2  14  11 6481.66 1324.29   3
  -2  14  11 6952.46 1395.61   1
  -2  14  10 4109.18 1160.43   3
  -2  14  10 806.193 709.722   1
   2  14  -9 2182.18 963.196   1
  -2 -14  -9 950.833 667.334   4
  -2  14   9 1957.96 790.049   3
  -2  14   9-171.247 712.734   1
   2  14  -8 369.432 813.919   1
  -2  14   8 931.516 917.806   1
  -2 -14  -8 1710.36 890.342   4
  -2  14   8 149.395 509.692   3
   2  14  -7 7033.65 1278.00   1
  -2  14   7 8719.04 1310.61   3
  -2 -14  -7 7489.21 1367.29   4
  -2  14   7 7970.89 1475.56   1
   2  14  -6 556.711 768.461   1
  -2  14   6 857.009 623.023   3
  -2 -14  -6 2413.14 817.126   4
  -2  14   6 558.081 827.287   1
  -2  14   5 1851.46 894.919   1
  -2  14   5 1461.08 782.257   3
  -2 -14  -5 3192.96 1025.36   4
   2  14  -5 883.072 737.904   1
  -2  14   4-329.086 555.385   3
   2  14  -4 1244.82 837.679   1
  -2  14   4-438.826 826.539   1
  -2  14   3 841.079 598.144   3
   2  14  -3 183.565 756.696   1
  -2  14   3 1328.86 1046.12   1
  -2  14   2 933.881 868.509   1
  -2  14   2 2610.77 728.222   3
  -2  14   2 4144.65 1192.90   2
   2  14  -2 2167.55 870.649   1
   2  14  -1 200.689 915.022   1
  -2  14   1-413.767 925.422   2
   2  14   0 803.789 862.041   1
  -2  14   0 700.452 922.477   2
   2  14   1 674.748 754.257   1
  -2  14  -1-465.950 676.567   2
  -2  14  -2 1884.18 1008.21   2
   2  14   2 1950.17 968.785   1
  -2  14  -3 725.274 733.011   2
   2  14   3-55.5796 804.788   1
  -2  14  -4 1395.06 857.167   2
   2  14   4-592.668 910.334   1
  -2  14  -5 3270.13 1087.78   2
   2  14   5 1782.84 1064.92   1
   2  14   6 2466.98 998.397   1
  -2  14  -6 1921.91 927.417   2
   2 -14  -7 7909.89 1294.18   4
  -2  14  -7 8274.59 1526.40   2
   2  14   7 7036.90 1405.91   1
  -2  14  -8 120.473 731.401   2
   2  14   8 119.834 868.621   1
   2 -14  -8 133.226 518.514   4
   2  14   9 911.032 895.352   1
  -2  14  -9 2063.80 1006.86   2
   2 -14  -9 145.454 506.475   4
   2  14  10 1805.95 1093.39   1
  -2  14 -10 1209.13 890.075   2
   2 -14 -10 2601.94 900.967   4
   2 -14 -11 8377.85 1359.87   4
  -2  15  10 4549.46 1170.15   3
  -2  15   9 2864.41 1180.80   1
  -2  15   9 2843.25 931.760   3
  -2  15   8 1585.99 990.457   1
   2  15  -8 1311.71 933.543   1
  -2  15   8 2147.96 847.346   3
   2  15  -7 4454.71 1260.94   1
  -2  15   7 3174.51 945.319   3
  -2  15   7 2126.93 971.084   1
  -2 -15  -6 1031.46 664.999   4
  -2  15   6 57.3678 622.613   1
  -2  15   6-18.3647 538.081   3
   2  15  -6-198.585 691.211   1
  -2  15   5 122.485 936.203   1
  -2  15   5 306.256 594.793   3
   2  15  -5 2072.01 1013.50   1
  -2 -15  -5 1194.95 709.600   4
  -2  15   4 1763.17 780.054   3
  -2  15   4 2004.31 1010.58   1
   2  15  -4 4196.23 1198.14   1
  -2  15   3-424.061 996.238   1
  -2  15   3 1657.23 759.981   3
   2  15  -3 677.221 863.545   1
  -2  15   2 3171.92 1160.24   1
   2  15  -2 1018.94 893.995   1
  -2  15   2 2740.02 768.987   3
  -2  15   1 3779.64 1155.97   1
   2  15  -1 5223.17 1205.33   1
  -2  15   1 4371.75 1318.51   2
   2  15   0 1048.30 833.936   1
  -2  15   0 2608.38 1010.11   2
   2  15   1 5065.31 1240.80   1
  -2  15  -1 5248.61 1366.92   2
  -2  15  -2 2045.13 946.685   2
   2  15   2 426.553 986.818   1
  -2  15  -3-198.612 906.995   2
   2  15   3 1747.27 934.048   1
  -2  15  -4 2499.39 1072.53   2
   2  15   4 1433.57 821.136   1
  -2  15  -5 735.197 971.402   2
   2  15   5 566.833 791.260   1
   2  15   6 336.435 850.563   1
  -2  15  -6 2259.85 1009.26   2
   2  15   7 1017.73 1006.40   1
  -2  15  -7 1728.24 946.013   2
   2 -15  -7 1676.08 794.556   4
   2 -15  -8 986.003 695.965   4
  -2  15  -8 1925.58 941.123   2
  -2  15  -9 5564.11 1364.40   2
   2 -15  -9 2910.56 941.449   4
  -2  15 -10 3509.01 1088.93   2
   2  16  -8 1301.24 809.222   1
   2  16  -7 519.492 790.966   1
   2  16  -6 1818.37 1007.80   1
   2  16  -5 7502.98 1420.27   1
  -2  16   4 4204.61 1260.90   1
   2  16  -4 5565.75 1265.21   1
   2  16  -3 160.929 802.876   1
  -2  16   3 161.216 977.620   1
   2  16  -2-132.903 743.690   1
  -2  16   2 1462.71 1084.45   1
   2  16  -1 6294.89 1335.41   1
  -2  16   1 4196.65 1389.38   1
   2  16   0-6.10499 819.314   1
  -2  16   0-458.704 944.401   2
  -2  16   0-158.334 808.692   1
  -2  16  -1 2284.72 1118.47   2
   2  16   1 1459.89 1007.86   1
  -2  16  -2 703.214 915.358   2
   2  16   2 950.527 1092.18   1
  -2  16  -3 1506.25 942.215   2
  -2  16  -4 3112.45 1111.59   2
  -2  16  -5 8645.03 1615.68   2
  -2  16  -6 2898.96 1266.08   2
  -3   0   0-142.282 224.777   4
   3   0   0 187.965 182.036   4
  -3   0   0 34.1300 327.691   1
   3   0   0 43.0027 357.659   1
  -3   0  -1 3821.15 490.388   1
  -3   0  -1 3125.04 403.313   4
   3   0  -1 3175.33 238.168   4
  -3   0   1 3914.92 452.660   1
   3   0   1 2787.18 529.908   1
   3   0   1 3699.38 403.667   4
   3   0  -1 3030.03 430.461   1
  -3   0   1 3224.32 249.926   4
  -3   0   2 169198. 4362.39   1
  -3   0  -2 165213. 4540.92   4
  -3   0  -2 176840. 4774.25   1
   3   0   2 157400. 4696.60   1
   3   0   2 165839. 4535.69   4
   3   0   3 19074.3 1067.47   4
  -3   0  -3 17399.8 1058.30   4
  -3   0   3 17174.2 806.098   2
  -3   0  -3 18953.7 1156.44   1
  -3   0   3 19197.0 802.279   1
  -3   0   3 17636.1 1013.90   3
   3   0   3 17153.7 1148.96   1
  -3   0  -4-249.078 322.324   1
  -3   0   4 59.7372 142.005   1
   3   0   4 349.163 309.797   4
  -3   0  -4-48.6060 421.072   4
  -3   0   4-215.798 354.662   3
   3   0   4-325.540 492.773   1
  -3   0   4 407.059 198.133   2
   3   0  -5 12511.3 563.884   4
   3   0   5 11628.5 1012.19   1
  -3   0   5 12559.9 560.115   4
  -3   0  -5 13283.4 1043.32   4
   3   0  -5 14103.5 975.925   3
  -3   0   5 14165.5 1013.06   3
  -3   0   5 12692.0 557.994   2
  -3   0   6 66432.8 2599.21   3
  -3   0  -6 65400.0 2669.94   4
   3   0   6 59817.4 2577.65   1
  -3   0   6 67716.5 1994.96   4
   3   0  -6 65423.3 1982.27   4
   3   0   7 16390.4 1258.85   1
   3   0  -7 15740.9 851.443   4
  -3   0  -7 16296.0 1296.36   4
  -3   0   7 17909.1 889.782   4
  -3   0   7 15213.5 1222.65   3
  -3   0   8 85170.3 2710.42   5
  -3   0   8 87379.3 2702.20   4
  -3   0  -8 80004.0 2691.19   5
   3   0   8 81178.8 3219.20   1
  -3   0  -8 80612.2 3360.30   4
   3   0  -8 84282.7 2694.68   4
  -3   0   8 80851.6 3270.56   3
  -3   0   9 6442.78 975.006   3
  -3   0   9 5898.97 598.909   5
   3   0  -9 6971.44 665.947   4
  -3   0  -9 5201.53 563.688   5
  -3   0  -9 6265.92 963.299   4
  -3   0   9 7745.72 664.002   4
   3   0   9 7109.01 921.694   1
   3   0  10 26967.7 1764.13   1
  -3   0  10 27942.3 1245.86   5
  -3   0 -10 26375.0 1897.87   4
  -3   0 -10 29144.7 1282.32   5
   3   0 -10 27063.3 1459.99   4
  -3   0  10 26645.6 1904.51   3
  -3   0  11 1621.32 825.457   3
  -3   0 -11 699.380 617.984   4
   3   0 -11 1305.77 462.862   4
  -3   0  11 1736.21 342.282   5
  -3   0 -11 1346.80 370.164   5
   3   0 -12 1151.94 492.173   4
  -3   0 -12 326.538 517.225   4
  -3   0  13 5986.35 1189.99   3
  -3   0 -13 4642.86 1020.88   4
   3   0 -13 4868.51 773.940   4
   3   0 -14 15291.1 1329.40   4
  -3   0 -14 13450.5 1558.44   4
  -3   0  14 15766.0 1723.42   3
  -3   0 -15-450.037 731.365   4
  -3   0  15 460.192 774.155   3
  -3   0 -16 335.293 644.148   4
  -3   0  16 224.521 739.778   3
  -3   0 -17 9150.28 1447.63   4
  -3   0  17 8803.25 1487.89   3
  -3   0 -18 4304.36 1188.16   4
  -3   0  18 3472.92 1147.14   3
  -3  -1 -18 7139.22 1403.76   4
  -3   1  17 1469.88 799.811   3
  -3  -1 -17 769.285 801.020   4
  -3  -1 -16 1813.06 857.566   4
  -3   1  16 3088.90 976.516   3
  -3  -1 -15 2911.41 940.015   4
  -3   1  15 4127.39 1087.19   3
  -3   1  14 5158.13 1077.58   3
  -3  -1 -14 6001.61 1107.21   4
   3   1 -14 7606.91 952.187   4
  -3   1  13 1134.52 788.887   3
   3   1 -13 531.748 428.458   4
  -3  -1 -13 1152.83 705.896   4
  -3  -1 -12 23363.7 1934.93   4
  -3   1  12 30182.3 2226.92   3
   3   1 -12 28703.8 1694.27   4
  -3   1  11 13018.3 1475.49   3
  -3   1  11 12727.9 774.930   5
   3   1 -11 10047.3 957.755   4
  -3  -1 -11 11088.3 1330.80   4
  -3  -1 -10 61982.9 2123.87   5
   3   1 -10 59012.4 2387.88   4
  -3  -1 -10 56933.8 2939.53   4
  -3   1  10 58628.3 2952.23   3
  -3  -1  -9 47228.4 1845.44   5
   3   1  -9 47378.3 1960.10   4
  -3  -1  -9 45069.9 2469.24   4
  -3   1   9 49682.7 1944.53   4
  -3   1   9 49642.1 2547.82   3
  -3  -1  -8 16468.3 1006.66   5
   3   1  -8 16014.2 979.395   4
  -3  -1  -8 15127.1 1315.38   4
  -3   1   8 19267.9 999.207   4
  -3   1   8 16641.6 1385.95   3
  -3  -1  -7 32034.0 1495.02   5
   3   1  -7 35144.3 1410.02   4
  -3   1   7 35615.0 1363.44   4
  -3  -1  -7 34019.5 1922.92   4
  -3   1   7 34068.7 1873.65   3
   3   1  -6 71620.8 2199.72   4
  -3   1   6 72415.8 1911.67   1
  -3   1   6 72408.2 2110.12   2
  -3  -1  -6 72671.9 2894.48   4
  -3   1   6 70402.4 1911.50   1
  -3  -1  -6 74866.2 2523.02   5
  -3   1   6 77903.1 2174.88   4
  -3   1   6 69799.2 2807.77   3
  -3  -1  -5 36433.3 1800.74   4
  -3   1   5 36546.5 1772.56   3
  -3   1   5 35732.4 1285.91   2
  -3  -1  -5 39190.8 1737.35   3
  -3  -1  -5 36336.8 1596.55   5
   3   1  -5 38246.8 1667.95   3
  -3  -1  -4 80862.9 2663.20   3
   3  -1   4 79608.2 2735.48   4
  -3  -1  -4 71635.6 2672.85   4
  -3   1   4 77166.0 2265.07   2
   3   1  -4 73314.7 2067.67   1
  -3   1   4 76056.1 2716.36   3
   3   1  -4 78765.9 2555.92   3
  -3  -1  -4 74744.0 2582.58   5
  -3   1   3 66449.0 1981.68   1
  -3  -1  -3 62838.6 2305.51   4
   3   1  -3 62736.2 1912.17   1
   3  -1   3 71037.8 2337.14   4
  -3  -1  -3 67886.4 2431.60   1
  -3   1   3 62217.7 2022.51   2
  -3   1   3 61512.6 2304.72   3
  -3  -1  -2 61340.5 2168.01   1
  -3  -1  -2 57500.3 2011.87   4
  -3   1   2 58310.6 1871.40   1
  -3   1   2 55531.5 1904.64   2
   3  -1   2 57035.7 1971.99   4
   3   1  -2 52719.7 1799.89   1
  -3  -1  -1 201388. 5220.33   4
   3   1  -1 194143. 5248.06   1
  -3   1   1 197592. 4869.76   4
  -3  -1  -1 213142. 5495.76   1
   3  -1   1 206585. 5205.56   4
  -3   1   1 199229. 5325.33   2
  -3   1   1 211161. 5320.40   1
  -3   1   0 2082.95 457.192   2
   3   1   0 2811.86 502.540   1
  -3   1   0 2680.65 335.421   4
   3  -1   0 3185.14 314.844   4
  -3  -1   0 3274.97 376.132   4
   3   1   0 3443.30 355.623   4
  -3  -1   0 3143.16 475.138   1
  -3   1   0 3424.97 461.237   1
  -3   1  -1 195897. 5163.91   4
  -3   1  -1 216947. 5508.84   1
   3  -1  -1 200621. 4848.16   4
   3   1   1 193575. 5401.54   1
  -3  -1   1 205427. 5245.38   1
  -3  -1   1 201472. 4914.05   4
   3   1   1 198507. 5189.16   4
   3   1   2 58461.8 2001.94   4
  -3   1  -2 55818.8 1979.95   4
   3   1   2 53007.9 2109.71   1
  -3  -1   2 57264.0 1825.74   1
  -3  -1   2 56107.2 1532.19   4
  -3  -1   2 55162.4 1847.69   3
  -3   1  -2 61162.6 2177.05   1
   3   1   3 67085.7 2304.88   4
  -3  -1   3 62831.7 1682.19   4
  -3  -1   3 65344.8 1915.66   1
  -3   1  -3 60391.4 2262.68   4
  -3   1  -3 69465.7 2443.30   1
   3   1   3 60361.8 2364.90   1
  -3  -1   3 62837.9 2117.65   3
   3   1   4 70259.1 2685.01   1
   3  -1  -4 76283.1 2221.45   2
  -3  -1   4 74874.1 1979.53   4
  -3   1  -4 72271.6 2642.64   4
   3   1   4 78272.6 2676.69   4
  -3  -1   4 77976.7 2038.54   1
   3  -1  -4 69499.5 1867.76   4
  -3  -1   4 71492.4 2451.60   3
  -3  -1   4 74965.6 2523.65   5
  -3   1  -5 33794.0 1708.80   4
   3  -1  -5 34505.0 1101.85   4
  -3  -1   5 36453.5 1178.63   4
   3   1   5 33584.9 1732.82   1
  -3  -1   5 32120.5 970.590   2
   3  -1  -5 33613.9 1214.35   2
  -3  -1   5 34126.5 1588.41   3
  -3  -1   5 33439.5 1496.71   5
  -3  -1   6 71751.3 2706.38   3
  -3   1  -6 72521.3 2882.55   4
   3  -1  -6 71781.1 2159.11   4
  -3  -1   6 77048.7 2245.57   4
   3   1   6 73700.1 2859.20   1
  -3  -1   6 75242.0 2535.51   5
   3  -1  -6 73102.1 2120.37   2
  -3   1  -7 30564.8 1810.47   4
   3   1   7 33078.9 1838.88   1
   3  -1  -7 34232.0 1341.25   4
  -3  -1   7 36475.8 1405.87   4
  -3  -1   7 34236.3 1503.73   5
   3  -1  -7 32708.3 1132.12   2
  -3  -1   7 32244.9 1749.54   3
   3  -1  -8 15884.1 932.127   4
  -3  -1   8 14899.6 938.236   5
  -3  -1   8 16236.7 949.770   4
   3  -1  -8 15716.0 659.602   2
  -3   1  -8 15152.9 1349.84   4
  -3  -1   8 16428.0 1296.21   3
   3   1   8 13281.2 1216.68   1
  -3  -1   9 47762.6 1846.70   5
   3   1   9 46391.4 2372.19   1
  -3   1  -9 51254.5 2610.55   4
  -3  -1   9 53172.2 2047.96   4
   3  -1  -9 51256.6 1991.07   4
   3  -1  -9 49498.1 1444.62   2
  -3  -1   9 48804.1 2483.18   3
   3  -1 -10 61293.4 2371.59   4
   3   1  10 62472.6 2824.77   1
  -3   1 -10 61305.0 2996.01   4
  -3  -1  10 64855.2 2114.13   5
   3  -1 -10 56648.2 1588.30   2
  -3  -1  10 58013.5 2868.04   3
  -3   1 -10 62873.0 2105.85   5
  -3  -1  11 10136.2 1280.34   3
  -3   1 -11 10072.4 1316.04   4
  -3   1 -11 10663.7 717.764   5
   3  -1 -11 11363.5 983.738   4
   3   1  11 10292.9 1198.98   1
   3  -1 -12 27463.4 1618.72   4
  -3   1 -12 22995.0 1926.29   4
  -3  -1  12 24791.7 1957.72   3
   3   1  12 24259.5 1790.45   1
   3   1  13 785.780 630.129   1
   3  -1 -13 412.311 384.874   4
  -3   1 -13 518.782 678.649   4
  -3  -1  13 589.540 671.763   3
   3  -1 -14 5971.78 893.837   4
  -3   1 -14 7725.98 1289.94   4
  -3  -1  14 6534.64 1231.25   3
  -3   1 -15 2758.96 688.087   2
  -3   1 -15 4716.70 1226.23   4
  -3  -1  15 3589.00 1027.11   3
  -3   1 -16 3560.90 978.967   4
  -3  -1  16 4532.65 1071.37   3
  -3   1 -17-118.879 684.052   4
  -3  -1  17 699.472 866.048   3
  -3   1 -18 6736.22 1356.77   4
  -3  -1  18 7315.39 1483.77   3
  -3  -2 -17 5888.35 1258.39   4
  -3   2  17 4026.97 1156.43   3
  -3  -2 -16 2836.52 936.106   4
  -3   2  16 4067.40 1131.49   3
  -3   2  15 2283.80 898.538   3
  -3  -2 -15 1853.58 857.773   4
  -3   2  14 4312.64 1073.92   3
   3   2 -14 6653.15 927.807   4
  -3  -2 -14 6688.79 1158.08   4
  -3   2  13 8994.86 1337.35   3
   3   2 -13 8526.08 994.848   4
  -3  -2 -13 5258.20 1078.14   4
  -3   2  12 1551.07 777.920   3
  -3  -2 -12 2028.22 802.183   4
   3   2 -12 1367.08 504.524   4
  -3   2  11 2672.18 882.520   3
   3   2 -11 4037.83 712.849   4
  -3  -2 -11 3301.56 800.017   4
   3   2 -10 23689.8 1401.44   4
  -3   2  10 22660.0 754.265   1
  -3  -2 -10 20603.7 1698.11   4
  -3   2  10 22005.2 1789.34   3
  -3   2   9 4096.02 845.109   3
   3   2  -9 4690.30 628.128   4
  -3   2   9 5413.24 353.265   1
  -3  -2  -9 8266.80 1100.45   4
  -3   2   9 7444.46 680.894   4
  -3  -2  -8 103121. 3318.71   5
   3   2  -8 102645. 3310.27   4
  -3  -2  -8 108966. 4041.98   4
  -3   2   8 107751. 2802.19   1
  -3   2   8 98835.4 3916.61   3
   3   2  -7 352.239 299.034   4
  -3  -2  -7 637.277 426.519   5
  -3  -2  -7 735.684 564.929   4
  -3   2   7 431.432 200.576   1
  -3   2   7 222.450 513.082   3
  -3   2   6 25938.8 1183.02   2
   3   2  -6 24958.7 791.323   1
  -3  -2  -6 30500.7 1698.37   4
  -3  -2  -6 25765.4 1352.12   5
  -3   2   6 26778.7 1604.94   3
   3   2  -6 31794.1 1506.14   3
   3   2  -5 2263.64 419.581   3
  -3  -2  -5 2357.34 569.305   4
  -3  -2  -5 2412.29 519.362   5
   3   2  -5 2343.55 255.940   1
  -3   2   5 2206.10 403.499   2
  -3   2   5 2184.38 617.675   3
  -3  -2  -5 1772.76 417.929   3
  -3  -2  -4 1727.32 492.080   5
   3   2  -4 1773.30 354.411   3
   3   2  -4 1640.83 280.418   1
  -3  -2  -4 1566.18 363.733   3
  -3  -2  -4 3406.28 636.163   4
  -3   2   4 1851.03 392.180   2
  -3   2   4 2281.14 546.316   3
  -3  -2  -3 116219. 3666.06   5
   3  -2   3 119561. 3634.64   4
   3   2  -3 113208. 3230.64   1
  -3   2   3 116298. 3425.57   2
  -3  -2  -3 124306. 3454.70   3
  -3  -2  -3 130994. 3841.59   1
  -3  -2  -3 116165. 3651.06   4
   3   2  -2 43256.1 1624.15   1
  -3   2   2 47797.8 1780.55   2
   3  -2   2 47239.0 1795.59   4
  -3  -2  -2 45059.7 1808.35   4
  -3  -2  -2 51065.6 1954.47   1
  -3  -2  -2 46139.6 1924.73   5
  -3  -2  -2 48420.1 1604.04   3
  -3  -2  -1 25852.5 1164.03   4
   3  -2   1 23961.8 1094.76   4
   3   2  -1 24997.1 1163.38   1
  -3   2   1 25085.4 1236.39   2
  -3  -2  -1 23585.5 1319.08   5
  -3  -2  -1 25012.4 1270.10   1
  -3   2   0 26022.8 1061.83   4
  -3  -2   0 26965.2 1241.79   1
   3  -2   0 26461.8 1078.00   4
   3   2   0 25274.6 1241.71   1
  -3  -2   0 24476.7 1077.98   4
  -3  -2   0 26004.2 1348.43   5
  -3   2   0 25495.6 1302.73   2
  -3  -2   1 21737.6 1311.77   5
   3   2   1 24170.6 1293.16   1
  -3   2  -1 25414.6 1164.21   4
   3  -2  -1 24993.8 951.986   4
  -3   2  -1 25009.2 1322.45   2
   3  -2  -1 24793.8 1214.18   2
  -3  -2   1 27286.3 1199.36   1
   3  -2  -2 45065.6 1378.65   4
  -3  -2   2 43746.3 1859.64   5
  -3   2  -2 46982.0 1770.84   4
   3   2   2 43296.8 1897.34   1
   3  -2  -2 45848.8 1720.91   2
  -3   2  -2 43521.0 1891.93   2
   3   2   2 46229.9 1762.13   4
  -3  -2   2 48526.2 1655.50   1
  -3  -2   2 44535.7 1469.64   3
  -3   2  -3 125656. 3813.16   1
  -3  -2   3 123688. 3701.49   5
   3   2   3 115132. 3783.80   1
  -3   2  -3 118686. 3799.84   2
   3   2   3 121544. 3666.65   4
   3  -2  -3 117692. 3452.15   2
  -3   2  -3 118154. 3658.38   4
  -3  -2   3 115157. 3299.58   3
  -3  -2   3 120980. 3276.57   1
  -3  -2   4 2807.65 323.704   1
   3  -2  -4 2934.97 402.076   2
  -3  -2   4 2019.39 395.570   3
  -3  -2   4 2258.88 507.601   5
  -3  -2   4 2628.00 321.384   4
   3   2   4 1726.90 549.844   1
  -3   2  -4 2731.86 589.303   4
   3  -2  -4 2195.89 242.810   4
  -3   2  -4 1834.49 452.768   2
   3  -2  -5 2737.70 383.583   2
  -3  -2   5 2720.93 483.190   3
  -3  -2   5 2088.76 501.049   5
  -3   2  -5 3278.59 647.536   4
  -3  -2   5 2351.25 226.540   2
   3   2   5 2398.60 590.537   1
  -3  -2   5 2487.58 336.562   4
   3  -2  -5 2101.62 270.204   4
  -3  -2   6 28149.8 1398.64   5
  -3  -2   6 27752.8 1187.83   4
   3   2   6 27381.3 1615.65   1
   3  -2  -6 26938.7 1117.05   4
   3  -2  -6 29243.8 1194.90   2
  -3   2  -6 25766.4 1604.58   4
  -3  -2   6 28535.6 1482.22   3
  -3  -2   7 626.236 496.106   3
  -3  -2   7 1134.28 416.409   5
   3   2   7 900.182 548.340   1
  -3   2  -7 514.269 464.593   4
  -3  -2   7 305.584 192.495   4
   3  -2  -7 532.576 244.261   4
   3  -2  -7 456.812 212.881   2
  -3  -2   8 106580. 3324.04   5
  -3  -2   8 113150. 3381.28   4
  -3   2  -8 98885.7 3930.36   4
   3   2   8 103748. 3851.55   1
   3  -2  -8 103700. 3258.16   4
   3  -2  -8 109961. 3063.26   2
  -3  -2   8 103728. 3772.44   3
   3   2   8 94590.1 3780.17   3
  -3  -2   9 5159.28 832.346   3
   3   2   9 4494.75 823.086   1
  -3   2  -9 4986.36 929.205   4
   3  -2  -9 5897.50 484.560   2
   3  -2  -9 4574.52 561.319   4
   3   2   9 4967.36 910.883   3
  -3  -2   9 5659.13 682.187   5
  -3   2 -10 23556.2 1836.68   4
   3   2  10 22399.3 1754.19   3
   3   2  10 22470.3 1659.41   1
   3  -2 -10 22150.5 1320.33   4
   3  -2 -10 23183.4 1016.54   2
  -3   2 -10 21479.0 1544.90   2
  -3  -2  10 21128.0 1643.08   3
   3   2  11 3326.78 771.759   1
  -3   2 -11 2693.61 597.132   2
   3  -2 -11 2454.50 514.728   4
  -3   2 -11 2723.73 827.014   4
   3   2  11 2550.62 849.119   3
  -3  -2  11 3377.88 876.175   3
  -3   2 -12 545.308 453.806   2
  -3   2 -12 1045.54 658.796   4
   3   2  12 1129.91 648.431   3
   3   2  12 1833.32 646.105   1
   3  -2 -12 1969.49 530.593   4
  -3  -2  12 1663.90 803.618   3
  -3   2 -13 7779.56 1011.82   2
   3  -2 -13 6563.26 828.279   4
  -3   2 -13 6132.69 1074.43   4
   3   2  13 6315.17 1004.83   1
  -3  -2  13 8408.08 1231.10   3
   3   2  14 7702.26 1122.46   1
   3  -2 -14 4776.24 761.999   4
  -3   2 -14 5484.86 1048.41   4
  -3   2 -14 4273.83 799.885   2
  -3  -2  14 6584.11 1203.61   3
  -3   2 -15 904.062 480.951   2
   3   2  15 1594.54 606.188   1
  -3   2 -15 1894.75 777.627   4
  -3  -2  15 3068.17 976.358   3
  -3   2 -16 2337.78 938.268   4
  -3  -2  16 4391.47 1059.28   3
  -3   2 -17 3623.95 1114.44   4
  -3  -2  17 5048.85 1203.09   3
  -3  -2  18 4782.83 1264.93   3
  -3  -3 -17-493.599 746.303   4
  -3   3  17 754.486 798.613   3
  -3   3  16 6676.21 1312.83   3
  -3  -3 -16 6231.83 1288.74   4
  -3   3  15 1964.42 1004.45   3
   3   3 -15 1622.75 539.898   4
  -3  -3 -15 1574.58 730.412   4
  -3   3  14-47.5783 672.634   3
   3   3 -14 230.868 472.551   4
  -3   3  13 3063.09 912.480   3
   3   3 -13 3252.91 735.088   4
  -3  -3 -13 1660.00 614.522   4
  -3   3  12 9212.53 1351.77   3
   3   3 -12 9206.24 996.174   4
  -3  -3 -12 7824.54 1227.12   4
  -3   3  11 2615.31 892.876   3
   3   3 -11 2974.63 594.152   4
  -3   3  11 3795.46 399.987   1
  -3  -3 -11 3829.42 994.824   4
  -3   3  10 3263.98 855.292   3
   3   3 -10 2727.34 556.895   4
  -3  -3 -10 3530.61 849.189   4
  -3   3  10 3329.42 400.394   1
   3   3  -9 24205.0 1390.82   4
  -3   3   9 22494.5 1034.37   1
  -3   3   9 20571.3 1676.66   3
  -3  -3  -9 23102.7 1733.59   4
   3   3  -8 5479.89 293.389   1
  -3  -3  -8 5530.27 890.910   4
  -3   3   8 5358.23 912.696   3
  -3   3   8 5445.96 520.674   1
  -3  -3  -7 63152.5 2874.49   4
  -3   3   7 65839.0 2346.36   2
   3   3  -7 66483.6 1876.46   1
  -3   3   7 69071.3 2215.52   1
  -3   3   7 70373.5 2999.91   3
  -3  -3  -6 28958.5 1479.12   5
  -3   3   6 26382.8 1644.35   3
   3   3  -6 24918.7 979.243   1
  -3   3   6 25786.4 1291.17   2
  -3  -3  -6 26142.9 1619.80   4
   3   3  -6 27479.5 1398.17   3
  -3  -3  -5 34642.4 1712.63   5
  -3  -3  -5 35989.2 1863.93   4
  -3   3   5 36562.1 1604.54   2
   3   3  -5 36204.4 1319.18   1
  -3  -3  -5 42437.8 1766.34   3
   3   3  -5 38854.0 1586.63   3
  -3   3   5 34798.1 1884.83   3
  -3  -3  -4 53827.2 2255.82   4
  -3   3   4 52622.1 2006.43   2
   3   3  -4 52097.4 1778.74   1
  -3  -3  -4 55132.2 1989.74   3
   3   3  -4 53199.3 1846.31   3
  -3   3   4 53629.1 2315.78   3
  -3  -3  -4 50765.1 2134.24   5
   3  -3   3 16767.4 1070.03   4
  -3   3   3 16111.5 1020.72   2
  -3  -3  -3 15168.1 1054.23   4
   3   3  -3 14181.5 839.655   1
  -3  -3  -3 17108.1 1156.14   5
  -3  -3  -3 17120.7 883.206   3
   3   3  -3 15681.8 751.344   3
   3   3  -3 16242.0 1062.44   5
   3   3  -2 49353.4 2018.05   5
  -3  -3  -2 50076.0 2054.04   5
   3  -3   2 48846.3 1897.53   4
  -3   3   2 44043.2 1870.24   2
  -3  -3  -2 46312.4 1896.10   4
  -3  -3  -2 51725.0 2057.35   1
   3   3  -2 44162.9 1730.30   1
  -3  -3  -2 47899.6 1558.04   3
  -3  -3  -1 47543.3 1877.01   4
   3  -3   1 50565.4 1863.90   4
  -3  -3  -1 51805.6 2122.03   5
  -3   3   1 47580.3 1964.53   2
   3  -3   1 50333.7 2067.54   2
   3   3  -1 48874.2 1878.58   1
  -3  -3  -1 53089.6 2064.49   1
  -3  -3  -1 48582.5 1457.41   3
   3   3  -1 51919.8 2071.94   5
   3  -3   0 2515.91 446.382   2
   3  -3   0 1932.57 344.167   4
   3   3   0 2538.19 540.422   5
  -3  -3   0 3386.18 549.089   1
   3   3   0 1919.70 524.715   1
  -3  -3   0 2265.09 673.115   5
  -3   3   0 2889.83 577.367   2
  -3  -3   1 54515.7 1943.93   1
  -3  -3   1 52980.5 2127.35   5
  -3   3  -1 50707.6 1870.03   4
   3  -3  -1 50097.5 1720.44   4
  -3   3  -1 50493.4 2070.55   2
   3   3   1 49823.4 2032.63   1
   3  -3  -1 51737.4 2012.33   2
  -3  -3   1 49040.1 1354.98   3
   3   3   1 52922.0 2107.58   5
  -3   3  -2 46048.8 2023.02   2
   3   3   2 51214.2 2028.12   5
  -3  -3   2 46866.9 2011.66   5
  -3  -3   2 45336.9 1381.41   3
   3   3   2 44512.5 1970.32   1
   3  -3  -2 50848.3 1919.82   2
  -3  -3   2 49090.9 1784.19   1
  -3   3  -2 43833.1 1854.38   4
   3   3   3 17129.4 1074.46   4
  -3  -3   3 17581.2 1168.67   5
   3   3   3 18527.8 1246.51   1
   3  -3  -3 17929.8 1024.30   2
  -3   3  -3 14561.8 1082.61   4
  -3   3  -3 15584.9 1146.18   2
  -3  -3   3 17394.1 920.737   1
  -3  -3   3 16346.8 781.578   3
   3   3   3 16686.2 1101.14   5
  -3  -3   4 54383.6 2190.42   5
  -3  -3   4 58103.0 1910.12   4
   3   3   4 55642.5 2191.42   5
  -3   3  -4 53369.8 2249.32   4
   3   3   4 49983.9 2263.80   1
   3  -3  -4 57358.8 2055.82   2
  -3  -3   4 51317.2 1845.04   3
  -3   3  -4 53462.2 2287.80   2
  -3  -3   5 34825.7 1525.79   3
  -3   3  -5 35298.7 1850.31   4
   3  -3  -5 33119.3 1330.21   4
  -3  -3   5 36166.9 1246.22   2
   3   3   5 37074.4 1890.25   1
  -3  -3   5 37482.9 1481.63   4
   3  -3  -5 38189.4 1573.21   2
  -3  -3   5 35797.3 1712.61   5
  -3   3  -5 36425.3 1844.75   2
   3   3   5 36901.8 1669.18   3
  -3  -3   6 27773.6 1442.52   5
   3  -3  -6 23304.0 1118.93   4
   3   3   6 23484.3 1562.00   1
  -3  -3   6 24860.1 852.969   2
   3  -3  -6 26886.4 1264.91   2
  -3   3  -6 25206.4 1601.90   4
   3   3   6 25852.8 1490.71   3
  -3  -3   6 26365.2 1390.17   3
  -3   3  -6 24560.7 1529.90   2
  -3  -3   6 27574.9 1269.22   4
  -3  -3   7 75059.7 2486.35   4
   3   3   7 68887.2 2907.08   1
   3  -3  -7 69829.8 2383.94   2
   3  -3  -7 66877.3 2332.70   4
  -3   3  -7 66961.5 2813.68   2
  -3   3  -7 66479.8 2943.65   4
   3   3   7 67777.1 2809.95   3
  -3  -3   7 63895.2 2607.45   3
  -3  -3   7 67359.9 2519.60   5
   3   3   8 5554.32 893.907   1
   3  -3  -8 6776.43 617.978   2
   3  -3  -8 5889.31 608.497   4
  -3   3  -8 5442.15 929.737   4
   3   3   8 4714.40 817.312   3
  -3   3  -8 3821.44 670.520   2
  -3  -3   8 4789.60 748.375   3
   3   3   9 19985.5 1567.87   1
  -3   3  -9 21260.2 1692.16   4
   3  -3  -9 22047.4 1161.07   2
   3  -3  -9 22748.1 1303.89   4
   3   3   9 22182.2 1649.45   3
  -3  -3   9 22046.8 1547.84   3
  -3   3  -9 20724.7 1507.39   2
   3   3  10 2629.63 775.518   1
  -3   3 -10 2534.76 631.930   2
  -3   3 -10 1108.91 664.959   4
   3  -3 -10 2507.60 510.721   4
   3  -3 -10 3616.39 474.051   2
   3   3  10 3406.03 838.857   3
  -3  -3  10 3397.42 799.543   3
   3   3  11 2263.56 773.511   1
  -3   3 -11 2182.86 637.392   2
  -3   3 -11 2635.61 819.219   4
   3  -3 -11 2486.69 539.254   4
   3   3  11 3094.32 913.068   3
  -3  -3  11 2330.77 783.994   3
   3   3  12 8945.69 1169.27   1
  -3   3 -12 9001.42 1088.73   2
   3  -3 -12 9517.37 973.976   4
  -3   3 -12 9297.23 1280.18   4
   3   3  12 7523.37 1182.54   3
  -3  -3  12 9410.25 1239.73   3
   3   3  13 2577.17 729.536   1
   3  -3 -13 3376.22 676.670   4
  -3   3 -13 2592.26 675.906   2
   3   3  13 1536.44 730.571   3
  -3   3 -13 3544.98 996.273   4
  -3  -3  13 3753.02 884.354   3
  -3   3 -14-200.089 432.906   2
  -3   3 -14 1033.96 777.538   4
   3  -3 -14 71.9966 370.386   4
   3   3  14 797.023 776.928   3
  -3  -3  14-13.8157 660.975   3
   3   3  14-280.544 661.227   1
  -3   3 -15 1632.08 588.079   2
  -3   3 -15 1582.80 842.454   4
   3   3  15 1357.28 826.255   3
   3   3  15 1896.79 707.917   1
  -3  -3  15 1069.44 684.304   3
  -3   3 -16 5799.64 1245.60   4
   3   3  16 7195.60 1139.73   1
  -3  -3  16 6084.28 1206.03   3
  -3   3 -17-296.720 872.567   4
  -3  -3  17 957.139 775.242   3
  -3  -3  18 104.402 717.459   3
  -3   4  17 1425.11 934.003   3
  -3  -4 -17 652.449 720.602   4
  -3   4  16 1616.78 999.061   3
  -3  -4 -16 2451.08 772.572   4
   3   4 -15 131.197 435.224   4
  -3  -4 -15 96.3207 624.854   4
  -3   4  14 4491.15 1121.73   3
  -3  -4 -14 2911.04 933.094   4
   3   4 -14 4069.28 783.924   4
  -3   4  13 8172.01 1374.70   3
   3   4 -13 10684.9 1153.42   4
  -3  -4 -13 11882.4 1492.09   4
   3   4 -12 9721.56 1054.39   4
  -3  -4 -12 8942.73 1265.29   4
  -3  -4 -11 29154.2 2153.34   4
  -3   4  11 25883.9 2109.67   3
  -3   4  11 30991.9 1373.64   1
  -3   4  10 15881.8 1638.68   3
  -3  -4 -10 14799.9 1506.36   4
   3   4 -10 16296.1 648.541   1
  -3   4  10 16958.4 1002.10   1
  -3   4   9 8683.10 1226.74   3
  -3   4   9 7536.17 676.653   1
  -3  -4  -9 8363.96 1097.30   4
   3   4  -9 8789.03 517.137   1
  -3   4   8 9446.05 1151.65   3
  -3  -4  -8 12551.2 1270.52   4
   3   4  -8 11153.5 640.983   1
  -3   4   8 11574.5 853.314   1
  -3   4   7 2742.37 592.375   2
  -3   4   7 2646.09 788.173   3
   3   4  -7 3605.53 398.931   1
  -3  -4  -7 4047.63 737.999   4
  -3   4   7 2749.30 502.147   1
  -3   4   6 30138.1 1565.62   2
  -3  -4  -6 31281.2 1852.12   4
   3   4  -6 29926.3 1258.35   1
   3   4  -6 31997.9 1491.03   3
  -3   4   6 29501.9 1821.81   3
  -3   4   5 23571.5 1376.98   2
  -3  -4  -5 22699.3 1504.92   4
   3   4  -5 24754.4 1157.36   1
  -3  -4  -5 25892.7 1335.91   3
   3   4  -5 26182.1 1218.19   3
  -3   4   5 22244.0 1545.25   3
  -3   4   4 142057. 4463.00   2
   3   4  -4 145664. 4197.64   1
  -3  -4  -4 146575. 4696.74   4
   3   4  -4 153354. 4067.77   3
  -3   4   4 144156. 4767.80   3
  -3  -4  -4 160311. 4302.04   3
  -3   4   3 31612.0 1609.38   2
   3   4  -3 35888.9 1521.79   1
  -3  -4  -3 34275.2 1725.07   4
  -3  -4  -3 34753.6 1356.73   3
   3   4  -3 34247.7 1178.35   3
  -3  -4  -3 37310.6 1829.30   5
  -3  -4  -2 8521.31 955.506   5
   3   4  -2 7596.24 716.324   1
   3  -4   2 8138.37 742.809   4
  -3  -4  -2 8523.29 816.043   4
  -3  -4  -2 7459.17 483.298   3
  -3   4   2 7157.60 786.553   2
  -3  -4  -1 10195.8 1023.70   5
   3  -4   1 8230.66 720.661   4
  -3   4   1 10091.1 896.961   2
   3   4  -1 8439.68 780.876   1
  -3  -4  -1 8981.97 800.366   4
  -3  -4  -1 8721.46 396.638   3
  -3  -4   0 27260.7 1548.47   5
   3   4   0 25007.0 1389.08   1
  -3   4   0 24709.5 1413.74   2
  -3  -4   0 25916.4 1379.78   1
   3  -4   0 26602.2 1290.44   4
   3   4   1 8440.26 861.405   1
   3  -4  -1 9133.94 707.421   4
  -3  -4   1 12240.3 896.898   1
  -3  -4   1 9360.59 1013.06   5
  -3   4  -1 8257.32 887.081   2
  -3   4  -2 7129.03 772.982   4
  -3  -4   2 7790.98 701.360   1
   3  -4  -2 7532.50 736.171   2
  -3  -4   2 7611.85 922.362   5
  -3  -4   2 6368.93 319.911   3
   3   4   2 6574.24 766.714   1
  -3   4  -2 6857.75 857.174   2
  -3  -4   3 32424.6 1726.97   5
   3  -4  -3 35601.8 1636.41   2
  -3   4  -3 33072.8 1713.35   4
  -3   4  -3 32303.6 1722.51   2
   3   4   3 33029.7 1765.41   1
   3   4   3 32596.4 1320.70   3
  -3  -4   3 34842.7 1166.94   3
  -3   4  -4 150087. 4782.57   2
  -3  -4   4 160397. 4412.62   4
  -3   4  -4 147434. 4758.47   4
  -3  -4   4 159761. 4257.81   2
   3  -4  -4 157813. 4572.90   2
   3   4   4 146747. 4781.55   1
   3   4   4 147401. 4298.92   3
  -3  -4   4 148487. 4091.84   3
  -3  -4   4 150651. 4668.80   5
  -3   4  -5 23042.6 1532.19   4
  -3  -4   5 26659.8 1292.11   4
  -3  -4   5 25823.6 1101.55   2
   3  -4  -5 24232.3 1315.04   2
   3   4   5 21975.5 1492.45   1
  -3   4  -5 23899.1 1510.90   2
   3  -4  -5 23032.1 1151.01   4
   3   4   5 24826.2 1328.34   3
  -3  -4   5 21572.1 1139.59   3
  -3  -4   6 34948.3 1566.26   4
  -3   4  -6 33855.6 1913.37   4
  -3  -4   6 33937.8 1221.69   2
   3   4   6 29443.8 1819.30   1
  -3   4  -6 31878.3 1801.24   2
   3  -4  -6 29629.5 1410.02   4
   3  -4  -6 34394.0 1597.07   2
   3   4   6 30998.9 1649.97   3
  -3  -4   6 31747.4 1531.30   3
  -3   4  -7 2551.68 635.837   2
  -3   4  -7 2813.73 709.732   4
   3  -4  -7 3078.82 465.598   4
   3   4   7 2954.13 724.007   1
   3  -4  -7 2904.65 472.670   2
   3   4   7 3120.11 737.788   3
  -3  -4   7 2447.07 255.280   2
  -3  -4   7 3097.17 588.911   3
  -3   4  -8 9281.84 1131.41   4
   3  -4  -8 10976.7 881.518   2
   3   4   8 10807.3 1178.37   1
  -3   4  -8 11160.4 1139.27   2
   3  -4  -8 10263.8 856.929   4
  -3  -4   8 11345.2 1056.90   3
   3   4   8 9311.74 1050.92   3
  -3   4  -9 8786.94 1029.72   2
   3  -4  -9 8111.49 817.530   4
   3   4   9 8638.81 1106.96   3
   3   4   9 8108.67 1102.07   1
   3  -4  -9 7484.02 747.359   2
  -3   4  -9 8468.73 1154.70   4
  -3  -4   9 8318.60 996.183   3
   3  -4 -10 15756.2 1169.70   4
   3   4  10 12026.7 1299.48   1
  -3   4 -10 15785.7 1386.22   2
  -3   4 -10 15805.2 1562.67   4
   3   4  10 15719.9 1486.29   3
  -3  -4  10 16659.6 1425.69   3
  -3   4 -11 23369.8 1972.76   4
   3   4  11 28835.5 1964.83   1
   3  -4 -11 27539.6 1645.22   4
  -3   4 -11 24973.3 1782.49   2
   3   4  11 27126.0 2004.37   3
  -3  -4  11 22253.4 1754.82   3
   3  -4 -12 11462.2 1093.23   4
  -3   4 -12 11190.3 1413.93   4
  -3   4 -12 10716.6 1165.41   2
   3   4  12 10106.7 1355.51   3
   3   4  12 10151.9 1209.27   1
  -3  -4  12 11775.2 1355.10   3
   3   4  13 9271.52 1232.16   1
   3  -4 -13 11241.7 1130.32   4
  -3   4 -13 10758.9 1459.28   4
  -3   4 -13 11155.1 1233.31   2
   3   4  13 9781.80 1411.12   3
  -3  -4  13 11806.1 1406.53   3
   3   4  14 5215.54 1015.71   1
  -3   4 -14 3863.51 814.113   2
  -3   4 -14 4012.35 1070.21   4
   3  -4 -14 5004.45 833.880   4
   3   4  14 3980.76 1039.77   3
  -3  -4  14 4395.25 1019.07   3
  -3   4 -15 518.505 728.352   4
  -3  -4  15 1331.78 765.514   3
   3   4  15 1527.87 833.093   3
   3   4  15 546.678 660.757   1
  -3   4 -16 1705.59 872.691   4
   3   4  16 759.066 664.195   3
   3   4  16 1949.32 726.546   1
  -3  -4  16 401.517 741.450   3
  -3   4 -17 1486.02 874.016   4
  -3  -4  17 843.905 691.764   3
  -3  -5 -17 683.181 694.412   4
  -3   5  16 7505.75 1448.21   3
  -3  -5 -16 8947.03 1468.56   4
  -3   5  15 7382.28 1416.16   3
  -3  -5 -15 7391.75 1335.24   4
  -3   5  14 3367.17 1023.23   3
  -3  -5 -14 5009.99 1141.39   4
  -3   5  13 991.248 788.426   3
  -3  -5 -13 1190.94 663.846   4
  -3   5  12 2139.37 902.371   3
  -3  -5 -12 1067.26 600.503   4
  -3   5  11 5183.03 625.003   1
  -3   5  11 4250.31 980.143   3
  -3  -5 -11 4092.53 947.264   4
  -3   5  10 412.984 739.988   3
  -3   5  10 217.612 382.713   1
  -3  -5 -10-16.6334 502.025   4
   3   5 -10 71.7853 229.713   1
  -3  -5  -9 26637.3 1955.03   4
  -3   5   9 26846.5 1447.42   1
   3   5  -9 27006.1 1207.46   1
  -3   5   9 24833.3 1940.19   3
  -3   5   8 6451.35 1030.57   3
  -3  -5  -8 7247.99 1036.34   4
   3   5  -8 7283.10 645.362   1
  -3   5   8 7771.86 814.232   1
  -3   5   7 33374.6 1793.89   2
  -3   5   7 32711.9 1651.30   1
  -3  -5  -7 34274.1 2082.08   4
   3   5  -7 32426.6 1437.01   1
  -3   5   7 32934.1 2071.06   3
  -3  -5  -6 6318.30 915.516   4
  -3   5   6 6400.11 838.143   2
   3   5  -6 7351.50 698.293   1
   3   5  -6 7697.77 700.521   3
  -3   5   6 8159.98 992.304   3
  -3   5   5 13164.5 1097.48   2
  -3  -5  -5 10857.6 1081.43   4
   3   5  -5 13308.5 912.655   1
   3   5  -5 14154.7 841.783   3
  -3  -5  -5 15039.8 992.738   3
  -3   5   5 12507.6 1200.68   3
   3   5  -4 12898.3 955.420   1
  -3   5   4 13535.4 1123.46   2
  -3  -5  -4 13044.7 1136.85   4
  -3  -5  -4 14871.3 900.241   3
   3   5  -4 16703.7 801.015   3
  -3   5   4 13673.7 1210.86   3
  -3  -5  -3 14454.5 1172.27   4
   3   5  -3 13204.5 1012.62   1
  -3  -5  -3 16601.9 842.842   3
   3   5  -3 15136.6 650.926   3
  -3   5   3 14326.0 1137.44   2
  -3   5   2 11349.7 1051.18   2
  -3  -5  -2 10735.3 991.064   4
   3   5  -2 11090.7 932.177   1
  -3  -5  -2 11735.6 592.531   3
  -3   5   1 128205. 4200.90   2
   3   5  -1 128412. 4053.10   1
   3  -5   0 4230.72 553.069   4
   3   5   0 3585.78 647.866   1
  -3   5   0 3813.15 750.179   2
  -3   5  -1 122516. 4174.17   2
   3   5   1 129940. 4158.37   1
   3   5   2 10283.3 1004.73   1
  -3   5  -2 10242.5 1029.34   2
   3   5   2 10697.7 575.729   3
  -3  -5   3 17959.3 1102.19   2
  -3   5  -3 16613.5 1255.10   4
  -3   5  -3 14977.6 1225.44   2
   3   5   3 14291.7 1224.80   1
   3   5   3 16239.0 849.171   3
  -3   5  -4 14094.9 1183.82   4
  -3  -5   4 14022.5 931.470   2
  -3   5  -4 12157.3 1111.64   2
   3   5   4 11746.4 1152.31   1
   3   5   4 12850.0 847.660   3
  -3   5  -5 14107.7 1246.69   4
  -3  -5   5 14693.6 909.963   2
  -3   5  -5 11463.0 1101.57   2
   3   5   5 13095.9 1208.09   1
   3   5   5 12549.4 934.191   3
  -3  -5   6 8591.03 641.946   2
   3  -5  -6 7196.87 714.237   4
   3   5   6 5638.39 858.728   1
  -3  -5   6 6747.44 688.070   3
  -3   5  -6 7594.97 1004.27   4
   3   5   6 6860.11 786.112   3
  -3   5  -6 8325.23 978.654   2
  -3   5  -7 31765.1 2038.95   4
  -3  -5   7 35280.3 1340.17   2
   3   5   7 31977.3 1983.76   1
   3  -5  -7 32212.3 1607.64   4
  -3   5  -7 33598.0 1962.30   2
  -3  -5   7 33065.7 1670.66   3
   3   5   7 32060.5 1800.85   3
  -3   5  -8 8891.06 1025.80   2
  -3   5  -8 7541.82 1132.71   4
   3   5   8 5688.31 941.696   1
   3  -5  -8 5771.11 702.112   4
  -3  -5   8 6646.02 471.401   2
  -3  -5   8 5795.82 781.139   3
   3   5   8 7691.85 996.168   3
  -3   5  -9 22170.6 1831.90   4
   3   5   9 24883.0 1833.67   1
   3  -5  -9 25949.4 1553.55   4
  -3   5  -9 23278.9 1695.96   2
  -3  -5   9 25918.7 1669.04   3
   3   5   9 26651.1 1781.44   3
  -3   5 -10 521.785 561.660   2
  -3   5 -10 186.265 769.266   4
   3   5  10 372.610 641.583   1
   3  -5 -10 453.654 368.656   4
  -3  -5  10 1127.36 625.352   3
   3   5  10 271.073 609.763   3
  -3   5 -11 6316.71 945.697   2
   3   5  11 4748.55 915.737   1
  -3   5 -11 5836.14 1065.01   4
   3  -5 -11 4853.67 742.935   4
  -3  -5  11 7257.91 1052.63   3
   3   5  11 5344.45 1056.52   3
  -3   5 -12 682.321 568.459   4
   3   5  12-139.867 560.384   1
   3  -5 -12 274.918 339.173   4
  -3  -5  12-605.929 632.600   3
   3   5  12 952.264 736.613   3
  -3   5 -12-55.4859 388.432   2
   3   5  13 2148.18 730.458   1
  -3   5 -13 1725.67 729.528   4
   3  -5 -13 1548.01 515.545   4
  -3  -5  13 1445.57 684.851   3
   3   5  13 2101.62 877.589   3
  -3   5 -13 1381.72 582.237   2
   3   5  14 2349.93 733.112   1
  -3   5 -14 2610.44 900.573   4
   3  -5 -14 2539.59 660.933   4
  -3  -5  14 2466.03 889.674   3
   3   5  14 2498.68 920.526   3
  -3   5 -14 2967.73 740.110   2
   3   5  15 7706.77 1186.05   1
  -3   5 -15 5961.30 1266.29   4
   3   5  15 8644.58 1390.98   3
  -3   5 -16 11736.1 1704.64   4
   3   5  16 8480.98 1445.66   3
   3   5  16 7921.79 1253.52   1
  -3   5 -17 477.565 667.878   4
   3   5  17 823.345 870.228   3
  -3   6  16 4013.59 1129.41   3
  -3  -6 -16 4752.90 1120.29   4
  -3   6  15 896.970 821.868   3
  -3  -6 -15 1228.03 829.497   4
  -3   6  14 579.940 762.580   3
  -3  -6 -14 918.986 783.938   4
  -3   6  13 10188.3 1492.40   3
  -3  -6 -13 8542.78 1300.78   4
  -3   6  12 310.546 578.518   3
  -3  -6 -12 284.593 631.142   4
  -3  -6 -11 2449.41 832.033   4
  -3   6  11 2775.26 571.845   1
  -3  -6 -10 9163.90 1245.92   4
  -3   6  10 8791.73 912.085   1
   3   6 -10 8561.98 729.506   1
  -3   6  10 7563.57 1241.36   3
  -3   6   9 8572.31 912.001   1
  -3  -6  -9 8036.59 1152.91   4
   3   6  -9 7841.75 743.395   1
  -3   6   9 5887.44 1027.37   3
  -3   6   8 7924.57 1151.65   3
  -3  -6  -8 6462.90 1042.49   4
   3   6  -8 7074.38 706.355   1
  -3   6   8 7014.61 867.782   1
  -3   6   7 18898.4 1454.00   2
  -3  -6  -7 19290.4 1605.93   4
   3   6  -7 21795.7 1282.63   1
  -3   6   7 22832.6 1446.76   1
  -3   6   7 23318.6 1789.95   3
  -3  -6  -6 23421.7 1725.16   4
   3   6  -6 23057.1 1348.48   1
  -3   6   6 23254.5 1604.06   2
   3   6  -6 25905.6 1297.09   3
  -3   6   6 23890.8 1749.93   3
   3   6  -5 58451.3 2379.40   1
  -3  -6  -5 59868.1 2788.84   4
   3   6  -5 62394.3 2120.54   3
  -3  -6  -5 66614.8 2385.62   3
  -3   6   5 56328.5 2761.46   3
  -3   6   5 58209.7 2651.84   2
   3   6  -4 2631.09 567.492   1
  -3  -6  -4 2572.16 403.948   3
   3   6  -4 2894.67 334.276   3
  -3   6   4 3085.55 727.001   2
  -3  -6  -4 3406.58 709.318   4
  -3  -6  -3 3849.18 405.856   3
  -3   6   3 3224.42 715.675   2
  -3  -6  -3 2824.12 649.285   4
   3   6  -3 2718.23 255.952   3
   3   6  -3 3615.74 649.470   1
  -3   6   2 17032.4 1326.57   2
   3   6  -2 15059.7 1147.18   1
  -3   6   1 10599.0 1079.01   2
   3   6  -1 11476.7 1050.33   1
   3   6   0 8494.94 933.897   1
  -3   6   0 9673.63 1021.97   2
   3   6   1 10542.8 1035.89   1
   3   6   1 8706.10 391.382   3
  -3   6  -1 10143.9 1092.65   2
  -3   6  -2 17361.4 1392.69   2
   3   6   2 17233.5 1363.77   1
   3   6   2 16868.5 753.267   3
   3   6   3 2562.86 701.706   1
  -3   6  -3 3201.02 710.388   2
   3   6   3 3077.80 392.373   3
   3   6   4 2256.54 707.569   1
  -3  -6   4 2866.38 543.111   2
  -3   6  -4 1833.57 622.323   2
   3   6   4 2504.05 451.140   3
  -3   6  -5 58719.6 2763.52   2
  -3   6  -5 61131.5 2789.83   4
  -3  -6   5 63883.1 2348.51   2
   3   6   5 58411.3 2804.50   1
   3   6   5 57547.3 2279.68   3
   3  -6  -6 22134.4 1382.70   4
  -3   6  -6 22532.1 1642.34   2
  -3   6  -6 25313.3 1784.49   4
  -3  -6   6 26887.5 1339.15   2
   3   6   6 24544.2 1801.42   1
   3   6   6 26112.0 1487.16   3
  -3  -6   7 22623.1 1146.58   2
  -3   6  -7 21059.0 1565.35   2
  -3   6  -7 20480.8 1667.93   4
   3   6   7 18946.2 1605.39   1
   3  -6  -7 20441.7 1324.53   4
   3   6   7 20187.4 1394.96   3
  -3   6  -8 5030.05 956.357   4
  -3  -6   8 6755.22 569.596   2
   3   6   8 7404.34 1136.83   1
   3  -6  -8 7034.16 814.663   4
  -3   6  -8 4377.38 776.411   2
   3   6   8 7548.49 952.730   3
   3   6   9 7122.94 1059.88   1
   3  -6  -9 6387.98 808.709   4
  -3   6  -9 9837.78 1341.30   4
  -3   6  -9 7282.04 1031.74   2
   3   6   9 8025.96 1066.61   3
  -3   6 -10 6931.47 1173.96   4
   3   6  10 10804.7 1314.18   1
   3  -6 -10 8096.43 948.087   4
   3   6  10 8566.25 1136.58   3
  -3   6 -10 8613.33 1112.31   2
  -3   6 -11 1750.71 734.086   4
   3   6  11 3128.72 832.542   1
   3  -6 -11 2593.15 623.450   4
   3   6  11 2812.70 852.908   3
  -3   6 -11 1134.96 579.140   2
   3   6  12-22.9460 572.110   1
  -3   6 -12 443.391 649.680   4
   3  -6 -12 498.705 383.093   4
   3   6  12 1358.47 770.817   3
  -3   6 -12-138.253 525.405   2
  -3   6 -13 8488.39 1381.50   4
   3   6  13 9184.95 1228.73   1
   3  -6 -13 8446.67 1043.61   4
   3   6  13 9378.55 1350.53   3
  -3   6 -13 8667.24 1155.06   2
   3   6  14 188.727 578.108   1
  -3   6 -14 201.575 724.440   4
   3   6  14 953.365 808.845   3
  -3   6 -14-712.278 645.401   2
  -3   6 -15-124.046 657.102   4
   3   6  15 1609.21 794.694   1
   3   6  16 4395.49 1048.73   1
   3   6  16 5197.41 1113.04   3
   3   6  17 4572.54 1256.25   3
  -3  -7 -16 919.019 862.841   4
  -3   7  15 8779.42 1457.05   3
  -3  -7 -15 4180.11 1100.24   4
  -3   7  14 2530.63 892.604   3
  -3  -7 -14 3308.86 968.791   4
  -3   7  13 1044.78 790.217   3
  -3  -7 -13 1355.64 769.874   4
  -3   7  12 2005.59 905.686   3
  -3  -7 -12 1157.80 679.944   4
  -3   7  11 1783.66 574.483   1
  -3  -7 -11 1622.66 749.284   4
  -3   7  11 1149.85 634.767   3
  -3   7  10 13963.5 1636.06   3
  -3   7  10 14418.2 1212.56   1
  -3  -7 -10 13785.1 1564.28   4
  -3  -7  -9 25309.8 2001.25   4
   3   7  -9 24371.3 1423.48   1
  -3   7   9 25624.4 1659.56   1
  -3   7   9 23352.6 1977.38   3
  -3   7   8 5567.66 1066.05   3
   3   7  -8 6438.56 800.502   1
  -3   7   8 6039.95 919.730   1
  -3  -7  -8 6097.19 977.351   4
  -3   7   7 22562.0 1649.91   2
  -3  -7  -7 21318.2 1746.80   4
   3   7  -7 20459.5 1351.09   1
  -3   7   7 19684.4 1488.24   1
  -3   7   7 20961.9 1732.59   3
  -3   7   6 7295.18 1070.50   3
   3   7  -6 8000.49 908.476   1
  -3   7   6 7002.46 1050.35   2
  -3  -7  -6 7960.51 1033.68   4
   3   7  -6 7284.46 668.419   3
  -3   7   5 10348.6 1183.35   2
   3   7  -5 8589.50 936.932   1
  -3   7   5 8891.42 1121.15   3
  -3  -7  -5 8509.59 1091.25   4
   3   7  -5 9402.79 679.683   3
  -3  -7  -5 9356.99 799.617   3
   3   7  -4 1499.29 267.149   3
   3   7  -4 1341.91 561.637   1
  -3  -7  -4 1290.44 300.062   3
  -3  -7  -4 663.333 530.086   4
   3   7  -3 54371.7 2442.52   1
  -3  -7  -3 55544.1 2633.64   4
  -3   7   3 57556.5 2701.21   2
   3   7  -3 56134.2 1634.69   3
   3   7  -2 13735.9 1170.02   1
  -3   7   2 12789.1 1247.44   2
  -3   7   1 12881.3 1234.02   2
   3   7  -1 12559.8 1129.21   1
   3   7   0 822.641 555.704   1
  -3   7   0-188.393 572.457   2
  -3   7  -1 13951.6 1314.29   2
   3   7   1 11152.8 1169.94   1
   3   7   1 11723.9 508.338   3
   3   7   2 15486.9 1361.30   1
   3   7   2 14206.9 712.042   3
  -3   7  -2 15396.7 1407.24   2
  -3   7  -3 57576.4 2749.31   2
   3   7   3 51532.6 2638.39   1
   3   7   3 57325.0 1936.21   3
   3   7   4 955.293 620.851   1
  -3   7  -4 2034.27 728.277   2
   3   7   4 1457.45 390.054   3
   3   7   5 7331.16 1093.85   1
   3   7   5 8342.67 798.764   3
  -3   7  -5 7754.57 1038.76   2
  -3   7  -6 5583.29 898.909   2
   3   7   6 7270.42 1128.57   1
   3   7   6 7816.33 846.026   3
  -3   7  -7 20519.9 1734.29   4
  -3   7  -7 22477.3 1714.85   2
   3   7   7 21663.6 1762.55   1
   3  -7  -7 20275.7 1413.34   4
   3   7   7 21823.1 1476.45   3
   3  -7  -8 6553.53 819.284   4
  -3   7  -8 5337.19 1035.35   4
   3   7   8 5005.39 1010.59   1
  -3   7  -8 5995.20 1027.68   2
  -3  -7   8 6111.50 626.100   2
   3   7   8 7101.59 942.120   3
  -3   7  -9 27109.3 2086.22   4
  -3   7  -9 23090.0 1797.76   2
   3   7   9 25682.2 1962.98   1
   3   7   9 25224.1 1787.72   3
   3  -7  -9 25140.8 1662.08   4
  -3   7 -10 14723.2 1634.48   4
  -3   7 -10 12904.8 1363.24   2
   3   7  10 15647.4 1543.78   1
   3  -7 -10 13194.0 1224.91   4
   3   7  10 14187.5 1403.43   3
  -3   7 -11 1485.74 840.999   4
   3  -7 -11 1109.39 525.097   4
   3   7  11 1661.39 841.802   1
  -3   7 -11 935.310 565.753   2
   3   7  11 1021.99 663.908   3
  -3   7 -12 1892.62 845.216   4
   3   7  12 1529.22 819.922   1
   3  -7 -12 902.354 523.383   4
  -3   7 -12 1537.22 666.797   2
   3   7  12 1024.64 628.288   3
   3   7  13 1485.86 752.256   1
  -3   7 -13 2440.42 925.241   4
   3  -7 -13 1420.76 602.703   4
  -3   7 -13 1056.70 610.506   2
   3   7  13 960.224 702.030   3
  -3   7 -14 2707.59 903.821   4
   3   7  14 2922.45 858.131   1
   3   7  14 2957.71 926.439   3
   3   7  15 5710.28 1105.85   1
  -3   7 -15 5915.80 1241.87   4
   3   7  15 6177.54 1276.53   3
   3   7  16 322.434 646.811   1
  -3   7 -16 513.239 695.045   4
   3   7  16 1265.44 884.505   3
  -3   8  15 4871.98 1152.39   3
  -3  -8 -15 3350.55 1019.29   4
  -3   8  14-732.510 712.394   3
  -3  -8 -14 756.148 705.617   4
  -3   8  13 714.197 635.530   3
  -3  -8 -13 1381.93 725.274   4
  -3   8  12 2523.73 938.685   3
  -3  -8 -12 3404.87 855.380   4
  -3   8  11 7263.18 1237.71   3
  -3   8  11 10159.2 1080.39   1
  -3  -8 -11 8350.71 1315.22   4
  -3   8  10 6812.18 1186.17   3
  -3  -8 -10 4885.70 1020.70   4
  -3   8  10 8224.90 1021.80   1
  -3   8   9 9984.94 1119.94   1
   3   8  -9 9130.57 972.845   1
  -3   8   9 10611.7 1391.74   3
  -3  -8  -9 9724.79 1270.08   4
  -3  -8  -8 44511.6 2708.74   4
   3   8  -8 43820.3 2184.06   1
  -3   8   8 45644.8 2408.07   1
  -3   8   8 46886.3 2798.81   3
  -3   8   7 33965.1 2158.30   2
   3   8  -7 29437.3 1775.14   1
  -3   8   7 31239.6 2000.94   1
  -3   8   7 30494.6 2147.45   3
  -3  -8  -7 31075.3 2184.31   4
  -3   8   6 2861.45 739.295   3
  -3   8   6 4955.36 1039.27   2
   3   8  -6 3914.93 744.445   1
  -3  -8  -6 4915.52 1011.58   4
  -3   8   5 84720.6 3595.69   2
  -3  -8  -5 82896.1 3598.89   4
  -3   8   5 77934.9 3528.94   3
   3   8  -5 77425.5 3201.74   1
   3   8  -5 80677.8 2571.91   3
   3   8  -4 7151.74 1010.76   1
  -3   8   4 10616.8 1300.08   2
  -3  -8  -4 9129.05 1105.15   4
   3   8  -4 9342.45 605.865   3
   3   8  -3 6369.48 974.701   1
   3   8  -3 7414.99 445.256   3
   3   8  -2 11265.9 1164.86   1
  -3   8   2 11668.5 1310.38   2
  -3   8   1 20564.2 1679.71   2
   3   8  -1 22571.3 1613.06   1
  -3   8   0 10512.3 1248.76   2
   3   8   0 9238.22 1118.52   1
  -3   8  -1 21916.2 1725.89   2
   3   8   1 20637.9 1638.77   1
   3   8   1 23094.4 856.825   3
   3   8   2 12877.2 1369.28   1
  -3   8  -2 10760.9 1290.48   2
   3   8   2 10659.6 636.353   3
   3   8   3 5290.65 961.195   1
   3   8   3 6623.06 585.700   3
   3   8   4 8748.66 749.503   3
  -3   8  -4 10099.3 1267.49   2
   3   8   4 10303.0 1259.33   1
  -3   8  -5 79082.9 3560.56   2
   3   8   5 83295.4 3652.30   1
   3   8   5 79324.8 2871.23   3
   3   8   6 4160.51 980.626   1
  -3   8  -6 4222.24 935.885   2
   3   8   6 3717.72 638.288   3
  -3   8  -7 31228.4 2148.59   2
   3   8   7 29998.5 2153.86   1
   3  -8  -7 31095.1 1853.04   4
   3   8   7 29622.7 1776.06   3
  -3   8  -8 47467.1 2680.84   2
   3   8   8 47661.6 2758.53   1
   3  -8  -8 45342.4 2362.12   4
   3   8   8 42001.2 2260.82   3
  -3   8  -9 9491.67 1377.01   4
   3  -8  -9 9043.90 1030.53   4
   3   8   9 9678.46 1328.28   1
  -3   8  -9 10667.4 1302.29   2
   3   8   9 9300.90 1123.26   3
  -3   8 -10 7390.47 1211.57   4
   3  -8 -10 5917.87 871.423   4
   3   8  10 7682.07 1219.00   1
  -3   8 -10 6693.47 1087.30   2
   3   8  10 5861.23 979.129   3
  -3   8 -11 9037.71 1438.95   4
   3   8  11 5326.70 1062.54   1
   3  -8 -11 7172.54 975.337   4
  -3   8 -11 8455.62 1213.10   2
   3   8  11 8426.99 1185.36   3
  -3   8 -12 5047.28 1212.59   4
   3  -8 -12 3368.28 758.170   4
   3   8  12 5353.18 1095.69   1
  -3   8 -12 3776.02 925.863   2
   3   8  12 5441.60 1044.21   3
  -3   8 -13 2009.59 828.742   4
   3   8  13 340.186 628.581   1
   3  -8 -13 1813.68 645.741   4
  -3   8 -13 1290.62 645.317   2
   3   8  13 1788.91 772.173   3
  -3   8 -14 278.371 682.784   4
   3   8  14-203.223 587.998   1
   3   8  14 1317.61 818.806   3
   3   8  15 4719.46 1067.57   1
   3   8  15 4552.57 1039.72   3
  -3   8 -15 5646.48 1275.81   4
   3   8  16 1552.54 848.224   1
   3   8  16 2142.37 965.548   3
  -3   9  14-1382.40 891.047   3
  -3  -9 -14-402.611 582.451   4
  -3   9  13 12616.4 1687.56   3
  -3  -9 -13 13391.0 1711.31   4
  -3   9  12 1430.40 790.203   3
  -3  -9 -12 979.872 785.711   4
  -3  -9 -11 7803.80 1321.76   4
  -3   9  11 11369.3 1268.17   1
  -3   9  11 11529.5 1585.04   3
  -3   9  10-233.964 700.008   3
  -3  -9 -10 155.679 547.889   4
  -3   9  10 892.536 568.294   1
  -3  -9  -9 11952.0 1443.27   4
  -3   9   9 9691.53 1314.50   3
  -3   9   9 13228.5 1373.98   1
   3   9  -9 10888.6 1111.73   1
  -3   9   8 2283.72 804.014   1
  -3   9   8 1804.20 716.736   3
   3   9  -8 2077.45 621.499   1
  -3  -9  -8 2016.94 746.304   4
   3   9  -7 21991.4 1595.27   1
  -3   9   7 20798.7 1708.15   1
  -3   9   7 22792.1 1910.45   3
  -3  -9  -7 20827.9 1847.58   4
  -3   9   6 17379.5 1658.15   2
  -3  -9  -6 16521.4 1603.06   4
   3   9  -6 17329.5 1463.78   1
  -3   9   6 17785.6 1675.14   3
  -3   9   5 8124.47 1256.47   2
  -3   9   5 4741.28 932.410   3
   3   9  -5 5385.38 851.975   1
  -3  -9  -5 5620.02 1012.55   4
  -3   9   4 18583.6 1788.62   2
  -3  -9  -4 19409.6 1664.15   4
   3   9  -4 16003.7 1478.20   1
  -3   9   4 15787.0 1501.78   3
  -3   9   3 107524. 4416.00   2
   3   9  -3 108253. 4159.54   1
   3   9  -3 107792. 2921.08   3
   3   9  -2 1249.03 637.113   1
   3   9  -2 658.074 143.779   3
  -3   9   2 1200.55 907.212   2
   3   9  -2 688.327 149.836   3
  -3   9   1 9209.22 1308.76   2
   3   9  -1 7352.06 392.570   3
   3   9  -1 8769.55 406.068   3
   3   9  -1 8246.45 1117.98   1
  -3   9   0 3785.45 977.910   2
   3   9   0 3705.69 282.191   3
   3   9   0 3175.71 862.814   1
   3   9   1 8593.46 1133.84   1
  -3   9  -1 7953.77 1183.31   2
   3   9   1 9131.30 536.961   3
   3   9   2 799.907 299.249   3
   3   9   2 2075.24 824.145   1
  -3   9  -2 225.132 792.919   2
   3   9   3 110824. 4475.59   1
   3   9   3 112158. 3355.11   3
  -3   9  -3 109018. 4449.84   2
  -3   9  -4 19794.1 1771.56   2
   3   9   4 16967.1 1650.56   1
   3   9   4 18015.5 1098.28   3
   3   9   5 5768.11 721.370   3
   3   9   5 7186.96 1230.51   1
  -3   9  -5 8052.47 1267.83   2
  -3   9  -6 18912.0 1730.53   2
   3   9   6 16251.4 1645.17   1
   3   9   6 17427.8 1261.94   3
  -3   9  -7 22425.0 1859.89   2
   3   9   7 21734.2 1918.49   1
   3  -9  -7 20731.7 1597.99   4
   3   9   7 21347.0 1487.11   3
   3  -9  -8 1589.90 566.787   4
   3   9   8 1498.65 775.446   1
   3   9   8 1272.45 555.446   3
   3  -9  -9 11142.4 1203.53   4
  -3   9  -9 12238.0 1426.96   2
   3   9   9 11040.0 1423.57   1
   3   9   9 10862.9 1178.66   3
   3  -9 -10 387.730 461.698   4
   3   9  10-63.4706 672.808   1
  -3   9 -10 698.777 677.519   2
   3   9  10 1128.53 632.112   3
   3   9  11 8892.81 1352.49   1
   3  -9 -11 8695.08 1146.95   4
  -3   9 -11 10954.9 1378.84   2
   3   9  11 8264.42 1205.77   3
   3   9  12 648.342 712.727   1
   3  -9 -12 1256.87 520.811   4
  -3   9 -12 2068.18 808.360   2
   3   9  12 1418.65 761.241   3
  -3   9 -13 12455.2 1492.91   2
   3  -9 -13 13316.1 1461.26   4
   3   9  13 11895.9 1548.09   1
   3   9  13 15093.1 1671.60   3
  -3   9 -14-449.155 693.050   4
   3   9  14-2.64026 758.546   1
   3   9  14 1186.73 802.562   3
   3   9  15 6281.96 1309.22   1
   3   9  15 6529.29 1309.92   3
   3   9  16 1008.67 673.712   1
   3   9  16 3275.16 1063.96   3
  -3  10  14 4533.20 1257.61   3
  -3  10  13 1515.94 880.354   3
  -3 -10 -13 3289.21 960.972   4
  -3  10  12 6915.31 1273.61   3
  -3 -10 -12 5644.33 1216.44   4
  -3  10  11 3831.52 958.441   3
  -3 -10 -11 4844.70 1119.72   4
  -3  10  11 6658.88 1079.40   1
  -3  10  10 3768.91 883.136   1
  -3 -10 -10 4104.72 1017.37   4
  -3  10  10 4455.05 1031.28   3
  -3  10   9 1929.74 689.642   1
   3  10  -9 1677.52 677.121   1
  -3 -10  -9 1780.71 712.590   4
  -3  10   9 2746.00 886.194   3
  -3  10   8 4792.10 1001.62   1
  -3  10   8 4281.73 933.723   3
   3  10  -8 6467.48 943.749   1
  -3 -10  -8 5648.79 1041.41   4
  -3 -10  -7 19390.4 1841.69   4
   3  10  -7 18713.9 1567.88   1
  -3  10   7 17487.9 1637.64   1
  -3  10   7 17813.4 1750.99   3
  -3 -10  -6 23669.3 1964.49   4
  -3  10   6 19964.4 1914.07   2
   3  10  -6 23775.5 1789.30   1
  -3  10   6 25033.0 1973.00   1
  -3  10   6 21501.4 1863.00   3
  -3  10   5 61018.5 3307.88   2
   3  10  -5 62436.1 3078.10   1
  -3 -10  -5 66502.2 3399.29   4
  -3  10   5 67519.4 3363.04   3
  -3  10   4 19950.3 1878.78   2
  -3 -10  -4 19526.8 1765.53   4
   3  10  -4 19568.3 1684.75   1
  -3  10   4 18511.3 1642.03   3
   3  10  -3 12490.9 1390.81   1
  -3  10   3 13125.8 1626.21   2
   3  10  -2 10397.6 1277.01   1
  -3  10   2 12010.3 1561.39   2
  -3  10   1 48777.6 2906.75   2
   3  10  -1 45655.8 2627.16   1
  -3  10   0 22022.2 1931.47   2
   3  10   0 23360.9 1877.35   1
   3  10   0 23687.5 918.815   3
  -3  10  -1 48969.9 2865.85   2
   3  10   1 46899.8 2733.05   1
   3  10   1 47112.5 1599.57   3
   3  10   2 10990.6 1439.51   1
  -3  10  -2 14078.3 1593.51   2
   3  10   2 11538.9 750.008   3
   3  10   3 11683.2 1455.69   1
   3  10   3 11821.7 845.790   3
  -3  10  -3 12552.2 1530.56   2
  -3  10  -4 16356.8 1697.00   2
   3  10   4 18426.3 1775.31   1
   3  10   4 20679.0 1202.59   3
   3  10   5 68385.2 3526.20   1
  -3  10  -5 68747.6 3501.99   2
   3  10   5 66959.6 2649.66   3
  -3  10  -6 21840.8 1938.07   2
   3  10   6 25444.6 2065.22   1
   3  10   6 23479.7 1494.36   3
  -3  10  -7 17004.1 1697.78   2
   3  10   7 17470.7 1775.96   1
   3 -10  -7 19376.6 1620.07   4
   3  10   7 19491.8 1443.57   3
   3 -10  -8 5190.27 895.821   4
  -3  10  -8 6268.39 1170.85   2
   3  10   8 6206.60 1114.86   1
   3  10   8 5875.55 876.266   3
   3 -10  -9 2177.94 616.176   4
  -3  10  -9 3364.11 922.643   2
   3  10   9 1049.11 759.323   1
   3  10   9 2217.38 705.667   3
   3 -10 -10 4009.21 824.961   4
  -3  10 -10 4101.29 1017.80   2
   3  10  10 2802.72 947.928   1
   3  10  10 4164.16 861.103   3
   3 -10 -11 5475.76 910.710   4
   3  10  11 5997.63 1222.78   1
  -3  10 -11 6322.53 1149.20   2
   3  10  11 4301.40 948.383   3
   3  10  12 7015.21 1251.38   1
   3 -10 -12 5639.50 1014.55   4
  -3  10 -12 5881.00 1145.30   2
   3  10  12 7569.47 1165.83   3
   3  10  13 2525.41 947.269   1
   3  10  13 4293.62 1033.63   3
   3  10  14 1924.59 816.700   1
   3  10  14 2537.67 818.159   3
   3  10  15 4830.91 1300.78   1
   3  10  15 6067.81 1284.65   3
  -3  11  13 5862.82 1314.21   3
  -3  11  12 2504.42 949.627   3
  -3 -11 -12 4372.08 1160.75   4
  -3  11  11 2517.32 870.935   3
  -3 -11 -11 3547.14 1019.36   4
  -3  11  11 4050.42 916.643   1
  -3  11  10 2266.57 775.114   1
  -3  11  10 827.673 666.636   3
  -3 -11 -10 2706.34 932.483   4
  -3  11   9 15215.7 1751.28   3
  -3  11   9 12634.9 1457.28   1
   3  11  -9 11878.5 1332.14   1
  -3 -11  -9 15469.4 1771.84   4
  -3 -11  -8 254.749 589.780   4
  -3  11   8 292.521 545.363   3
   3  11  -8 901.741 554.557   1
  -3  11   8-79.3482 563.274   1
  -3  11   7 2293.79 776.717   3
   3  11  -7 1261.46 577.598   1
  -3  11   7 2341.89 802.785   1
  -3 -11  -7 3098.77 955.577   4
  -3  11   6 7920.05 1306.65   1
  -3  11   6 5532.28 1019.64   3
  -3  11   6 6198.91 1142.39   2
   3  11  -6 7439.75 1140.28   1
  -3 -11  -6 7817.97 1185.11   4
  -3  11   5 8852.33 1335.45   2
  -3  11   5 7566.80 1180.43   3
   3  11  -5 8151.36 1150.58   1
  -3 -11  -5 7452.91 1205.84   4
  -3  11   4 10857.3 1340.46   3
   3  11  -4 10312.2 1318.81   1
  -3  11   4 10622.5 1505.83   2
  -3 -11  -4 11151.5 1434.08   4
  -3  11   3 37651.5 2635.57   2
   3  11  -3 35733.3 2378.95   1
  -3  11   2 4353.34 1050.00   2
   3  11  -2 5239.42 1088.15   1
  -3  11   1 35769.2 2583.82   2
   3  11  -1 34109.6 2356.80   1
  -3  11   0-132.022 778.834   2
   3  11   0 1870.87 835.968   1
  -3  11  -1 33929.1 2458.00   2
   3  11   1 35112.7 2428.43   1
   3  11   2 4722.14 1083.45   1
  -3  11  -2 3941.52 1015.85   2
  -3  11  -3 35381.1 2539.61   2
   3  11   3 35699.9 2545.18   1
   3  11   4 11956.5 1464.83   1
  -3  11  -4 11690.4 1500.96   2
   3  11   5 8871.04 1416.43   1
  -3  11  -5 7039.89 1233.30   2
   3  11   6 8131.42 1362.36   1
  -3  11  -6 6266.70 1186.11   2
  -3  11  -7 1455.78 842.419   2
   3  11   7 2302.89 1033.06   1
   3  11   8 961.067 782.617   1
   3 -11  -8 415.733 474.867   4
  -3  11  -8-120.186 741.542   2
   3 -11  -9 14572.8 1530.17   4
  -3  11  -9 13360.2 1631.40   2
   3  11   9 12363.5 1653.58   1
   3 -11 -10 2958.82 831.224   4
  -3  11 -10 895.287 581.935   2
   3  11  10 1429.82 658.020   1
   3 -11 -11 3260.17 796.660   4
   3  11  11 2289.83 956.025   1
  -3  11 -11 1940.21 753.799   2
   3 -11 -12 2998.05 854.063   4
   3  11  12 3031.48 1019.77   1
  -3  11 -12 3588.62 990.623   2
   3  11  13 6296.27 1312.50   1
   3  11  14 1560.09 940.124   1
  -3  12  12 2221.21 880.817   3
  -3 -12 -11 6091.92 1228.27   4
  -3  12  11 5275.61 1093.56   1
  -3  12  11 7473.80 1390.65   3
  -3  12  10 2139.86 927.922   1
  -3 -12 -10 2336.38 913.193   4
  -3  12  10-412.211 785.581   3
  -3  12   9 4873.49 1096.64   3
  -3 -12  -9 2015.68 939.051   4
  -3  12   9 4610.97 1092.76   1
  -3  12   8 7697.32 1274.06   3
  -3 -12  -8 5700.88 1122.35   4
   3  12  -8 5678.50 1028.79   1
  -3  12   8 6229.78 1154.44   1
  -3 -12  -7 12362.8 1549.23   4
  -3  12   7 9036.75 1358.27   3
  -3  12   7 11302.0 1579.44   1
   3  12  -7 9229.71 1256.09   1
   3  12  -6 5178.64 1068.72   1
  -3  12   6 5006.75 1080.43   3
  -3  12   6 5019.06 1135.34   1
  -3 -12  -6 4654.46 1061.96   4
  -3  12   5 1714.68 675.543   3
   3  12  -5 367.763 602.739   1
  -3 -12  -5 1329.70 756.387   4
  -3  12   5 1529.18 988.847   2
  -3  12   5 2120.40 930.129   1
  -3  12   4 9924.63 1322.97   3
   3  12  -4 12364.4 1468.24   1
  -3  12   4 12027.1 1586.09   2
  -3 -12  -4 12147.9 1522.05   4
  -3  12   3 10746.6 1529.54   2
   3  12  -3 9156.57 1277.48   1
   3  12  -2 1835.70 774.626   1
  -3  12   2 2410.44 1045.90   2
  -3  12   1 26576.3 2300.72   2
   3  12  -1 29032.6 2250.72   1
  -3  12   0 675.757 672.323   2
   3  12   0 2423.20 848.113   1
  -3  12  -1 28925.9 2366.27   2
   3  12   1 27103.0 2219.08   1
   3  12   2 3228.21 1060.48   1
  -3  12  -2 2655.91 1021.69   2
  -3  12  -3 10929.8 1522.99   2
   3  12   3 11644.4 1606.45   1
   3  12   4 13627.3 1710.93   1
  -3  12  -4 12691.0 1634.76   2
   3  12   5 342.426 771.025   1
  -3  12  -5 102.995 678.913   2
   3  12   6 4518.45 1018.39   1
  -3  12  -6 3381.68 968.733   2
   3  12   7 11235.8 1586.45   1
  -3  12  -7 7092.43 1266.86   2
   3  12   8 6218.70 1292.32   1
   3 -12  -8 7460.97 1137.45   4
  -3  12  -8 4469.41 1140.25   2
  -3  12  -9 4069.86 979.141   2
   3 -12  -9 5365.07 1036.77   4
   3  12   9 5512.33 1307.25   1
   3 -12 -10 1302.41 556.501   4
  -3  12 -10 1147.65 732.727   2
   3  12  10 1331.39 735.033   1
   3 -12 -11 4129.25 942.742   4
  -3  12 -11 6480.55 1239.39   2
   3  12  11 5003.53 1241.14   1
  -3  12 -12 1600.04 787.104   2
   3  12  12 940.198 907.688   1
   3  12  13-17.0270 844.676   1
  -3  13  11 1319.63 795.573   3
  -3  13  11 2609.46 897.648   1
  -3 -13 -10 670.918 804.678   4
  -3  13  10 1695.15 801.366   3
  -3  13  10 3282.92 1010.08   1
  -3  13   9 3511.01 1053.36   1
  -3 -13  -9 7491.60 1420.38   4
  -3  13   9 7003.64 1308.19   3
   3  13  -8 5030.50 1035.24   1
  -3  13   8 6760.95 1182.34   3
  -3  13   8 7376.20 1293.68   1
  -3 -13  -8 7543.58 1363.31   4
  -3 -13  -7 1140.56 619.883   4
  -3  13   7 2371.33 769.189   3
   3  13  -7-156.062 662.931   1
  -3  13   7 3219.00 1048.55   1
   3  13  -6 6237.51 1148.77   1
  -3  13   6 7558.80 1275.36   3
  -3  13   6 7212.86 1366.85   1
  -3 -13  -6 6918.54 1266.80   4
  -3  13   5 1776.85 750.020   3
   3  13  -5 3275.44 1015.38   1
  -3  13   5 1685.03 951.685   2
  -3 -13  -5 2719.99 925.649   4
  -3  13   5 4686.58 1176.24   1
   3  13  -4 4597.62 1100.50   1
  -3  13   4 3137.70 849.005   3
  -3  13   4 5255.79 1264.62   2
  -3 -13  -4 6602.40 1174.66   4
  -3  13   3 6415.51 1084.50   3
  -3  13   3 8515.83 1487.38   2
   3  13  -3 5396.44 1144.49   1
   3  13  -2 877.282 836.323   1
  -3  13   2 2248.57 896.409   2
  -3  13   1 3778.84 1098.28   2
   3  13  -1 5099.31 1110.78   1
  -3  13   0 1998.49 971.741   2
   3  13   0 2457.06 1034.77   1
  -3  13  -1 6204.59 1195.99   2
   3  13   1 4284.16 1050.67   1
  -3  13  -2 2905.51 1176.38   2
   3  13   2 3295.06 1104.88   1
   3  13   3 6546.29 1315.35   1
  -3  13  -3 6449.47 1402.43   2
   3  13   4 4781.98 1186.74   1
  -3  13  -4 4753.17 1198.94   2
  -3  13  -5 2939.38 1088.56   2
   3  13   5 4462.09 1173.33   1
   3  13   6 8968.77 1489.75   1
  -3  13  -6 8522.39 1494.59   2
  -3  13  -7 852.254 845.336   2
   3  13   7 1422.53 826.429   1
   3 -13  -8 10590.7 1420.90   4
  -3  13  -8 6785.43 1250.01   2
   3  13   8 7781.11 1464.45   1
  -3  13  -9 3689.52 1041.03   2
   3 -13  -9 4439.18 970.223   4
   3  13   9 4814.99 1316.54   1
   3 -13 -10 1769.02 756.059   4
  -3  13 -10 1770.90 914.219   2
   3  13  10 2528.98 1026.76   1
   3 -13 -11 556.775 622.619   4
  -3  13 -11 2648.15 1035.97   2
   3  13  11 2665.10 1022.45   1
  -3  14  11 5874.69 1298.33   1
  -3  14  10 1258.68 884.361   3
  -3  14  10 1505.01 878.119   1
  -3  14   9 3798.33 1191.84   1
  -3  14   9 3031.01 907.324   3
  -3  14   8 3004.68 1046.85   3
   3  14  -8 3282.77 1050.11   1
  -3  14   8 3814.88 1061.99   1
  -3 -14  -8 2384.03 883.877   4
   3  14  -7 4549.06 1060.80   1
  -3 -14  -7 5610.61 1251.25   4
  -3  14   7 6749.20 1239.90   3
  -3  14   7 4835.47 1145.09   1
  -3  14   6 99.3942 619.511   3
  -3 -14  -6 834.677 788.656   4
   3  14  -6 1196.87 762.371   1
  -3  14   6-384.857 715.839   1
  -3  14   5 1435.40 816.385   3
  -3  14   5 365.175 688.004   1
  -3 -14  -5 1477.89 837.374   4
   3  14  -5 929.075 829.545   1
  -3  14   4 5007.11 1031.28   3
  -3  14   4 6421.30 1335.34   2
   3  14  -4 6478.77 1181.60   1
  -3 -14  -4 5639.81 1156.46   4
  -3  14   4 9546.48 1606.96   1
   3  14  -3 80.2497 637.588   1
  -3  14   3 380.974 867.124   2
  -3  14   3 876.289 677.387   3
   3  14  -2 7762.47 1362.23   1
  -3  14   2 6539.83 1359.73   2
  -3  14   1 10896.5 1708.43   2
   3  14  -1 11167.6 1632.29   1
  -3  14   0 4547.06 1316.35   2
   3  14   0 3582.17 1134.29   1
  -3  14  -1 9917.60 1619.51   2
   3  14   1 9021.36 1485.95   1
  -3  14  -2 6159.81 1330.77   2
   3  14   2 8645.89 1409.69   1
   3  14   3-16.4535 866.256   1
  -3  14  -3 590.309 871.177   2
   3  14   4 8530.40 1582.90   1
  -3  14  -4 7535.32 1479.64   2
  -3  14  -5-360.524 870.489   2
   3  14   5 778.216 896.188   1
   3  14   6-1683.40 1094.57   1
  -3  14  -6-55.2778 796.138   2
   3  14   7 4185.43 1198.52   1
  -3  14  -7 4605.81 1144.62   2
   3  14   8 2658.74 927.113   1
  -3  14  -8 6664.72 1484.65   2
   3 -14  -8 4813.54 1066.34   4
  -3  14  -9 3217.95 1071.91   2
   3 -14  -9 1717.86 794.324   4
  -3  14 -10 1021.91 808.118   2
   3 -14 -10 810.845 550.949   4
  -3  14 -11 9600.74 1559.55   2
  -3  15   9 336.108 586.618   3
  -3  15   9 2562.71 1143.03   1
  -3  15   8 4187.97 1128.53   3
  -3  15   8 2776.33 1124.92   1
  -3  15   7 1557.33 829.941   3
   3  15  -7 597.345 701.974   1
  -3  15   7 440.141 997.937   1
  -3  15   6 2866.47 897.415   3
   3  15  -6 2067.33 788.856   1
  -3  15   6 2550.99 1137.92   1
  -3  15   5 294.718 556.856   3
  -3  15   5 305.373 748.559   1
  -3 -15  -5-7.04088 716.217   4
   3  15  -5 1353.30 927.003   1
   3  15  -4 1299.09 848.490   1
  -3  15   4 1614.75 770.631   3
  -3  15   4 2293.77 1055.02   1
  -3 -15  -4-64.0326 743.275   4
   3  15  -3 3588.38 1047.77   1
  -3  15   3 2982.20 845.934   3
  -3  15   3 3301.44 1032.28   1
  -3  15   3 3406.85 1292.97   2
  -3  15   2-168.869 970.856   2
   3  15  -2 244.974 658.503   1
  -3  15   1 9821.34 1679.78   2
   3  15  -1 8727.27 1473.68   1
  -3  15   0 9820.20 1576.52   2
   3  15   0 7519.60 1461.06   1
  -3  15  -1 10246.0 1722.34   2
   3  15   1 7787.26 1458.10   1
  -3  15  -2 965.804 753.763   2
   3  15   2 934.502 993.572   1
   3  15   3 3842.72 1083.44   1
  -3  15  -3 2480.71 1091.15   2
   3  15   4 1639.60 989.236   1
  -3  15  -4 2616.66 1232.57   2
   3  15   5 1218.47 958.896   1
  -3  15  -5 2104.80 1135.04   2
  -3  15  -6 3526.78 1162.12   2
  -3  15  -7 1576.06 1084.67   2
  -3  15  -8 5936.41 1345.86   2
   3 -15  -8 5016.57 1130.86   4
  -3  15  -9 1898.30 997.075   2
   3 -15  -9 642.924 659.037   4
   3  16  -7 1481.83 818.147   1
  -3  16   7 754.462 678.284   3
   3  16  -6 501.963 786.697   1
  -3  16   6 1619.26 778.456   3
   3  16  -5 5223.42 1267.45   1
  -3  16   5 4681.84 1101.78   3
  -3  16   4 1972.56 729.301   3
   3  16  -4 190.803 825.177   1
  -3  16   3 8086.95 1377.40   3
   3  16  -3 7634.56 1429.96   1
  -3  16   2 7424.94 1266.56   3
   3  16  -2 6676.06 1325.17   1
   3  16  -1 633.182 781.537   1
   3  16   0 837.618 866.462   1
   3  16   1 1411.96 1003.12   1
   4   0   0 431572. 11381.7   1
  -4   0   0 456645. 10955.5   4
   4   0   0 454578. 10951.0   4
   4   0  -1-50.9043 327.300   1
  -4   0  -1 120.637 294.181   1
  -4   0   1-171.352 270.808   1
  -4   0   1 128.891 162.842   4
  -4   0  -1 9.45483 305.896   4
   4   0   1 241.551 220.605   4
   4   0  -1 435.796 161.226   4
   4   0   1 257.536 453.941   1
  -4   0   2 1272.49 331.133   1
  -4   0  -2 1268.15 398.434   4
   4   0   2 1475.13 340.989   4
   4   0   2 890.467 510.849   1
  -4   0  -3 154255. 4692.09   4
  -4   0   3 160431. 4441.20   2
  -4   0   3 173227. 4447.49   1
   4   0   3 149158. 4876.11   1
   4   0   3 171797. 4772.93   4
  -4   0   3 160664. 4681.74   3
  -4   0   4 2596.25 374.597   2
  -4   0   4 2806.38 526.564   3
  -4   0   4 3470.98 393.032   1
  -4   0  -4 2283.32 541.848   4
   4   0   4 2370.79 641.579   1
   4   0   5 157243. 5153.56   1
  -4   0  -5 157548. 5037.48   4
  -4   0   5 174045. 4224.82   1
  -4   0   5 160582. 4288.27   2
  -4   0   5 159600. 4931.74   3
  -4   0  -6 4354.41 738.843   4
  -4   0   6 4872.95 310.135   1
  -4   0   6 3976.41 263.262   4
  -4   0   6 4773.87 384.506   2
   4   0   6 3282.97 728.745   1
  -4   0   6 4995.94 741.111   3
   4   0  -7 87113.6 2385.67   4
   4   0   7 83456.2 3377.67   1
  -4   0  -7 81491.8 3371.37   4
  -4   0   7 83066.9 2235.30   2
  -4   0   7 85834.8 2376.91   4
  -4   0   7 84430.7 3273.44   3
  -4   0  -8 12382.8 984.495   5
  -4   0   8 11973.6 1164.45   3
   4   0  -8 13078.4 738.305   4
  -4   0   8 13676.4 737.077   4
  -4   0  -8 10702.4 1180.04   4
   4   0   8 12097.7 1207.45   1
  -4   0   9 1485.05 683.857   3
  -4   0  -9 1256.97 463.904   5
  -4   0   9 595.250 416.515   5
   4   0  -9 2056.06 367.124   4
  -4   0  -9 1066.04 554.915   4
  -4   0   9 1170.23 277.588   4
   4   0   9 2184.01 727.388   1
  -4   0  10 37263.2 1754.17   5
  -4   0 -10 35921.1 1729.53   5
   4   0  10 38281.0 2290.64   1
  -4   0  10 40724.5 1672.57   4
   4   0 -10 39937.5 1681.89   4
  -4   0 -10 37608.1 2374.88   4
  -4   0  10 38361.9 2346.80   3
  -4   0  11 2407.24 850.391   3
   4   0 -11 3310.37 538.072   4
  -4   0 -11 2742.23 536.894   5
  -4   0  11 2550.37 479.377   5
  -4   0 -11 2890.94 793.115   4
  -4   0  12 2668.04 907.074   3
   4   0 -12 3288.47 558.581   4
  -4   0 -12 4320.55 991.720   4
  -4   0  13 2039.38 773.237   3
  -4   0 -13 4623.59 1036.59   4
  -4   0  14-643.484 716.898   3
  -4   0 -14 1077.88 787.758   4
  -4   0 -15 12694.3 1607.46   4
  -4   0  15 11185.2 1599.27   3
  -4   0 -16 690.557 804.281   4
  -4   0  16 671.539 700.967   3
  -4   0 -17 14949.1 1901.99   4
  -4   0  17 16878.2 1995.02   3
  -4  -1 -17 2594.83 1070.38   4
  -4   1  17-1332.90 916.177   3
  -4  -1 -16 3845.02 1068.80   4
  -4   1  16 5217.46 1135.01   3
  -4   1  15 6067.67 1287.37   3
  -4  -1 -15 4824.76 1070.04   4
  -4   1  14 1136.41 793.624   3
  -4  -1 -14 876.256 699.448   4
  -4   1  13 7909.53 1299.50   3
  -4  -1 -13 11062.7 1460.80   4
  -4   1  12 10439.1 1356.79   3
   4   1 -12 11695.7 999.705   4
  -4  -1 -12 12241.6 1460.80   4
  -4   1  11 5185.42 1049.43   3
  -4  -1 -11 7021.01 768.185   5
   4   1 -11 6822.08 720.908   4
  -4  -1 -11 5542.10 997.851   4
  -4   1  11 7701.01 745.856   5
  -4   1  10 7294.43 1123.98   3
   4   1 -10 8302.25 750.821   4
  -4  -1 -10 8598.84 836.960   5
  -4  -1 -10 6657.90 1067.09   4
  -4   1  10 8344.73 681.262   4
  -4  -1  -9 98555.8 4064.30   4
  -4   1   9 105841. 3069.13   4
   4   1  -9 99457.0 3109.06   4
  -4  -1  -9 99635.1 3400.57   5
  -4   1   9 93487.2 3916.79   3
  -4  -1  -8 12677.9 1019.14   5
   4   1  -8 12747.6 763.798   4
  -4   1   8 11517.4 1206.78   3
  -4  -1  -8 12086.2 1259.33   4
  -4  -1  -7 19098.9 1253.33   5
  -4   1   7 19971.2 894.156   2
  -4  -1  -7 18432.9 1461.10   4
  -4   1   7 19668.0 699.563   1
  -4   1   7 21024.5 1498.50   3
  -4  -1  -6 38772.4 1835.13   5
  -4   1   6 41049.0 1297.09   1
  -4  -1  -6 34729.9 1953.90   4
  -4   1   6 36397.5 1408.83   2
  -4   1   6 36376.4 1938.89   3
  -4   1   5 5057.56 724.431   3
  -4   1   5 4636.34 417.355   1
  -4  -1  -5 4625.18 684.914   5
  -4  -1  -5 3417.40 673.338   4
  -4   1   5 4161.24 456.701   2
  -4   1   4 2938.93 617.062   3
  -4  -1  -4 2642.58 526.355   3
  -4  -1  -4 1861.65 534.913   4
   4   1  -4 2643.27 356.360   1
  -4   1   4 1918.46 345.734   2
  -4   1   4 2999.47 385.962   1
   4   1  -3 124587. 3727.40   1
  -4   1   3 143911. 3855.68   1
  -4  -1  -3 134133. 4114.20   4
   4  -1   3 143515. 4129.93   4
  -4   1   3 132261. 3871.15   2
   4   1  -2 200836. 5678.21   1
  -4   1   2 233018. 5809.94   1
  -4  -1  -2 206275. 5797.47   4
  -4   1   2 217310. 5823.14   2
   4  -1   2 222495. 5822.91   4
  -4   1   1 52355.3 1947.94   1
  -4   1   1 46984.3 1469.98   4
   4   1  -1 46925.8 1876.94   1
   4  -1   1 47140.3 1740.03   4
  -4  -1  -1 51279.3 2046.44   1
  -4   1   1 48685.2 1934.88   2
  -4  -1  -1 48702.8 1776.32   4
   4   1   0 221539. 6244.79   1
  -4   1   0 254231. 6378.17   1
   4  -1   0 232236. 5827.70   4
  -4  -1   0 226578. 5857.12   4
  -4  -1   0 253185. 6347.41   1
  -4   1   0 225770. 6311.49   2
   4   1   0 228902. 5853.45   4
  -4   1   0 222013. 5822.15   4
  -4  -1   1 48126.7 1537.24   4
  -4   1  -1 47970.5 1752.69   4
  -4   1  -1 53220.7 2103.53   1
   4   1   1 47895.8 2055.48   1
   4  -1  -1 47410.7 1477.81   4
  -4  -1   1 50748.2 1918.67   1
   4   1   1 49605.1 1783.17   4
   4   1   2 202339. 5979.35   1
  -4  -1   2 223649. 5640.11   1
  -4  -1   2 204423. 5092.21   4
   4   1   2 223688. 5752.45   4
  -4   1  -2 210074. 5689.26   4
  -4   1  -3 131520. 4157.80   4
   4   1   3 133228. 4383.55   1
  -4  -1   3 144030. 3894.81   1
   4   1   3 148688. 4255.31   4
  -4  -1   3 138355. 4038.18   3
   4   1   4 2314.12 633.103   1
  -4  -1   4 2646.53 480.886   3
  -4   1  -4 2470.31 543.914   4
  -4  -1   4 3210.98 377.953   1
   4   1   5 3746.27 731.979   1
  -4  -1   5 3856.95 657.435   5
  -4  -1   5 4112.11 264.140   4
  -4   1  -5 4533.33 684.108   4
  -4  -1   5 4728.60 389.214   2
  -4  -1   5 4771.48 381.977   1
  -4  -1   5 4731.68 623.572   3
   4  -1  -6 36290.5 1098.49   4
   4   1   6 36761.8 2009.38   1
  -4   1  -6 36679.8 1961.98   4
  -4  -1   6 36176.1 1152.13   2
  -4  -1   6 37304.9 1204.63   4
  -4  -1   6 37627.9 1117.70   1
  -4  -1   6 37863.7 1836.72   3
  -4  -1   6 38002.6 1800.21   5
  -4  -1   7 19973.5 1266.09   5
  -4   1  -7 17179.9 1434.33   4
   4   1   7 18084.7 1464.11   1
  -4  -1   7 21113.6 894.709   4
   4  -1  -7 19744.6 827.481   4
  -4  -1   7 20697.9 1385.87   3
  -4  -1   8 11072.3 926.634   5
  -4  -1   8 12895.4 744.018   4
  -4   1  -8 11784.2 1220.24   4
   4  -1  -8 11986.4 698.137   4
  -4  -1   8 12296.0 1171.51   3
   4   1   8 11015.7 1184.16   1
  -4  -1   9 101236. 3417.31   5
  -4   1  -9 95918.6 4040.36   4
  -4  -1   9 107968. 3181.00   4
   4  -1  -9 102603. 3101.16   4
   4   1   9 100240. 4035.83   1
  -4  -1   9 97193.5 3878.74   3
  -4  -1  10 9194.43 1184.77   3
  -4  -1  10 9592.21 877.948   5
  -4  -1  10 7821.21 687.869   4
   4  -1 -10 7680.92 686.734   4
   4   1  10 8297.62 1110.76   1
  -4   1 -10 8013.17 1114.19   4
  -4  -1  11 5772.74 1049.18   3
  -4   1 -11 4519.48 926.699   4
  -4   1 -11 6170.80 688.789   5
   4  -1 -11 6474.33 691.364   4
   4   1  11 5641.57 986.861   1
  -4  -1  12 12823.8 1421.29   3
  -4   1 -12 11962.9 1445.93   4
   4  -1 -12 11049.5 960.800   4
   4   1  12 10889.5 1294.45   1
  -4   1 -13 8663.55 1333.94   4
  -4  -1  13 8255.54 1204.97   3
  -4   1 -14 1715.16 880.092   4
  -4  -1  14 65.2349 686.664   3
  -4   1 -15 2315.75 743.612   2
  -4   1 -15 4923.74 1190.87   4
  -4  -1  15 2991.87 987.003   3
  -4   1 -16 3057.66 837.219   2
  -4   1 -16 5563.78 1255.90   4
  -4  -1  16 4941.03 1136.48   3
  -4   1 -17 157.786 776.777   4
  -4  -1  17 766.162 778.514   3
  -4  -2 -17 1736.86 849.370   4
  -4   2  17 3055.36 1127.51   3
  -4   2  16 1546.77 1035.31   3
  -4  -2 -16 2317.55 929.525   4
  -4   2  15 13399.5 1711.93   3
  -4  -2 -15 10397.8 1524.59   4
  -4   2  14 7741.89 1371.61   3
  -4  -2 -14 6967.74 1185.57   4
  -4   2  13 3453.02 1050.02   3
  -4  -2 -13 976.365 609.414   4
  -4   2  12 4183.59 1011.53   3
   4   2 -12 3683.43 591.140   4
  -4  -2 -12 3132.93 917.091   4
   4   2 -11 46288.5 2041.90   4
  -4  -2 -11 39694.6 2605.21   4
  -4   2  11 43290.5 2652.19   3
  -4  -2 -10 2249.17 635.017   5
   4   2 -10 2511.45 494.986   4
  -4   2  10 1726.05 775.564   3
  -4  -2 -10 1325.48 604.946   4
  -4   2   9 5343.37 933.142   3
  -4  -2  -9 8496.54 859.747   5
  -4  -2  -9 6171.05 966.254   4
  -4   2   8 4734.74 848.209   3
  -4  -2  -8 5035.15 732.830   5
  -4   2   8 5280.99 372.015   1
  -4  -2  -8 3855.35 801.896   4
  -4   2   8 5456.33 391.461   1
  -4  -2  -7 13757.4 1094.20   5
  -4  -2  -7 13781.0 1293.07   4
  -4   2   7 15218.9 901.778   2
  -4   2   7 15066.7 1314.66   3
  -4  -2  -6 22553.9 1382.26   5
   4   2  -6 22697.0 848.118   1
  -4   2   6 20912.4 1099.00   2
  -4  -2  -6 22531.5 1532.31   4
  -4   2   6 22002.8 1531.72   3
   4   2  -5 10368.6 610.275   1
  -4  -2  -5 9112.62 920.730   5
  -4  -2  -5 9771.70 988.703   4
  -4   2   5 10669.7 790.601   2
  -4   2   5 9470.04 973.057   3
  -4  -2  -4 59841.8 2406.45   5
   4   2  -4 54957.9 1892.66   1
  -4   2   4 58768.4 2104.33   2
  -4  -2  -4 62123.2 2245.64   3
  -4  -2  -4 54689.9 2355.51   4
  -4   2   4 54512.1 2403.42   3
   4   2  -3 14442.9 875.610   1
   4  -2   3 16836.3 1067.86   4
  -4  -2  -3 15860.7 1087.69   4
  -4   2   3 14637.2 958.725   2
  -4  -2  -3 13859.9 1134.99   5
  -4  -2  -3 17318.1 996.195   3
   4  -2   2 53106.7 1999.84   4
   4   2  -2 50613.3 1914.15   1
  -4  -2  -2 48311.3 1986.92   4
  -4   2   2 50133.5 1994.07   2
  -4  -2  -2 51454.6 2229.17   5
  -4  -2  -1 87543.4 3263.06   5
  -4   2   1 104859. 3159.64   1
   4  -2   1 96402.5 2919.99   4
   4   2  -1 90380.4 3043.47   1
  -4  -2  -1 89391.1 2953.08   4
  -4   2   1 98008.7 3189.12   2
  -4  -2   0 14189.1 1187.45   5
   4  -2   0 14132.9 776.822   4
  -4   2   0 15321.3 1030.33   1
  -4   2   0 14104.3 807.933   4
   4   2   0 14050.2 1015.41   1
  -4  -2   0 17044.5 1087.84   1
  -4  -2   0 13948.5 821.303   4
  -4   2   0 14567.1 1043.61   2
  -4   2  -1 91379.4 2925.02   4
   4  -2  -1 95020.4 2655.92   4
   4   2   1 92681.1 3207.68   1
  -4  -2   1 93306.9 2734.28   4
  -4  -2   1 101591. 3111.68   1
  -4   2  -1 92710.9 3260.55   2
   4   2   1 97935.6 2975.39   4
  -4  -2   1 93421.1 3314.46   5
  -4   2  -2 50353.5 1966.62   4
   4  -2  -2 49624.4 1502.25   4
  -4  -2   2 49810.1 2197.77   5
   4   2   2 50168.5 2188.52   1
  -4   2  -2 48567.4 2180.41   2
  -4  -2   2 54711.8 1939.53   1
  -4  -2   2 49265.0 1607.07   4
   4   2   2 50783.0 1979.12   4
  -4  -2   2 49465.0 1726.58   3
  -4   2  -3 12744.6 1093.31   2
   4  -2  -3 14695.0 571.152   4
   4   2   3 14247.5 1148.41   1
  -4  -2   3 14108.0 1119.03   5
  -4  -2   3 15254.4 881.229   1
  -4   2  -3 14983.6 1059.76   4
  -4  -2   3 14937.9 863.514   3
   4  -2  -4 54291.6 1529.09   4
  -4  -2   4 57102.0 2382.75   5
  -4  -2   4 60879.0 1734.78   4
  -4   2  -4 55414.7 2332.55   4
   4   2   4 53992.9 2440.99   1
   4  -2  -4 55330.2 1520.03   4
   4  -2  -4 62176.1 2146.85   2
  -4   2  -4 56376.3 2494.30   2
  -4  -2   4 62188.4 1943.67   1
  -4  -2   4 56667.7 2073.89   3
  -4  -2   5 9549.11 932.632   5
  -4  -2   5 10383.0 573.720   4
   4  -2  -5 10095.6 462.868   4
   4   2   5 10305.0 1070.64   1
   4  -2  -5 10793.8 746.333   2
  -4   2  -5 10194.2 999.263   4
  -4  -2   5 11325.6 636.444   1
  -4  -2   5 10523.8 852.068   3
  -4  -2   6 23822.4 1408.36   5
  -4   2  -6 21937.7 1536.77   4
  -4  -2   6 24026.4 971.762   4
   4   2   6 23186.2 1583.20   1
   4  -2  -6 22738.3 858.378   4
  -4  -2   6 21226.1 793.240   2
   4  -2  -6 21017.1 1081.61   2
  -4  -2   6 22544.5 1321.61   3
  -4   2  -7 14374.4 1321.19   4
   4   2   7 11696.8 1214.04   1
   4  -2  -7 14832.3 729.383   4
  -4  -2   7 14550.3 798.797   4
  -4  -2   7 13673.5 1087.25   5
   4  -2  -7 14251.5 829.014   2
  -4  -2   7 14495.9 1127.78   3
  -4  -2   8 6264.08 875.252   3
   4   2   8 6243.18 950.041   1
  -4  -2   8 5236.52 771.798   5
   4  -2  -8 5052.69 474.246   4
  -4  -2   8 6143.91 557.710   4
  -4   2  -8 6351.11 992.618   4
   4  -2  -8 4894.83 456.714   2
  -4  -2   9 9914.60 1122.59   3
   4   2   9 5970.73 999.414   1
   4  -2  -9 7744.95 640.722   4
  -4  -2   9 7985.27 679.832   4
  -4   2  -9 6532.01 991.682   4
   4  -2  -9 8370.14 572.289   2
  -4  -2   9 7628.98 823.651   5
   4   2  10 1858.70 729.189   1
  -4  -2  10 2309.76 789.671   3
  -4   2 -10 1183.98 739.721   4
   4  -2 -10 2185.23 420.403   4
  -4  -2  10 3164.16 624.099   5
   4   2  11 42747.2 2513.70   1
   4  -2 -11 46211.6 1960.40   4
  -4   2 -11 44793.3 2721.45   4
  -4   2 -11 39419.2 2401.50   2
  -4  -2  11 42818.4 2493.54   3
  -4   2 -12 3801.01 777.564   2
  -4   2 -12 4082.88 899.129   4
   4  -2 -12 4837.09 645.718   4
   4   2  12 4818.70 981.103   1
  -4  -2  12 3729.09 914.373   3
  -4   2 -13 2109.53 725.217   2
  -4   2 -13 3075.40 951.497   4
   4   2  13 2326.19 799.345   1
  -4  -2  13 2592.62 795.627   3
  -4   2 -14 6241.44 1007.77   2
  -4   2 -14 5638.18 1184.08   4
   4   2  14 5260.82 998.599   1
  -4  -2  14 6257.60 1148.73   3
   4   2  15 12210.6 1452.70   1
  -4   2 -15 12040.0 1679.40   4
  -4   2 -15 8050.26 1173.02   2
  -4  -2  15 8656.07 1381.69   3
  -4   2 -16 200.356 571.624   4
  -4  -2  16 975.198 932.433   3
  -4   2 -17 5445.45 1258.13   4
  -4  -2  17 1368.72 877.550   3
  -4   3  17 954.950 849.326   3
  -4  -3 -17 4117.91 1234.06   4
  -4   3  16-624.941 864.804   3
  -4  -3 -16-289.001 763.131   4
  -4   3  15 3248.94 1001.76   3
  -4  -3 -15 1510.94 848.512   4
  -4   3  14 1844.79 911.710   3
  -4  -3 -14 1317.11 796.869   4
  -4   3  13 1349.74 818.548   3
  -4  -3 -13 1205.38 819.647   4
  -4   3  12 6986.27 1244.25   3
  -4  -3 -12 6751.14 1102.67   4
  -4   3  11 6311.24 1078.59   3
  -4  -3 -11 6642.90 1105.22   4
  -4   3  10 3834.99 943.326   3
  -4   3  10 4454.72 380.933   1
  -4  -3 -10 4710.13 990.363   4
  -4  -3  -9 10240.5 1246.84   4
  -4  -3  -9 11266.7 1063.85   5
  -4   3   9 8698.15 1164.66   3
  -4   3   9 10174.1 632.443   1
  -4  -3  -8 15118.7 1218.44   5
  -4   3   8 14797.8 988.458   2
  -4   3   8 15443.8 849.236   1
  -4   3   8 14288.4 1422.77   3
  -4  -3  -8 11574.1 1291.79   4
  -4   3   7 1537.61 657.807   3
  -4  -3  -7 1675.56 603.860   5
  -4  -3  -7 1442.02 643.259   4
  -4   3   7 1561.03 486.586   2
   4   3  -7 1389.95 226.338   1
  -4   3   6 4730.57 842.152   3
  -4  -3  -6 4867.82 759.719   5
   4   3  -6 4266.73 565.442   3
   4   3  -6 3883.23 396.333   1
  -4  -3  -6 5167.96 803.415   4
  -4   3   6 4232.02 586.445   2
   4   3  -5 20773.2 1029.45   1
  -4   3   5 21943.8 1236.16   2
  -4  -3  -5 20357.4 1441.67   4
  -4  -3  -5 24248.2 1493.43   5
  -4   3   5 22920.8 1549.68   3
   4   3  -4 5559.57 554.244   1
  -4   3   4 5239.97 798.041   3
  -4  -3  -4 6770.98 871.143   5
  -4  -3  -4 4973.26 733.967   4
  -4  -3  -4 6315.56 635.418   3
  -4   3   4 7096.85 721.852   2
  -4  -3  -3 301569. 8315.28   5
  -4   3   3 301750. 8048.74   2
   4   3  -3 295188. 7783.95   1
  -4  -3  -3 302560. 8190.74   4
  -4  -3  -3 319263. 7760.21   3
  -4  -3  -2 3719.75 768.291   5
   4  -3   2 2930.75 476.020   4
   4   3  -2 3614.14 537.445   1
  -4  -3  -2 4189.62 602.207   4
  -4  -3  -2 3283.89 390.907   3
  -4   3   2 3602.32 558.992   2
  -4  -3  -1 21333.5 1420.37   5
   4  -3   1 23801.9 1204.36   4
  -4   3   1 22947.6 1352.93   2
  -4  -3  -1 22538.8 1211.98   4
   4   3  -1 22311.5 1282.13   1
  -4   3   0 3356.38 637.656   2
   4  -3   0 3226.60 438.935   4
   4   3   0 3878.76 614.740   1
  -4  -3   0 2784.77 667.663   5
  -4  -3   0 4430.50 518.218   4
  -4  -3   1 24422.3 1513.21   5
  -4   3  -1 21390.0 1185.58   4
   4  -3  -1 23643.7 1073.90   4
   4   3   1 21951.1 1372.17   1
  -4   3  -1 22563.7 1417.34   2
  -4  -3   1 23770.9 1121.17   4
  -4  -3   1 24147.7 1297.70   1
  -4   3  -2 4088.96 693.804   2
  -4  -3   2 4156.79 816.188   5
   4  -3  -2 4136.50 569.443   2
  -4   3  -2 3827.73 592.240   4
   4  -3  -2 3840.67 404.026   4
   4   3   2 4255.05 717.176   1
  -4  -3   2 3845.85 366.178   3
  -4  -3   2 5198.53 592.871   1
  -4  -3   3 310121. 8419.95   5
   4  -3  -3 309402. 7550.64   4
  -4  -3   3 299652. 7641.08   3
   4   3   3 301193. 8497.07   1
  -4   3  -3 297795. 8237.23   4
  -4   3  -3 306957. 8525.58   2
   4  -3  -3 326428. 8225.04   2
  -4  -3   3 330601. 7982.95   1
  -4   3  -4 5183.97 803.312   2
  -4   3  -4 7247.80 873.096   4
  -4  -3   4 6147.44 515.253   4
  -4  -3   4 5747.25 827.833   5
   4  -3  -4 6018.68 622.800   2
   4   3   4 5961.21 860.616   1
  -4  -3   4 6857.26 596.541   1
  -4  -3   4 6078.86 558.445   3
  -4  -3   5 23986.8 1472.34   5
  -4  -3   5 24108.8 1079.12   4
  -4   3  -5 24690.1 1555.81   4
   4  -3  -5 22109.4 1228.08   2
  -4   3  -5 22069.2 1528.25   2
   4  -3  -5 21329.3 915.997   4
   4   3   5 20626.0 1540.89   1
  -4  -3   5 22537.2 1212.47   3
  -4  -3   5 26005.0 1116.93   1
  -4  -3   6 3166.81 714.075   5
  -4  -3   6 4669.23 642.625   3
   4  -3  -6 5085.33 563.094   2
   4   3   6 4501.04 826.742   1
  -4  -3   6 5044.95 400.592   2
   4  -3  -6 4738.63 425.102   4
  -4  -3   6 4781.03 496.120   4
  -4   3  -6 4211.77 771.481   4
  -4   3  -6 3946.64 699.579   2
  -4  -3   7 959.930 433.444   3
   4  -3  -7 1230.00 339.936   2
   4   3   7 1717.87 679.847   1
  -4   3  -7 686.009 474.753   2
  -4   3  -7 872.590 583.608   4
   4  -3  -7 1686.41 319.954   4
  -4  -3   7 2332.54 667.337   5
  -4  -3   7 2234.15 391.109   4
   4   3   8 13136.7 1314.27   1
  -4  -3   8 15817.4 1198.22   5
  -4   3  -8 10917.5 1267.00   4
   4  -3  -8 13549.1 885.493   2
   4  -3  -8 13460.6 836.313   4
  -4  -3   8 13310.9 870.165   4
  -4   3  -8 12831.4 1242.85   2
  -4  -3   8 12194.9 1106.79   3
  -4  -3   9 12155.6 1099.85   5
   4  -3  -9 9961.89 781.860   4
  -4   3  -9 10243.3 1210.26   4
   4  -3  -9 10161.1 750.042   2
  -4   3  -9 7993.71 1026.70   2
   4   3   9 11060.8 1278.31   1
  -4  -3   9 10237.9 1083.05   3
   4   3  10 4012.76 943.559   1
  -4   3 -10 2576.01 665.367   2
  -4   3 -10 4197.73 882.720   4
   4  -3 -10 3470.98 502.832   4
  -4  -3  10 2775.32 726.768   3
  -4   3 -11 6154.80 945.626   2
   4   3  11 7389.63 1118.03   1
  -4   3 -11 6288.59 1122.69   4
   4  -3 -11 6857.41 737.406   4
  -4  -3  11 6888.43 996.129   3
   4   3  12 4760.92 943.968   1
  -4   3 -12 7666.53 1045.38   2
  -4   3 -12 6195.80 1164.40   4
   4  -3 -12 6217.41 724.629   4
  -4  -3  12 6315.09 1032.47   3
  -4   3 -13 664.264 519.174   2
  -4   3 -13 375.494 645.182   4
  -4  -3  13 1468.85 717.396   3
   4   3  13 1112.07 635.941   1
  -4   3 -14 1727.00 634.556   2
  -4   3 -14 2610.49 894.055   4
   4   3  14 2032.95 845.599   1
  -4  -3  14 1829.64 815.468   3
  -4   3 -15 2308.25 768.881   2
  -4   3 -15 2787.92 905.456   4
   4   3  15 2993.57 879.875   1
  -4  -3  15 3332.69 1048.68   3
  -4   3 -16-714.195 759.561   4
   4   3  16 712.056 641.124   1
  -4  -3  16-344.691 636.077   3
  -4  -3  17 497.310 759.780   3
  -4  -3  18 1372.27 991.888   3
  -4   4  16 2470.16 1133.42   3
  -4  -4 -16-383.474 808.311   4
  -4   4  15 4443.72 1199.86   3
  -4  -4 -15 2523.05 968.212   4
  -4   4  14 7417.04 1400.43   3
  -4  -4 -14 5570.16 1126.01   4
  -4   4  13 412.248 760.313   3
  -4  -4 -13-636.155 765.231   4
  -4   4  12 2064.60 875.166   3
  -4  -4 -12 622.385 633.780   4
  -4  -4 -11 2355.23 780.684   4
  -4   4  11 3420.42 975.374   3
  -4   4  10 30938.4 1356.13   1
  -4  -4 -10 30721.3 2190.19   4
  -4   4  10 27372.3 2108.78   3
  -4   4   9 3596.42 798.994   3
   4   4  -9 5079.12 313.815   1
  -4  -4  -9 4883.16 971.608   4
  -4   4   9 6278.44 617.981   1
  -4   4   8 2848.45 581.138   2
  -4   4   8 3482.38 918.241   3
   4   4  -8 3097.73 338.524   1
  -4  -4  -8 2673.61 767.667   4
  -4   4   8 3244.98 522.653   1
  -4  -4  -7 14644.7 1267.18   5
  -4   4   7 15537.2 1136.51   2
  -4  -4  -7 14378.0 1332.64   4
  -4   4   7 14008.0 1375.82   3
   4   4  -7 14191.3 782.819   1
  -4  -4  -6 2766.57 755.199   5
  -4   4   6 2121.93 658.056   3
  -4  -4  -6 2434.71 652.830   4
  -4   4   6 2071.14 557.301   2
   4   4  -6 1991.29 370.778   1
   4   4  -6 2055.00 373.873   3
  -4  -4  -5 27616.8 1728.72   4
   4   4  -5 24288.4 1232.11   1
  -4  -4  -5 29287.8 1459.41   3
  -4   4   5 29226.9 1573.20   2
  -4  -4  -5 27000.2 1678.80   5
  -4   4   5 25968.9 1719.90   3
   4   4  -5 27893.6 1285.23   3
  -4  -4  -4 796.008 323.497   3
  -4  -4  -4 832.971 635.722   5
  -4  -4  -4 663.809 452.099   4
  -4   4   4 1183.52 563.502   2
   4   4  -4 182.597 317.477   1
  -4  -4  -3 8977.04 1032.16   5
   4   4  -3 7969.16 754.494   1
  -4  -4  -3 6998.45 820.327   4
  -4  -4  -3 8344.51 620.927   3
  -4   4   3 7310.54 827.951   2
  -4  -4  -2 633.704 223.696   3
  -4  -4  -2 624.518 720.137   5
  -4  -4  -2 832.776 380.059   4
   4   4  -2 783.907 388.739   1
  -4   4   2 830.947 448.263   2
   4   4  -1 45930.2 2059.57   1
  -4   4   1 46634.5 2162.81   2
   4  -4   1 53666.7 2056.16   4
  -4  -4  -1 51220.3 2077.98   4
  -4  -4  -1 49267.4 2321.50   5
  -4  -4  -1 49242.7 1473.06   3
  -4  -4   0 55377.8 2487.18   5
   4  -4   0 55117.9 2085.09   4
  -4   4   0 55722.2 2388.88   2
   4   4   0 51636.0 2234.08   1
  -4  -4   0 56608.7 2136.59   4
  -4  -4   0 52832.7 1436.87   3
   4  -4  -1 53206.4 1911.60   4
  -4   4  -1 50050.3 2271.11   2
   4   4   1 44860.1 2139.00   1
  -4  -4   1 48326.8 2338.96   5
  -4   4  -2 1757.44 621.736   2
  -4  -4   2 628.596 152.844   3
  -4  -4   2 941.139 649.753   5
  -4  -4   2 1134.80 447.706   1
  -4   4  -2 519.369 467.205   4
   4  -4  -2 874.795 312.054   4
   4   4   2 1281.18 614.322   1
  -4  -4   3 8395.99 1034.56   5
  -4   4  -3 8944.32 925.352   4
  -4   4  -3 9363.19 975.666   2
   4   4   3 8234.67 987.499   1
  -4  -4   3 8954.45 776.437   1
  -4  -4   3 7665.95 505.056   3
   4  -4  -3 8917.59 645.749   4
  -4  -4   4 586.026 260.897   3
  -4   4  -4 174.208 453.572   2
  -4   4  -4 728.682 537.763   4
  -4  -4   4 423.738 307.183   1
   4   4   4-148.290 569.454   1
  -4   4  -5 29671.2 1790.78   4
  -4  -4   5 30234.1 1303.63   2
   4   4   5 29224.2 1830.02   1
  -4  -4   5 30858.8 1395.39   4
  -4   4  -5 27115.7 1773.29   2
   4  -4  -5 27456.6 1222.07   4
  -4  -4   5 28377.2 1313.52   3
  -4  -4   5 30352.0 1734.33   5
  -4   4  -6 1771.00 664.294   2
  -4  -4   6 2511.73 439.618   4
  -4   4  -6 2018.30 703.111   4
   4   4   6 1264.16 642.823   1
  -4  -4   6 2358.10 370.270   2
   4  -4  -6 1883.57 346.563   4
  -4  -4   6 1540.89 433.613   3
  -4  -4   7 16916.3 1371.38   5
  -4   4  -7 15062.1 1398.98   4
  -4  -4   7 14454.5 973.533   4
  -4  -4   7 14845.8 691.660   2
   4   4   7 13826.7 1400.69   1
   4  -4  -7 15657.8 927.806   4
  -4   4  -7 12915.8 1270.21   2
  -4  -4   7 15485.0 1114.14   3
  -4   4  -8 2010.45 684.209   2
   4   4   8 1550.53 680.539   1
  -4   4  -8 1729.03 723.127   4
   4  -4  -8 2838.94 445.358   4
  -4  -4   8 2996.75 651.435   3
  -4   4  -9 5489.63 937.044   2
   4   4   9 4504.47 964.030   1
  -4   4  -9 4845.86 979.216   4
   4  -4  -9 5511.92 618.990   4
  -4  -4   9 6217.35 913.641   3
  -4   4 -10 34180.6 2333.73   4
   4   4  10 29521.0 2118.32   1
   4  -4 -10 32307.0 1624.25   4
  -4   4 -10 31578.3 2099.52   2
  -4  -4  10 31069.4 1925.54   3
  -4   4 -11 3374.18 799.698   2
   4   4  11 2252.03 805.343   1
   4  -4 -11 1347.73 405.377   4
  -4   4 -11 2379.96 909.367   4
  -4  -4  11 2950.19 774.770   3
  -4   4 -12 1309.72 630.634   2
   4   4  12 500.929 561.360   1
  -4   4 -12 10.4547 661.640   4
  -4  -4  12 1627.78 695.307   3
   4   4  13-546.845 647.161   1
  -4   4 -13 1518.84 647.370   2
  -4   4 -13 554.446 676.013   4
  -4  -4  13 963.660 677.757   3
   4   4  14 5649.01 1119.03   1
  -4   4 -14 5647.09 998.428   2
  -4   4 -14 7976.08 1353.47   4
  -4  -4  14 6630.95 1198.06   3
  -4   4 -15 4138.75 873.287   2
  -4   4 -15 3369.09 966.045   4
  -4  -4  15 4800.42 1101.12   3
   4   4  15 3650.42 951.039   1
  -4   4 -16 308.723 850.216   4
   4   4  16 948.808 649.533   1
  -4  -4  16 231.149 607.020   3
  -4  -4  17 2583.22 1135.43   3
  -4  -4  18 683.723 818.565   3
  -4   5  16 12697.3 1807.00   3
  -4  -5 -16 13615.8 1780.71   4
  -4   5  15 5931.62 1265.23   3
  -4  -5 -15 1853.43 870.872   4
  -4   5  14-1009.80 692.217   3
  -4  -5 -14 239.320 664.646   4
  -4   5  13 271.094 674.783   3
  -4  -5 -13 588.837 632.015   4
  -4   5  12-711.507 783.682   3
  -4  -5 -12 983.648 722.600   4
  -4   5  11 1601.67 704.526   3
  -4  -5 -11 2933.42 822.250   4
  -4   5  10 664.055 602.991   3
  -4   5  10 1020.00 375.142   1
  -4  -5 -10 1131.28 602.671   4
  -4   5   9 10457.3 1370.85   3
   4   5  -9 12624.1 727.952   1
  -4  -5  -9 10315.1 1295.77   4
  -4   5   9 11772.4 948.891   1
  -4  -5  -8 15035.1 1473.59   4
  -4   5   8 14674.9 1181.89   2
   4   5  -8 15174.4 886.798   1
  -4   5   8 15622.2 1106.25   1
  -4   5   8 17286.1 1635.32   3
   4   5  -7 3140.00 464.913   1
  -4   5   7 4259.74 748.888   2
  -4  -5  -7 2318.28 687.907   4
  -4   5   7 2969.81 780.108   3
   4   5  -6 4409.17 555.984   1
   4   5  -6 5181.91 566.233   3
  -4   5   6 3962.73 897.239   3
  -4  -5  -6 4741.64 885.431   4
  -4   5   6 5180.18 826.642   2
  -4   5   5 20601.0 1414.92   2
  -4  -5  -5 20414.3 1533.23   4
   4   5  -5 19829.6 1181.24   1
  -4  -5  -5 23003.7 1241.89   3
   4   5  -5 21779.7 1060.84   3
  -4   5   5 17726.5 1488.60   3
  -4   5   4 78156.5 3125.87   2
  -4  -5  -4 81622.6 3279.59   4
   4   5  -4 80445.6 2875.48   1
  -4  -5  -4 88329.2 2745.19   3
  -4  -5  -3 13604.6 1324.04   5
  -4   5   3 15987.5 1254.00   2
   4   5  -3 13737.9 1030.90   1
  -4  -5  -3 13700.0 1165.38   4
  -4  -5  -3 14531.1 802.106   3
   4   5  -2 946.364 489.638   1
  -4  -5  -2 669.102 177.798   3
  -4  -5  -2 2329.95 869.554   5
  -4  -5  -2 1275.47 475.435   4
  -4   5   2 882.948 583.724   2
  -4  -5  -1 22864.1 1603.67   5
  -4   5   1 21800.7 1474.50   2
   4   5  -1 19763.3 1341.38   1
  -4  -5  -1 19162.0 1288.73   4
  -4  -5   0 676.615 882.715   5
  -4   5   0-577.437 565.785   2
   4   5   0 634.056 520.272   1
  -4  -5   1 20772.5 1558.04   5
   4  -5  -1 20797.1 1194.78   4
  -4   5  -1 17969.8 1381.34   2
   4   5   1 19776.4 1403.27   1
   4   5   2 373.397 526.382   1
   4  -5  -2 638.259 319.607   4
  -4   5  -2-420.295 625.160   2
  -4  -5   3 16387.3 1437.95   5
  -4   5  -3 16275.4 1236.88   4
  -4   5  -3 11608.1 1155.65   2
   4   5   3 13279.0 1226.75   1
  -4  -5   4 82501.1 3307.22   5
  -4   5  -4 78085.3 3208.53   4
   4   5   4 78821.8 3326.43   1
  -4   5  -4 77824.8 3310.73   2
  -4  -5   4 81403.7 2407.35   3
  -4   5  -5 19835.6 1529.33   4
  -4  -5   5 22556.6 1189.77   2
   4   5   5 20939.1 1619.83   1
  -4   5  -5 22357.8 1611.63   2
  -4  -5   5 19278.8 1030.76   3
  -4   5  -6 5543.44 913.430   2
  -4   5  -6 4670.33 888.842   4
   4   5   6 5716.72 993.741   1
  -4  -5   6 5133.74 538.024   2
   4  -5  -6 4131.31 518.571   4
  -4  -5   6 5869.61 642.991   3
  -4   5  -7 3616.01 827.542   2
  -4   5  -7 3465.56 854.779   4
   4   5   7 5238.80 1016.89   1
   4  -5  -7 2912.97 482.158   4
  -4  -5   7 3555.08 411.408   2
  -4  -5   7 4343.63 658.812   3
   4   5   8 15284.4 1504.23   1
  -4  -5   8 16961.0 757.728   2
  -4   5  -8 17625.5 1510.95   2
   4  -5  -8 16245.7 1085.47   4
   4   5   8 14675.3 1298.03   3
  -4  -5   8 14895.2 1172.85   3
  -4   5  -8 15934.1 1539.92   4
  -4   5  -9 11941.8 1413.53   4
   4   5   9 13099.2 1403.65   1
   4  -5  -9 13009.8 1012.72   4
  -4   5  -9 12728.0 1334.13   2
   4   5   9 12395.7 1274.06   3
  -4  -5   9 12294.5 1175.28   3
  -4   5 -10 1081.23 744.341   4
  -4   5 -10 1867.67 666.772   2
   4   5  10 1346.79 773.608   1
   4  -5 -10 921.944 413.268   4
   4   5  10 1642.45 693.388   3
  -4  -5  10 1156.61 602.289   3
  -4   5 -11 2915.60 734.158   2
  -4   5 -11 1610.13 800.355   4
   4   5  11 1132.62 626.803   1
   4  -5 -11 1757.83 463.989   4
   4   5  11 1542.86 699.708   3
  -4  -5  11 1709.57 647.627   3
  -4   5 -12 1115.79 653.162   2
  -4   5 -12 1910.20 874.475   4
   4   5  12 10.8691 542.000   1
   4   5  12-419.682 687.878   3
  -4  -5  12 506.603 531.972   3
  -4   5 -13 1188.98 603.799   2
   4   5  13 1617.15 800.456   1
  -4   5 -13 358.546 754.951   4
  -4  -5  13 689.691 612.242   3
  -4   5 -14 193.183 479.368   2
   4   5  14 72.5636 619.780   1
  -4   5 -14 453.255 766.534   4
  -4  -5  14 859.340 680.926   3
   4   5  15 2748.54 807.277   1
  -4   5 -15 1672.60 805.514   4
  -4  -5  15 836.688 649.778   3
  -4   5 -15 2638.49 768.545   2
  -4   5 -16 13795.5 1881.71   4
  -4  -5  16 8932.41 1419.40   3
   4   5  16 10671.9 1471.19   1
  -4   6  15 1268.42 973.552   3
  -4  -6 -15 1065.37 704.905   4
  -4   6  14 5897.55 1338.36   3
  -4  -6 -14 3784.85 975.293   4
  -4   6  13 3269.59 1057.91   3
  -4  -6 -13 3362.15 972.351   4
  -4   6  12 2596.66 881.454   3
  -4  -6 -12 3476.86 971.668   4
  -4   6  11 1012.71 781.920   3
  -4  -6 -11 1124.99 659.183   4
  -4  -6 -10 32761.9 2384.25   4
  -4   6  10 36497.2 1819.03   1
  -4   6  10 33474.1 2449.72   3
  -4  -6  -9 17515.3 1679.28   4
   4   6  -9 18942.3 1078.55   1
  -4   6   9 20081.3 1335.81   1
  -4   6   9 18081.8 1753.00   3
  -4   6   8 2560.57 806.348   3
   4   6  -8 2818.81 529.506   1
  -4   6   8 3058.43 766.052   2
  -4  -6  -8 3359.74 811.150   4
  -4   6   8 3322.17 698.860   1
   4   6  -7 3850.78 593.787   1
   4   6  -7 2994.60 497.113   3
  -4   6   7 3859.95 774.035   2
  -4  -6  -7 4219.98 799.040   4
  -4   6   7 3090.99 885.561   3
   4   6  -6 6973.68 769.111   1
  -4   6   6 6428.16 1062.16   3
  -4   6   6 7213.71 958.910   2
  -4  -6  -6 7968.74 1035.65   4
   4   6  -6 8258.89 677.021   3
   4   6  -5 7996.26 832.864   1
  -4   6   5 6061.00 1001.88   3
  -4  -6  -5 8532.73 1062.35   4
  -4   6   5 7876.20 1060.69   2
  -4  -6  -5 8546.73 727.376   3
   4   6  -5 7361.59 563.982   3
  -4   6   4 20689.4 1534.89   2
  -4  -6  -4 19772.9 1518.63   4
   4   6  -4 24185.7 1431.13   1
  -4  -6  -4 23957.0 1164.16   3
  -4   6   3 25626.4 1722.10   2
  -4  -6  -3 24308.8 1647.55   4
   4   6  -3 27244.1 1600.07   1
  -4  -6  -3 29527.9 1167.54   3
  -4   6   2 118040. 4224.26   2
   4   6  -2 115471. 4019.10   1
  -4  -6  -2 112658. 4069.09   4
  -4  -6  -2 120523. 3078.05   3
  -4   6   1 29444.9 1848.18   2
   4   6  -1 29451.3 1730.59   1
  -4  -6  -1 31045.0 1726.21   4
   4   6   0 3205.69 744.275   1
  -4   6   0 1725.82 674.433   2
  -4   6  -1 26103.4 1764.84   2
   4   6   1 26748.3 1722.32   1
   4   6   2 111609. 4147.18   1
  -4   6  -2 116251. 4241.67   2
  -4   6  -3 25548.5 1763.25   2
   4   6   3 24128.7 1704.84   1
  -4   6  -4 23834.6 1652.85   4
  -4   6  -4 20984.6 1612.86   2
   4   6   4 21718.3 1666.81   1
  -4   6  -5 8254.37 1065.42   4
  -4  -6   5 8132.27 788.364   2
   4   6   5 7052.82 1053.01   1
  -4   6  -5 7275.31 1051.42   2
  -4   6  -6 7593.25 1083.85   4
  -4  -6   6 7896.87 738.339   2
   4  -6  -6 7697.33 752.863   4
   4   6   6 7059.78 1078.17   1
   4   6   6 7428.85 802.462   3
  -4   6  -6 5383.96 891.012   2
  -4   6  -7 4376.39 927.045   4
   4   6   7 3609.06 958.640   1
   4  -6  -7 4117.38 593.649   4
  -4  -6   7 4550.88 549.227   2
   4   6   7 3143.67 680.831   3
  -4   6  -7 3055.74 725.950   2
  -4   6  -8 3547.52 959.342   4
   4   6   8 1716.33 705.188   1
   4  -6  -8 3287.15 554.114   4
  -4  -6   8 2879.92 596.100   3
   4   6   8 3669.13 727.522   3
  -4   6  -8 3282.21 810.319   2
   4   6   9 19396.6 1764.51   1
  -4   6  -9 20133.3 1806.52   4
  -4   6  -9 18097.4 1606.95   2
   4  -6  -9 20361.9 1339.64   4
  -4  -6   9 19164.1 1383.20   3
   4   6   9 18734.4 1542.54   3
  -4   6 -10 35430.1 2481.73   4
   4   6  10 35826.1 2447.44   1
   4  -6 -10 36496.4 1930.19   4
  -4   6 -10 35715.5 2309.92   2
  -4  -6  10 32840.6 1997.92   3
   4   6  10 33405.9 2148.40   3
  -4   6 -11 908.411 682.273   4
   4   6  11 1993.43 871.797   1
   4  -6 -11 1016.83 467.185   4
  -4  -6  11 2014.08 638.535   3
   4   6  11 1545.08 676.361   3
  -4   6 -11 2474.20 732.469   2
   4   6  12 4007.18 1017.78   1
  -4   6 -12 3526.06 958.946   4
   4   6  12 3491.57 859.696   3
  -4   6 -12 3303.04 839.677   2
   4   6  13 2343.76 782.646   1
  -4   6 -13 2780.23 925.628   4
   4   6  13 3059.97 903.289   3
  -4   6 -13 1231.00 593.183   2
   4   6  14 2863.96 894.015   1
  -4   6 -14 2929.74 920.516   4
   4   6  14 3025.18 900.503   3
  -4   6 -14 3543.31 841.724   2
   4   6  15 2623.12 903.483   1
  -4   6 -15 713.031 704.868   4
   4   6  16 1536.81 821.296   1
  -4   7  15 623.562 872.478   3
  -4  -7 -15 2119.19 939.156   4
  -4   7  14 35.0977 681.820   3
  -4  -7 -14-516.933 552.600   4
  -4  -7 -13-144.687 687.269   4
  -4   7  13-190.592 560.544   3
  -4   7  12 2330.16 963.121   3
  -4  -7 -12 1002.49 687.997   4
  -4   7  11 842.954 725.626   3
  -4  -7 -11 808.473 716.438   4
  -4  -7 -10 19483.8 1856.99   4
  -4   7  10 19385.7 1434.20   1
  -4   7  10 19170.4 1876.20   3
  -4   7   9 1295.99 495.705   1
   4   7  -9 1936.38 478.763   1
  -4  -7  -9 553.794 614.625   4
  -4  -7  -8 12194.3 1387.36   4
  -4   7   8 10994.5 1221.43   2
   4   7  -8 11749.7 987.300   1
  -4   7   8 9442.36 1313.67   3
  -4   7   8 12572.0 1202.33   1
  -4   7   7 3964.03 975.965   3
   4   7  -7 4495.02 728.235   1
  -4   7   7 3603.41 864.851   2
  -4  -7  -7 2106.65 670.607   4
  -4   7   6 4106.41 882.084   3
   4   7  -6 4839.64 719.891   1
  -4   7   6 5642.29 1004.15   2
  -4  -7  -6 4520.31 867.893   4
  -4   7   5 17799.2 1542.50   2
  -4  -7  -5 17994.9 1554.04   4
   4   7  -5 18159.4 1329.40   1
  -4  -7  -5 18883.1 1132.18   3
   4   7  -5 19848.1 923.677   3
  -4   7   5 18531.4 1633.99   3
   4   7  -4 10124.7 1027.18   1
  -4  -7  -4 8375.04 1078.70   4
  -4   7   4 9253.80 1147.70   2
  -4  -7  -4 9894.95 726.533   3
  -4  -7  -3 12005.4 1220.92   4
   4   7  -3 12083.6 1141.82   1
  -4   7   3 13373.9 1359.75   2
  -4   7   2 30515.5 1972.19   2
   4   7  -2 30433.0 1821.66   1
  -4  -7  -2 33894.5 1957.65   4
  -4   7   1 14968.7 1445.34   2
   4   7  -1 13486.1 1280.35   1
  -4   7   0 66195.7 3009.75   2
   4   7   0 57955.4 2753.67   1
  -4   7  -1 15814.6 1466.79   2
   4   7   1 13906.6 1304.82   1
  -4   7  -2 31162.4 2011.71   2
   4   7   2 29890.6 1934.81   1
  -4   7  -3 13549.6 1390.83   2
   4   7   3 13529.9 1355.19   1
  -4   7  -4 7748.88 1120.47   2
   4   7   4 7594.02 1087.12   1
  -4   7  -5 17419.6 1589.37   2
   4   7   5 19009.6 1675.39   1
   4   7   5 17381.4 1112.03   3
  -4   7  -6 5694.63 1075.89   4
   4   7   6 5251.95 1023.10   1
   4   7   6 5388.91 737.388   3
  -4   7  -6 4383.59 889.991   2
  -4   7  -7 4588.07 1001.86   4
   4   7   7 2017.17 779.350   1
   4  -7  -7 2915.13 561.754   4
   4   7   7 3119.50 618.700   3
  -4   7  -7 2537.85 768.857   2
  -4   7  -8 11327.6 1381.20   4
   4  -7  -8 12036.1 1074.14   4
   4   7   8 11314.4 1394.89   1
   4   7   8 12209.9 1152.42   3
  -4   7  -8 10439.7 1278.24   2
  -4   7  -9 1949.88 826.963   4
   4   7   9 1834.68 718.846   1
   4  -7  -9 1462.99 466.183   4
   4   7   9 1092.70 597.616   3
  -4   7  -9 1796.93 692.650   2
   4   7  10 17099.5 1741.31   1
  -4   7 -10 19430.8 1886.86   4
  -4   7 -10 18571.0 1696.65   2
   4  -7 -10 18001.4 1393.85   4
   4   7  10 18651.4 1593.96   3
  -4   7 -11 2084.72 883.314   4
   4   7  11 1602.89 776.706   1
   4  -7 -11 493.862 376.916   4
   4   7  11 1072.10 697.726   3
  -4   7 -11 521.626 610.944   2
  -4   7 -12 2175.96 944.579   4
   4   7  12 1659.11 710.109   1
   4   7  12 1524.66 690.539   3
  -4   7 -12 1258.75 585.661   2
  -4   7 -13 369.302 657.040   4
   4   7  13 11.1146 650.924   1
   4   7  13-124.572 550.554   3
  -4   7 -13 1267.86 792.153   2
   4   7  14-1432.76 834.194   1
  -4   7 -14-1117.54 771.063   4
   4   7  14 106.356 634.281   3
  -4   7 -14-238.887 631.725   2
   4   7  15 679.229 833.510   1
  -4   7 -15 286.432 603.648   4
   4   7  15 796.912 680.727   3
   4   7  16 2536.95 1012.19   1
  -4   8  14 7179.06 1421.99   3
  -4  -8 -14 5770.40 1313.36   4
  -4   8  13-104.787 674.274   3
  -4  -8 -13 328.097 718.798   4
  -4  -8 -12 1905.05 830.671   4
  -4   8  12 1851.78 945.598   3
  -4   8  11 2017.33 877.100   3
  -4  -8 -11 1897.70 650.323   4
  -4   8  10 2829.14 663.674   1
  -4  -8 -10 1947.27 754.251   4
  -4   8  10 1768.61 843.056   3
  -4   8   9 7379.01 970.900   1
  -4  -8  -9 7779.72 1251.96   4
  -4   8   9 6632.65 1165.72   3
  -4   8   8 30475.0 2081.88   2
  -4  -8  -8 28340.4 2207.46   4
   4   8  -8 32793.6 1803.37   1
  -4   8   8 32149.0 2031.53   1
  -4   8   8 28838.0 2257.41   3
  -4   8   7 3218.93 865.078   3
  -4   8   7 4015.53 1014.07   2
   4   8  -7 3084.07 678.101   1
  -4  -8  -7 2056.29 742.819   4
  -4   8   6 1905.02 795.309   3
  -4   8   6 2524.33 889.212   2
   4   8  -6 2437.00 615.040   1
  -4  -8  -6 2244.31 707.685   4
  -4  -8  -5 2882.05 463.271   3
  -4   8   5 2870.82 781.602   3
   4   8  -5 3723.76 758.582   1
  -4   8   5 3307.82 922.097   2
  -4  -8  -5 4390.69 928.847   4
  -4   8   4 41778.4 2459.57   2
  -4  -8  -4 41323.1 2406.89   4
   4   8  -4 41268.8 2231.81   1
  -4   8   3 42691.8 2509.41   2
  -4  -8  -3 44363.1 2459.14   4
   4   8  -3 44107.7 2350.10   1
   4   8  -2 23893.1 1711.15   1
  -4  -8  -2 25242.8 1762.48   4
  -4   8   2 26845.7 1946.34   2
   4   8  -1 1199.18 698.954   1
  -4   8   1-5.42651 716.692   2
   4   8   0 8115.15 1136.13   1
  -4   8   0 8773.51 1211.95   2
   4   8   1 650.713 711.797   1
  -4   8  -1 2369.72 891.147   2
  -4   8  -2 26149.8 1981.50   2
   4   8   2 27283.2 1969.21   1
  -4   8  -3 43939.6 2555.47   2
   4   8   3 41898.5 2495.02   1
  -4   8  -4 42097.7 2550.15   2
   4   8   4 39069.5 2454.03   1
   4   8   4 43884.4 1709.70   3
  -4   8  -5 2353.16 922.042   2
   4   8   5 4249.75 586.650   3
   4   8   5 2903.21 922.506   1
   4   8   6 2327.35 794.956   1
  -4   8  -6 1675.40 660.368   2
   4   8   6 3002.11 585.947   3
   4  -8  -7 2690.99 622.467   4
   4   8   7 3276.01 908.664   1
  -4   8  -7 3623.58 912.994   2
   4   8   7 3949.44 674.247   3
  -4   8  -8 29577.2 2253.40   4
  -4   8  -8 30982.8 2222.68   2
   4   8   8 27506.7 2161.67   1
   4  -8  -8 27369.9 1736.50   4
   4   8   8 28106.0 1782.62   3
  -4   8  -9 7195.26 1199.35   4
   4   8   9 4958.10 1085.87   1
   4  -8  -9 5998.85 835.191   4
  -4   8  -9 6999.62 1165.18   2
   4   8   9 7056.08 979.280   3
  -4   8 -10 1182.60 693.449   4
   4   8  10 3147.80 939.909   1
   4  -8 -10 2639.02 611.020   4
  -4   8 -10 1316.02 696.742   2
   4   8  10 1408.38 607.662   3
  -4   8 -11 2410.43 875.094   4
   4   8  11 1829.85 911.944   1
   4  -8 -11 2914.95 676.418   4
  -4   8 -11 2423.50 822.173   2
   4   8  11 2257.23 771.706   3
  -4   8 -12 647.003 708.979   4
   4   8  12 2690.51 974.282   1
  -4   8 -12 2235.68 770.155   2
   4   8  12 1531.97 749.828   3
  -4   8 -13 652.896 684.368   4
   4   8  13-148.258 598.627   1
  -4   8 -13 326.739 609.127   2
   4   8  13 602.486 719.245   3
  -4   8 -14 5231.68 1164.96   4
   4   8  14 3417.97 996.489   1
  -4   8 -14 4637.18 970.803   2
   4   8  14 5660.11 1107.95   3
   4   8  15-566.344 793.080   1
   4   8  15 76.3912 604.874   3
   4   8  16 1610.80 854.723   1
   4   8  16 860.098 869.678   3
  -4   9  14 2958.53 1208.06   3
  -4  -9 -14 36.3302 761.275   4
  -4  -9 -13 1157.56 790.902   4
  -4   9  13 815.927 812.841   3
  -4   9  12 4070.18 1052.86   3
  -4  -9 -12 7089.00 1330.28   4
  -4   9  11 1203.47 857.296   3
  -4  -9 -11 2215.50 858.614   4
  -4   9  10 6681.30 1208.80   3
  -4   9  10 7497.75 1074.39   1
  -4  -9 -10 7518.86 1291.33   4
  -4   9   9 4761.68 938.902   1
  -4   9   9 4595.38 1029.70   3
  -4  -9  -9 2089.42 855.656   4
  -4   9   8 519.583 664.951   3
  -4   9   8 435.398 712.613   2
  -4   9   8 1609.38 724.162   1
  -4  -9  -8 921.862 600.923   4
   4   9  -8 20.3685 428.857   1
  -4   9   7 1772.28 765.254   2
  -4  -9  -7 1050.43 573.453   4
   4   9  -7 1675.49 587.847   1
  -4   9   7 1314.31 573.713   3
  -4   9   6 4699.69 978.032   3
  -4   9   6 5924.86 1090.78   2
  -4  -9  -6 5793.43 1026.78   4
   4   9  -6 5422.44 840.633   1
  -4   9   5 5524.02 996.038   3
  -4   9   5 4169.05 1041.42   2
   4   9  -5 5375.04 871.583   1
  -4  -9  -5 5589.09 1037.04   4
   4   9  -4 9075.46 1131.46   1
  -4   9   4 7582.46 1260.57   2
  -4  -9  -4 8252.73 1193.75   4
   4   9  -3 6268.77 1039.42   1
  -4   9   3 6087.87 1103.31   2
  -4  -9  -3 4329.16 882.799   4
  -4   9   2 53909.7 2989.60   2
   4   9  -2 58704.9 2901.02   1
   4   9  -1 18179.3 1631.20   1
  -4   9   1 17543.6 1718.66   2
  -4   9   0 52801.4 2932.49   2
   4   9   0 51472.8 2774.92   1
   4   9   1 17770.2 1654.55   1
  -4   9  -1 17706.8 1714.88   2
  -4   9  -2 54730.4 3018.29   2
   4   9   2 50556.3 2842.24   1
   4   9   3 4797.06 1004.39   1
   4   9   3 5124.35 448.700   3
  -4   9  -3 6999.95 1272.33   2
   4   9   4 6192.97 1154.29   1
   4   9   4 7785.73 670.616   3
   4   9   5 4154.02 1099.85   1
  -4   9  -5 5303.28 1046.87   2
   4   9   5 4306.69 584.940   3
  -4   9  -6 6837.07 1154.89   2
   4   9   6 4524.83 1009.31   1
   4   9   6 6534.34 745.865   3
   4  -9  -7 1254.23 535.234   4
   4   9   7 356.591 692.973   1
  -4   9  -7 1365.30 684.410   2
   4   9   7 2171.13 549.447   3
   4  -9  -8 868.048 456.005   4
   4   9   8-70.4584 713.161   1
  -4   9  -8-219.213 580.217   2
   4   9   8 786.353 500.150   3
   4   9   9 2688.04 911.182   1
   4  -9  -9 4291.17 775.805   4
  -4   9  -9 4148.95 979.906   2
   4   9   9 3924.51 808.764   3
   4   9  10 8586.30 1374.22   1
   4  -9 -10 6273.36 896.136   4
  -4   9 -10 6684.30 1177.64   2
   4   9  10 7457.92 1096.54   3
   4   9  11 782.791 723.316   1
  -4   9 -11 1413.59 744.869   2
   4   9  11 2698.66 781.432   3
  -4   9 -12 3262.59 1036.47   4
   4   9  12 4444.12 1015.13   1
  -4   9 -12 5655.66 1136.06   2
   4   9  12 5915.41 1067.89   3
  -4   9 -13 1865.05 850.788   4
   4   9  13 407.945 687.599   1
  -4   9 -13 281.279 573.663   2
   4   9  13 839.225 662.591   3
   4   9  14 929.493 799.581   1
   4   9  14-959.324 730.842   3
   4   9  15-730.429 865.064   1
   4   9  15 68.3499 676.458   3
   4   9  16 3024.19 1161.98   1
  -4  10  13 1659.09 885.905   3
  -4 -10 -13 509.596 695.661   4
  -4  10  12 1454.74 870.455   3
  -4 -10 -12 1798.31 862.526   4
  -4  10  11 1469.19 797.537   3
  -4 -10 -11 3949.42 1082.57   4
  -4  10  10 5670.52 1028.65   1
  -4 -10 -10 5000.24 1078.21   4
  -4  10  10 3270.79 1016.06   3
  -4  10   9 318.152 594.991   3
  -4 -10  -9 359.026 601.743   4
  -4  10   9 330.677 657.538   1
  -4  10   8 5064.23 1044.10   3
  -4 -10  -8 5642.13 1165.91   4
   4  10  -8 5772.94 908.449   1
  -4  10   8 5570.31 1003.55   1
  -4  10   7 5643.60 1088.82   1
  -4  10   7 5005.41 1086.57   2
  -4 -10  -7 3076.14 822.722   4
   4  10  -7 3021.67 770.393   1
  -4  10   7 4321.60 938.552   3
  -4  10   6 6025.77 1089.58   3
  -4  10   6 4688.53 1073.41   2
  -4 -10  -6 5774.82 1080.32   4
   4  10  -6 5593.89 940.625   1
  -4  10   5-783.117 830.336   2
  -4  10   5 91.7191 677.649   3
  -4 -10  -5-317.570 483.048   4
   4  10  -5 687.008 539.035   1
  -4  10   4 74762.4 3697.31   2
  -4 -10  -4 70303.6 3521.27   4
   4  10  -4 67454.4 3268.04   1
   4  10  -3 3084.39 805.796   1
  -4  10   3 4372.74 1012.81   2
  -4 -10  -3 3601.75 888.078   4
  -4  10   2 31010.8 2348.45   2
   4  10  -2 30953.5 2141.19   1
   4  10  -1 4553.79 979.554   1
  -4  10   1 4600.49 1056.34   2
   4  10   0 14676.2 1597.10   1
  -4  10   0 13535.1 1613.12   2
   4  10   1 4061.20 969.984   1
  -4  10  -1 4111.11 1092.92   2
  -4  10  -2 27730.7 2214.21   2
   4  10   2 28963.2 2172.05   1
   4  10   3 3416.51 890.547   1
  -4  10  -3 3091.21 1000.24   2
   4  10   4 69380.4 3607.59   1
  -4  10  -4 70292.5 3628.02   2
   4  10   5-415.868 694.820   1
  -4  10  -5 663.203 830.114   2
  -4  10  -6 4351.68 1107.68   2
   4  10   6 4825.40 1123.57   1
  -4  10  -7 3367.92 1061.75   2
   4  10   7 4829.93 1162.10   1
   4 -10  -8 5612.47 897.901   4
  -4  10  -8 8958.83 1343.91   2
   4  10   8 6827.12 1334.41   1
   4 -10  -9-70.6839 448.246   4
   4  10   9-530.426 866.293   1
  -4  10  -9 769.418 654.798   2
   4 -10 -10 3380.70 735.488   4
  -4  10 -10 2991.54 954.835   2
   4  10  11 1160.72 863.847   1
  -4  10 -11 3042.74 907.181   2
   4  10  12 1426.88 713.697   1
  -4  10 -12 1913.23 776.230   2
   4  10  13 1116.71 755.046   1
  -4  10 -13 1815.63 872.663   2
   4  10  14 4346.64 1241.70   1
  -4  11  12-59.0931 776.451   3
  -4 -11 -12 1661.51 914.896   4
  -4  11  11 204.848 639.929   3
  -4 -11 -11 1702.78 817.304   4
  -4  11  10 1094.09 823.515   3
  -4  11  10 615.408 634.363   1
  -4 -11 -10 382.651 625.682   4
  -4  11   9 1884.03 741.825   3
  -4 -11  -9 565.654 506.907   4
  -4  11   9 1240.75 703.666   1
  -4  11   8 2795.79 968.281   3
  -4  11   8 2384.15 819.473   1
  -4 -11  -8 1715.43 760.855   4
   4  11  -8 2106.90 657.250   1
  -4  11   7 2142.80 799.222   3
  -4  11   7 2374.80 859.393   1
  -4  11   7 2554.83 924.807   2
  -4 -11  -7 3282.50 940.181   4
   4  11  -7 2415.09 768.465   1
  -4  11   6 5360.61 1059.05   3
  -4  11   6 4780.15 1124.93   2
  -4 -11  -6 2870.95 827.387   4
   4  11  -6 3894.43 854.623   1
  -4  11   5 3471.65 922.742   3
  -4  11   5 3084.04 1088.61   2
  -4 -11  -5 4071.63 966.648   4
   4  11  -5 2205.32 750.513   1
  -4  11   4 6116.72 1220.17   2
  -4 -11  -4 8800.08 1255.09   4
   4  11  -4 6598.18 1117.97   1
  -4  11   3 12299.0 1605.70   2
   4  11  -3 11672.6 1411.05   1
  -4 -11  -3 8438.20 1255.67   4
   4  11  -2 17753.5 1708.53   1
  -4  11   2 15927.6 1756.50   2
   4  11  -1 2661.85 880.298   1
  -4  11   1 951.658 891.200   2
  -4  11   0 50676.1 3113.28   2
   4  11   0 50028.6 2973.61   1
   4  11   1 711.637 822.627   1
  -4  11  -1 4278.30 1116.16   2
   4  11   2 20407.1 1887.21   1
  -4  11  -2 16110.2 1779.68   2
  -4  11  -3 10698.7 1464.19   2
   4  11   3 9416.83 1369.77   1
   4  11   4 6445.56 1197.17   1
  -4  11  -4 9631.36 1476.81   2
   4  11   5 5638.52 1225.99   1
  -4  11  -5 2755.66 1003.32   2
   4  11   6 4231.29 1064.94   1
  -4  11  -6 4306.00 1112.06   2
  -4  11  -7 4790.00 1142.93   2
   4  11   7 4509.36 1110.57   1
   4 -11  -8 2482.92 708.365   4
  -4  11  -8 3769.77 1041.98   2
   4  11   8 3547.67 1068.96   1
   4 -11  -9 1474.03 628.278   4
  -4  11  -9 1532.19 825.156   2
   4  11   9 1370.04 862.284   1
   4 -11 -10 131.200 428.535   4
   4  11  10 707.251 760.535   1
  -4  11 -10 1703.49 748.926   2
   4  11  11 179.407 676.825   1
  -4  11 -11 975.664 705.007   2
  -4  11 -12 1497.41 782.821   2
   4  11  12 1098.16 846.392   1
   4  11  13 622.008 746.510   1
  -4  11 -13 739.640 768.857   2
  -4  12  11-1476.31 987.047   3
  -4  12  10 725.525 671.910   1
  -4 -12 -10 700.414 655.103   4
  -4  12   9 1557.04 887.333   3
  -4 -12  -9 358.533 588.374   4
  -4  12   9 692.888 715.792   1
  -4  12   8 3439.81 996.727   3
  -4  12   8 2821.74 902.639   1
  -4 -12  -8 4032.16 1086.68   4
   4  12  -8 4336.57 871.598   1
  -4  12   7 3121.77 940.338   2
  -4  12   7 1667.40 866.870   1
  -4  12   7 3850.88 945.171   3
  -4 -12  -7 2691.93 879.547   4
   4  12  -7 3145.08 878.246   1
  -4  12   6 370.398 817.879   2
  -4 -12  -6 679.403 684.970   4
   4  12  -6 793.869 715.905   1
  -4  12   6 979.294 699.451   3
  -4  12   5 1336.12 930.354   2
  -4  12   5 550.005 628.606   3
  -4 -12  -5 920.152 733.732   4
   4  12  -5-157.212 724.083   1
  -4  12   4 4932.63 1049.07   3
  -4  12   4 3523.92 987.835   2
  -4 -12  -4 5120.89 1117.06   4
   4  12  -4 5602.42 1053.26   1
  -4  12   3 8918.08 1457.44   2
   4  12  -3 9714.76 1340.10   1
  -4 -12  -3 7847.45 1279.79   4
  -4  12   2 29744.6 2496.66   2
   4  12  -2 27343.4 2236.48   1
   4  12  -1 16175.2 1737.66   1
  -4  12   1 17679.5 1931.24   2
   4  12   0 4011.09 1083.14   1
  -4  12   0 913.553 846.645   2
   4  12   1 14425.9 1666.14   1
  -4  12  -1 15667.2 1854.71   2
  -4  12  -2 27744.9 2398.28   2
   4  12   2 27822.4 2325.35   1
   4  12   3 7956.23 1337.25   1
  -4  12  -3 6262.75 1304.75   2
   4  12   4 2971.33 900.340   1
  -4  12  -4 5189.52 1205.96   2
   4  12   5 1086.55 713.419   1
  -4  12  -5 672.708 725.171   2
   4  12   6-1029.57 717.453   1
  -4  12  -6 775.199 780.468   2
  -4  12  -7 2661.66 961.582   2
   4  12   7 2336.81 929.206   1
   4 -12  -8 5127.83 965.276   4
  -4  12  -8 2529.46 985.418   2
   4  12   8 2456.94 1050.82   1
   4 -12  -9 159.701 484.714   4
  -4  12  -9-1368.56 892.960   2
   4  12   9-126.560 830.897   1
   4  12  10 1889.57 884.025   1
  -4  12 -10 935.782 635.448   2
   4  12  11 1479.98 948.655   1
  -4  12 -11-1028.75 728.104   2
  -4  12 -12 1359.30 819.498   2
  -4  13  10 1800.69 802.968   1
  -4  13  10 1610.34 798.679   3
  -4  13   9 869.155 700.015   3
  -4  13   9-204.453 719.153   1
  -4 -13  -9 693.103 574.611   4
  -4  13   8 1129.52 848.741   3
  -4 -13  -8 1029.98 661.361   4
  -4  13   8 430.932 759.792   1
  -4  13   7 4125.42 1016.28   3
  -4 -13  -7 5559.14 1152.82   4
   4  13  -7 6269.18 1098.81   1
  -4  13   7 4389.26 1056.10   1
  -4  13   6 1981.70 796.725   3
  -4  13   6 650.219 903.338   2
  -4  13   6 2536.09 972.133   1
  -4 -13  -6 2233.10 817.816   4
   4  13  -6 1325.76 688.543   1
  -4  13   5 5635.58 1131.27   3
  -4  13   5 4949.18 1259.46   2
  -4 -13  -5 5482.18 1172.68   4
   4  13  -5 4777.62 1102.48   1
  -4  13   4 1473.87 794.970   3
  -4  13   4 1469.11 829.309   2
  -4 -13  -4 234.512 735.980   4
   4  13  -4 1952.92 859.647   1
  -4  13   3 19709.0 2147.34   2
   4  13  -3 16834.6 1800.64   1
  -4 -13  -3 21201.0 2035.82   4
   4  13  -2 2647.31 872.699   1
  -4  13   2 3780.03 1179.89   2
   4  13  -1 2073.65 867.967   1
  -4  13   1 1930.00 870.209   2
   4  13   0 3742.30 1009.31   1
  -4  13   0 3500.01 1052.29   2
   4  13   1 1677.24 850.479   1
  -4  13  -1 815.938 907.690   2
   4  13   2 3605.82 1004.21   1
  -4  13  -2 3163.63 1142.67   2
  -4  13  -3 16309.4 1948.98   2
   4  13   3 20075.7 2052.54   1
   4  13   4 1785.76 961.852   1
  -4  13  -4 1681.18 960.029   2
   4  13   5 5208.78 1320.59   1
  -4  13  -5 5997.73 1344.80   2
   4  13   6 2495.68 1022.57   1
  -4  13  -6 2171.16 950.112   2
   4  13   7 7404.30 1515.43   1
  -4  13  -7 3968.66 1097.01   2
  -4  13  -8 753.508 975.640   2
   4 -13  -8 209.057 493.878   4
   4  13   8-317.482 780.125   1
   4 -13  -9 1233.74 615.075   4
  -4  13  -9-776.047 688.957   2
   4  13   9 321.719 749.976   1
  -4  13 -10 1466.61 777.302   2
  -4  13 -11 987.202 799.581   2
  -4  13 -12 330.255 703.173   2
  -4  14  10 2351.87 978.045   1
  -4  14   9-118.850 711.108   3
  -4  14   9 107.585 699.967   1
  -4  14   8 756.905 692.163   3
  -4  14   8 1284.92 867.652   1
  -4  14   7 140.209 691.068   3
  -4  14   7-169.163 812.442   1
  -4 -14  -7-396.094 729.818   4
   4  14  -7 30.8852 724.115   1
  -4  14   6 1000.79 704.290   3
  -4  14   6 1860.10 962.738   1
  -4 -14  -6 113.663 692.037   4
   4  14  -6-446.350 764.170   1
  -4  14   5 1623.83 914.171   1
  -4  14   5 1378.23 751.950   3
  -4  14   5 2029.64 990.410   2
  -4 -14  -5 4257.13 1161.10   4
   4  14  -5 751.654 647.647   1
  -4  14   4 1777.03 767.627   3
  -4  14   4 2966.86 1122.72   2
   4  14  -4 2916.60 1000.90   1
  -4 -14  -4 2304.85 926.238   4
  -4  14   3 3314.38 956.384   3
  -4  14   3 2213.60 876.890   2
   4  14  -3 3420.20 1037.11   1
  -4 -14  -3 3465.62 1015.18   4
  -4  14   2 918.748 1005.95   2
   4  14  -2 378.765 759.482   1
  -4  14   1 40416.1 3120.59   2
   4  14  -1 39119.2 2923.86   1
   4  14   0 5256.86 1269.48   1
  -4  14   0 3113.49 1029.85   2
  -4  14  -1 40182.4 3092.55   2
   4  14   1 35691.3 2813.68   1
   4  14   2 327.507 900.502   1
  -4  14  -2 2056.38 1074.33   2
   4  14   3 4055.48 1209.76   1
  -4  14  -3 4072.09 1177.21   2
   4  14   4 1896.52 1012.41   1
  -4  14  -4 2679.81 1029.90   2
   4  14   5 1152.89 984.692   1
  -4  14  -5 1532.62 871.189   2
   4  14   6-1182.22 855.368   1
  -4  14  -6 3096.31 1052.31   2
   4  14   7 730.216 775.476   1
  -4  14  -7 1422.12 1082.49   2
  -4  14  -8 2403.34 1097.88   2
   4 -14  -8 1712.86 717.978   4
  -4  14  -9-264.003 828.254   2
  -4  15   8 758.286 779.198   1
  -4  15   7-1648.46 1011.10   1
  -4  15   7 740.372 739.069   3
  -4  15   6 2484.21 980.136   3
   4  15  -6 2129.49 916.194   1
  -4  15   6 4496.21 1277.79   1
  -4  15   5 870.627 898.273   2
   4  15  -5 1132.34 776.509   1
  -4  15   5 3965.87 1339.98   1
  -4  15   5 2015.14 822.456   3
  -4  15   4 3510.28 1019.20   3
  -4  15   4 3644.09 1210.29   2
   4  15  -4 2191.67 923.826   1
  -4 -15  -4 5124.64 1222.78   4
  -4  15   4 5158.43 1249.34   1
  -4  15   3 6295.97 1471.92   2
   4  15  -3 9945.94 1571.24   1
  -4 -15  -3 7991.90 1393.35   4
  -4  15   3 4498.46 1112.39   3
   4  15  -2 8136.11 1490.05   1
  -4  15   2 5166.58 1368.22   2
   4  15  -1 281.780 769.798   1
  -4  15   1 420.528 941.233   2
  -4  15   0 14360.0 2048.22   2
   4  15   0 19825.5 2142.09   1
   4  15   1 1003.92 837.623   1
  -4  15  -1 1563.57 948.646   2
   4  15   2 6032.17 1420.50   1
  -4  15  -2 8644.48 1678.52   2
   4  15   3 6505.93 1419.61   1
  -4  15  -3 7715.33 1533.22   2
   4  15   4 5255.95 1363.75   1
  -4  15  -4 5438.64 1335.29   2
  -4  15  -5 2571.79 1203.76   2
   4 -15  -8 181.579 556.708   4
   4  16  -6 3134.01 1063.39   1
  -4  16   5 6967.66 1345.38   3
   4  16  -5 6744.87 1446.90   1
  -4  16   4 1654.01 874.266   3
   4  16  -4 1986.09 922.997   1
  -4  16   3 2639.10 924.799   3
   4  16  -3 5281.72 1364.27   1
  -4  16   2 6466.68 1334.43   3
   4  16  -2 5893.76 1411.63   1
   5   0   0 107.734 420.942   1
  -5   0   0-319.684 241.669   4
   5   0   0 279.860 208.249   4
  -5   0   1 888.108 232.925   4
  -5   0  -1 1120.65 310.897   4
   5   0   1 758.970 265.320   4
   5   0  -1 1198.59 227.929   4
   5   0   1 1094.68 534.115   1
   5   0   2 23151.1 1498.59   1
  -5   0   2 23702.0 812.164   4
  -5   0  -2 21837.3 1260.46   4
  -5   0   2 28901.0 1398.60   1
   5   0   2 25675.3 1312.29   4
   5   0   3 23734.3 1570.26   1
  -5   0  -3 22958.6 1351.70   4
  -5   0   3 24963.6 1269.84   1
  -5   0   3 23391.9 1251.16   2
  -5   0   4 4020.69 612.349   3
  -5   0   4 3809.31 500.823   2
  -5   0   4 5232.23 560.279   1
  -5   0  -4 3533.82 628.297   4
   5   0   4 2789.44 697.111   1
  -5   0   5 1368.52 350.783   2
  -5   0   5 1378.73 541.125   3
  -5   0  -5 748.004 477.396   4
  -5   0   5 713.479 271.842   1
   5   0   5 1130.92 620.235   1
   5   0   6 32633.9 2052.09   1
  -5   0  -6 39418.5 2098.83   4
  -5   0   6 34688.3 1411.19   2
  -5   0   6 38341.4 1351.71   1
  -5   0   6 37475.7 1978.60   3
   5   0   7 20391.3 1651.47   1
  -5   0  -7 20785.1 1580.32   4
  -5   0   7 19925.6 901.427   2
  -5   0   7 20119.7 774.429   1
  -5   0   7 22045.2 1540.40   3
  -5   0  -8 30537.8 1737.42   5
  -5   0   8 29770.7 1012.14   2
   5   0   8 27930.5 1960.65   1
  -5   0  -8 27564.2 1899.59   4
  -5   0   8 28242.9 1871.50   3
  -5   0   9 59694.8 2545.65   5
  -5   0  -9 56421.3 2958.18   4
  -5   0   9 56725.8 2830.06   3
  -5   0  -9 58165.8 2544.25   5
   5   0   9 53480.7 2886.76   1
  -5   0  10 3235.40 878.618   3
  -5   0 -10 4072.87 697.849   5
  -5   0  10 2169.91 600.769   5
  -5   0 -10 2905.90 871.971   4
  -5   0  11 292.455 547.951   3
  -5   0  11-365.150 582.814   5
  -5   0 -11 534.073 440.367   5
  -5   0 -11 286.709 566.417   4
  -5   0  12-313.097 624.560   3
  -5   0 -12 181.367 550.204   4
  -5   0  13 443.513 702.147   3
  -5   0 -13 1287.76 869.418   4
  -5   0  14 10404.1 1448.48   3
  -5   0 -14 10538.1 1519.54   4
  -5   0  15 1677.58 742.132   3
  -5   0 -15 1503.93 976.402   4
  -5   0 -16 1791.42 869.040   4
  -5   0  16 1781.11 962.212   3
  -5   0  17 4740.51 1205.49   3
  -5   1  17 2115.29 1100.38   3
  -5   1  16 3653.80 989.631   3
  -5  -1 -16 5242.92 1239.33   4
  -5   1  15 2452.23 896.233   3
  -5  -1 -15 1544.49 815.620   4
  -5   1  14 7206.05 1308.75   3
  -5  -1 -14 5866.62 1137.57   4
  -5   1  13 2219.53 790.228   3
  -5  -1 -13 2257.09 901.680   4
  -5  -1 -12 32548.7 2430.71   4
  -5   1  12 34091.8 2432.44   3
  -5   1  11 657.856 653.868   3
  -5   1  11-328.272 453.364   5
  -5  -1 -11-301.359 617.724   4
  -5  -1 -11 225.409 497.226   5
  -5  -1 -10 23039.2 1482.22   5
  -5  -1 -10 20342.2 1781.51   4
  -5  -1  -9 12909.4 1130.13   5
  -5   1   9 13101.2 1364.63   3
  -5  -1  -9 12558.7 1391.58   4
  -5   1   8 3004.66 784.385   3
  -5  -1  -8 4229.26 713.497   5
  -5   1   8 5895.90 508.003   2
  -5  -1  -8 4156.54 845.449   4
  -5   1   8 5021.00 294.056   1
  -5   1   8 4892.01 288.742   1
  -5  -1  -7 36773.3 2168.90   4
  -5   1   7 38260.2 1526.20   2
  -5   1   7 41741.9 1387.76   1
  -5  -1  -7 41023.6 2086.81   5
  -5   1   7 36585.1 2131.56   3
  -5  -1  -6 21356.1 1523.32   5
  -5  -1  -6 23647.6 1616.94   4
  -5   1   6 24377.4 1072.70   1
  -5   1   6 21827.4 1125.39   2
  -5   1   6 23629.1 1588.50   3
  -5  -1  -5 61150.7 2633.57   5
  -5   1   5 63886.0 2112.81   1
  -5  -1  -5 58031.9 2581.93   4
  -5   1   5 57952.1 2148.61   2
  -5   1   5 53978.6 2524.99   3
  -5   1   4 30285.2 1367.63   1
  -5   1   4 27970.4 1384.74   2
  -5  -1  -4 26651.5 1587.96   4
  -5   1   4 27142.7 1612.78   3
   5   1  -3 48776.3 1986.48   1
  -5   1   3 55643.9 2092.20   1
  -5  -1  -3 51806.3 2198.02   4
  -5   1   3 55453.8 2153.16   2
  -5   1   2 5536.73 651.968   2
  -5   1   2 8599.12 761.754   1
  -5  -1  -2 6986.76 701.216   4
   5  -1   2 6497.93 639.336   4
   5   1  -2 5880.47 685.652   1
  -5   1   1 61588.6 1905.80   4
  -5  -1  -1 62919.2 2228.01   4
   5  -1   1 65648.6 2231.02   4
  -5   1   1 60878.6 2454.53   2
   5   1  -1 60202.2 2402.69   1
  -5   1   0 50314.0 1795.96   4
   5   1   0 50367.0 2192.25   1
  -5  -1   0 51209.8 1831.37   4
   5  -1   0 54272.5 1832.68   4
  -5   1   0 50440.9 2227.83   2
   5   1   0 52677.3 1836.03   4
  -5   1  -1 61392.2 2219.99   4
   5   1   1 60214.0 2547.59   1
  -5  -1   1 62662.1 1973.85   4
   5  -1  -1 65920.8 1947.61   4
   5   1   1 64500.2 2249.68   4
   5   1   2 6402.61 862.350   1
  -5  -1   2 5309.42 371.435   4
  -5   1  -2 5931.46 652.147   4
   5  -1  -2 5627.21 330.769   4
  -5  -1   2 5775.33 626.333   1
   5   1   2 5920.47 620.822   4
  -5   1  -3 48449.7 2133.04   4
   5   1   3 50201.9 2387.06   1
  -5  -1   3 54905.7 2041.42   1
  -5  -1   3 53938.1 2112.68   3
   5   1   4 26658.2 1722.54   1
  -5   1  -4 26669.8 1551.19   4
  -5  -1   4 28897.0 1297.41   1
  -5  -1   4 27221.8 1465.96   3
   5   1   5 56319.6 2736.39   1
  -5   1  -5 58536.9 2614.19   4
  -5  -1   5 61536.6 2082.14   2
  -5  -1   5 63772.1 2073.92   1
  -5  -1   5 59885.9 2458.22   3
   5   1   6 23129.1 1705.86   1
  -5   1  -6 22142.6 1577.96   4
  -5  -1   6 22727.6 1001.15   2
  -5  -1   6 24570.7 1004.24   1
  -5  -1   6 22308.6 1434.14   3
  -5  -1   6 22717.5 1513.13   5
   5   1   7 38774.2 2281.97   1
  -5   1  -7 37814.6 2187.39   4
  -5  -1   7 39065.0 1280.65   2
  -5  -1   7 39161.3 1199.29   1
  -5  -1   7 36360.4 1999.16   3
  -5  -1   7 37318.8 2005.95   5
  -5  -1   8 5884.31 907.803   3
  -5  -1   8 5222.18 814.299   5
  -5   1  -8 4921.46 896.898   4
  -5  -1   8 4772.14 348.031   4
   5   1   8 4736.43 970.865   1
  -5  -1   9 11072.0 1187.37   3
  -5  -1   9 11492.6 1101.42   5
   5  -1  -9 12764.3 628.692   4
  -5   1  -9 11242.0 1317.32   4
   5   1   9 11295.6 1366.33   1
  -5  -1  10 20715.3 1401.19   5
   5   1  10 18220.9 1715.34   1
  -5   1 -10 20287.6 1822.52   4
  -5  -1  10 22012.4 1707.17   3
  -5  -1  11 498.864 525.370   3
  -5   1 -11-576.819 692.065   4
  -5  -1  11-355.217 489.685   5
   5   1  11 554.587 686.345   1
  -5   1 -11 97.4495 423.408   5
   5   1  12 38755.7 2504.32   1
  -5   1 -12 36555.3 2580.48   4
  -5  -1  12 32357.6 2327.77   3
  -5  -1  13 1774.35 739.380   3
  -5   1 -13 1360.47 847.856   4
  -5  -1  14 7141.25 1220.97   3
  -5   1 -14 5864.33 1159.02   4
  -5   1 -15 1275.04 597.840   2
  -5   1 -15 1424.72 787.449   4
  -5  -1  15 938.896 772.548   3
  -5   1 -16 3353.10 902.830   2
  -5   1 -16 3727.64 1099.07   4
  -5  -1  16 3043.29 1029.15   3
  -5  -1  17 2036.48 850.546   3
  -5   2  16 3602.61 1219.62   3
  -5  -2 -16 2307.93 921.412   4
  -5   2  15 3331.50 1110.70   3
  -5  -2 -15 1900.30 769.143   4
  -5   2  14 6931.15 1364.22   3
  -5  -2 -14 8220.61 1395.94   4
  -5   2  13 10568.2 1520.82   3
  -5  -2 -13 7764.75 1309.47   4
  -5   2  12 6826.64 1201.20   3
  -5  -2 -12 6987.68 1251.15   4
  -5   2  11 810.530 683.951   3
  -5  -2 -11-32.7548 697.452   4
  -5  -2 -11 1106.23 539.738   5
  -5   2  10 1964.04 698.822   3
  -5  -2 -10 2983.79 758.563   4
  -5  -2 -10 3159.76 725.877   5
  -5  -2  -9 17783.4 1374.49   5
  -5  -2  -9 16216.4 1543.47   4
  -5   2   9 16512.5 616.691   1
  -5   2   9 17176.4 1567.63   3
  -5  -2  -8 52964.9 2500.40   5
  -5   2   8 54939.3 1735.02   1
  -5   2   8 54739.3 2015.02   2
  -5  -2  -8 50684.6 2755.56   4
  -5   2   8 53192.7 2767.18   3
  -5  -2  -7 9727.45 1045.06   5
  -5   2   7 12502.0 732.693   1
  -5   2   7 9411.27 778.244   2
  -5  -2  -7 8891.11 1084.78   4
  -5   2   7 10693.7 1219.50   3
  -5  -2  -6 34704.1 1932.97   5
  -5  -2  -6 34241.2 2028.03   4
  -5   2   6 35634.2 1610.43   2
  -5   2   6 38200.7 1511.01   1
  -5   2   6 33508.1 2016.76   3
  -5   2   5-392.698 470.061   3
  -5  -2  -5-426.756 687.231   5
  -5  -2  -5 216.198 414.773   4
  -5   2   5 411.891 374.679   2
  -5   2   5-32.3799 280.404   1
   5   2  -5 483.457 292.999   1
  -5  -2  -4 6869.68 935.827   5
  -5   2   4 5419.96 774.283   3
   5   2  -4 6501.20 635.164   1
  -5   2   4 6870.15 667.911   1
  -5  -2  -4 6809.59 838.380   4
  -5   2   4 6037.27 661.460   2
  -5  -2  -3 65900.4 2803.27   5
  -5   2   3 69733.6 2462.02   1
   5   2  -3 59492.2 2311.44   1
  -5   2   3 65485.7 2476.29   2
  -5  -2  -3 60099.8 2489.69   4
   5   2  -2 18680.7 1182.53   1
   5  -2   2 18401.0 1126.91   4
  -5  -2  -2 18586.2 1163.07   4
  -5   2   2 19859.3 1254.12   2
  -5  -2  -2 17121.5 1383.64   5
  -5   2   1 2832.53 571.987   2
  -5  -2  -1 2140.89 658.268   5
  -5   2   1 3542.29 392.669   4
   5  -2   1 3547.81 463.189   4
   5   2  -1 3067.51 561.831   1
  -5  -2  -1 3265.93 501.480   4
   5   2   0 26769.7 1529.51   1
   5  -2   0 28279.2 1225.02   4
  -5  -2   0 26251.3 1255.83   4
  -5   2   0 26249.0 1558.81   2
  -5   2   0 27377.0 1239.92   4
  -5  -2   0 27013.9 1701.23   5
   5   2   1 2209.27 609.224   1
  -5  -2   1 1777.61 599.992   5
  -5   2  -1 2770.91 451.963   4
  -5   2  -1 1717.31 524.654   2
   5  -2  -1 3339.96 366.883   4
  -5  -2   1 2638.31 360.882   4
   5   2   2 17623.3 1309.22   1
  -5  -2   2 17500.0 1360.79   5
  -5   2  -2 17050.4 1108.03   4
  -5  -2   2 18554.8 855.206   4
  -5  -2   2 20735.0 1218.12   1
  -5   2  -2 17416.0 1331.61   2
   5  -2  -2 18309.0 766.021   4
  -5  -2   3 64344.5 2728.58   5
  -5   2  -3 58626.4 2402.39   4
   5   2   3 57637.2 2632.72   1
   5  -2  -3 57446.9 1600.53   4
  -5  -2   3 62772.9 1817.69   4
  -5   2  -3 62921.5 2741.08   2
  -5  -2   3 65749.2 2305.20   1
  -5  -2   3 62650.3 2209.45   3
   5   2   4 5598.92 883.795   1
  -5   2  -4 5929.78 805.309   4
  -5  -2   4 5860.22 892.859   5
  -5  -2   4 5984.81 671.407   3
  -5   2  -4 4135.74 709.587   2
  -5  -2   4 6218.19 384.992   4
  -5  -2   4 6441.20 614.640   1
  -5  -2   4 5855.03 387.992   4
   5   2   5 274.667 567.642   1
  -5  -2   5 731.912 596.093   5
  -5  -2   5 445.300 140.472   4
  -5   2  -5-261.372 447.354   4
  -5  -2   5 410.714 269.613   1
  -5  -2   5-28.6606 365.556   3
  -5   2  -6 34035.5 2020.74   4
   5   2   6 32794.5 2109.26   1
  -5  -2   6 36460.7 1180.77   4
  -5  -2   6 36599.7 1980.00   5
  -5  -2   6 36230.8 1345.97   2
  -5  -2   6 38043.6 1385.99   1
  -5  -2   6 31541.0 1709.15   3
   5   2   7 9054.49 1219.93   1
  -5  -2   7 9412.67 1036.23   5
  -5  -2   7 11217.0 593.250   4
  -5   2  -7 11826.2 1243.32   4
  -5  -2   7 11262.5 543.358   2
  -5  -2   7 10718.5 1027.36   3
  -5  -2   8 56582.5 2523.26   5
   5  -2  -8 52919.5 1587.96   4
   5   2   8 51409.7 2789.82   1
  -5  -2   8 57636.4 1805.25   4
  -5   2  -8 56269.8 2853.34   4
  -5  -2   8 52389.8 2505.80   3
  -5  -2   9 18290.0 1429.78   5
   5  -2  -9 18070.4 827.955   4
  -5   2  -9 19400.1 1733.18   4
   5   2   9 16282.9 1610.20   1
  -5  -2   9 17070.2 1460.13   3
  -5  -2  10 3114.33 771.129   3
  -5  -2  10 3744.43 725.494   5
  -5   2 -10 4227.01 935.107   4
   5   2  10 3305.42 939.190   1
  -5  -2  11 1389.98 665.954   3
  -5   2 -11 317.900 515.396   2
  -5   2 -11-419.966 744.369   4
  -5  -2  11 2080.39 644.066   5
   5   2  11 444.306 662.039   1
  -5  -2  12 8300.00 1155.98   3
  -5   2 -12 4953.23 979.690   2
  -5   2 -12 5389.60 1109.96   4
   5   2  12 9274.85 1289.90   1
  -5   2 -13 9168.12 1257.79   2
  -5   2 -13 9568.92 1390.59   4
   5   2  13 10683.8 1428.49   1
  -5  -2  13 9914.13 1338.17   3
  -5   2 -14 9321.46 1317.23   2
   5   2  14 8161.74 1302.28   1
  -5   2 -14 7232.39 1250.85   4
  -5  -2  14 8241.63 1293.11   3
  -5   2 -15 865.691 521.858   2
  -5   2 -15 818.525 622.994   4
  -5   2 -16 2357.36 788.045   2
  -5   2 -16 2982.23 1061.00   4
  -5  -2  16 2071.39 878.715   3
  -5  -2  17 952.652 735.311   3
  -5   3  16-251.376 736.866   3
  -5  -3 -16 639.288 729.386   4
  -5   3  15 8028.04 1412.94   3
  -5  -3 -15 6299.21 1254.25   4
  -5   3  14 970.026 780.017   3
  -5  -3 -14 48.9904 727.734   4
  -5   3  13 5261.12 1130.72   3
  -5  -3 -13 3332.38 1018.85   4
  -5  -3 -12 17199.1 1841.86   4
  -5   3  12 19706.7 1909.60   3
  -5   3  11 12163.9 1504.11   3
  -5  -3 -11 11717.8 1480.43   4
  -5  -3 -10 19074.8 1448.72   5
  -5  -3 -10 18323.8 1712.65   4
  -5   3  10 16698.8 1684.97   3
  -5  -3  -9 2019.59 726.695   5
  -5   3   9 2738.17 748.427   3
  -5   3   9 2885.94 556.660   2
  -5  -3  -9 1918.71 713.931   4
  -5   3   9 2271.72 364.014   1
  -5  -3  -8 17477.0 1420.16   5
  -5   3   8 17372.6 1128.39   2
  -5  -3  -8 15663.3 1508.52   4
  -5   3   8 19757.6 1673.49   3
  -5  -3  -7 49409.1 2439.31   5
  -5   3   7 52012.4 2150.17   2
   5   3  -7 53063.9 1713.29   1
  -5  -3  -7 53068.1 2705.99   4
  -5   3   7 48166.0 2641.39   3
  -5  -3  -6 23146.5 1588.55   5
   5   3  -6 22367.5 1071.30   1
  -5   3   6 21076.1 1287.02   2
  -5  -3  -6 20080.2 1558.51   4
  -5   3   6 19978.7 1589.96   3
   5   3  -5 34217.0 1488.93   1
  -5  -3  -5 36356.0 2015.16   5
  -5   3   5 33637.4 1703.70   2
  -5  -3  -5 35928.3 1998.75   4
  -5   3   5 37383.0 2090.36   3
  -5  -3  -4 65679.1 2842.59   5
   5   3  -4 59752.7 2286.26   1
  -5   3   4 63597.7 2525.48   2
  -5  -3  -4 62961.8 2719.98   4
  -5  -3  -4 69800.2 2479.10   3
  -5  -3  -3 2555.44 774.083   5
   5   3  -3 1379.50 422.760   1
  -5  -3  -3 1290.14 442.770   4
  -5  -3  -3 2397.56 420.606   3
  -5   3   3 1281.90 472.514   2
  -5  -3  -2 839.049 695.592   5
   5   3  -2 2765.60 573.397   1
  -5  -3  -2 2139.45 477.382   4
  -5   3   2 1682.93 459.654   2
  -5  -3  -1 26789.6 1748.18   5
   5  -3   1 31428.4 1444.17   4
   5   3  -1 26568.2 1528.19   1
  -5   3   1 29179.8 1636.67   2
  -5  -3  -1 27303.6 1452.06   4
  -5   3   0 431.803 461.924   2
  -5  -3   0-896.805 819.431   5
  -5   3   0 0.86577 271.020   4
   5   3   0 164.547 476.583   1
   5  -3   0 128.898 214.072   4
  -5  -3   0-189.466 293.813   4
  -5  -3   1 25841.8 1698.89   5
  -5   3  -1 26202.2 1367.32   4
   5  -3  -1 27809.1 1200.41   4
  -5   3  -1 26347.7 1646.09   2
  -5  -3   1 26284.2 1260.24   4
   5   3   1 25511.6 1609.78   1
  -5   3  -2 2304.18 622.697   2
  -5  -3   2 1144.13 658.859   5
  -5  -3   2 2346.02 340.627   3
   5   3   2 2397.10 656.472   1
  -5   3  -2 2143.93 512.918   4
   5  -3  -2 3033.19 349.748   4
  -5  -3   2 1772.55 339.215   4
  -5   3  -3 1320.12 573.881   2
  -5  -3   3 1652.06 361.344   3
   5   3   3 1407.87 658.702   1
  -5   3  -3 2164.88 546.682   4
   5  -3  -3 1758.57 244.183   4
  -5  -3   3 1562.91 658.337   5
  -5  -3   3 2972.18 531.973   1
  -5  -3   3 2176.67 348.530   4
  -5   3  -4 64225.8 2685.54   4
   5  -3  -4 62069.8 1814.27   4
  -5   3  -4 59182.2 2791.12   2
  -5  -3   4 70834.2 2388.27   1
   5   3   4 58475.4 2805.36   1
  -5  -3   4 60184.8 2207.29   3
  -5  -3   4 64665.2 2823.51   5
   5  -3  -5 36563.0 1165.56   4
  -5  -3   5 39739.5 1408.43   4
  -5   3  -5 37138.2 2036.79   4
   5   3   5 33359.9 2078.56   1
   5  -3  -5 35924.4 1153.45   4
  -5   3  -5 36562.3 2116.25   2
  -5  -3   5 34273.8 2016.12   5
  -5  -3   5 39157.4 1600.06   1
  -5  -3   5 36978.9 1670.18   3
  -5  -3   6 22421.3 1576.56   5
  -5   3  -6 20962.5 1601.24   4
  -5  -3   6 24131.6 1042.07   4
   5   3   6 21607.8 1699.04   1
   5  -3  -6 21272.6 818.199   4
  -5   3  -6 22550.8 1699.81   2
  -5  -3   6 26146.4 1157.38   1
  -5  -3   6 22316.0 1330.14   3
  -5  -3   7 50601.6 2467.61   5
  -5   3  -7 50475.8 2662.60   4
  -5  -3   7 55068.8 1844.55   4
  -5  -3   7 52363.3 1651.72   2
   5   3   7 47951.4 2673.57   1
   5  -3  -7 52753.5 1612.71   4
  -5   3  -7 53221.6 2736.23   2
  -5  -3   7 52017.6 1617.07   2
   5  -3  -7 51124.3 2092.05   2
  -5  -3   7 51109.8 2284.24   3
  -5  -3   8 20262.5 1466.97   5
  -5   3  -8 15386.4 1502.62   4
  -5  -3   8 17056.9 928.467   4
   5  -3  -8 17015.6 800.529   4
   5   3   8 14379.0 1458.28   1
  -5   3  -8 16120.8 1468.96   2
   5  -3  -8 15369.1 1001.05   2
  -5  -3   8 16095.6 1287.09   3
  -5  -3   9 2000.11 648.013   3
   5   3   9 2830.66 863.465   1
  -5   3  -9 1979.49 710.538   2
  -5   3  -9 1651.98 770.200   4
   5  -3  -9 2486.37 345.945   4
  -5  -3   9 2861.55 741.759   5
  -5  -3  10 19508.6 1454.17   5
  -5   3 -10 19948.0 1810.13   4
   5   3  10 18745.9 1729.88   1
  -5   3 -10 17544.9 1617.29   2
  -5  -3  10 18590.4 1554.00   3
   5   3  11 11225.2 1421.63   1
  -5   3 -11 10966.5 1441.76   4
  -5   3 -11 12003.5 1347.60   2
  -5  -3  11 11331.3 1264.56   3
  -5   3 -12 18717.7 1917.47   4
   5   3  12 19124.2 1808.60   1
  -5   3 -12 16708.7 1635.77   2
  -5  -3  12 17912.9 1661.83   3
  -5   3 -13 1852.14 680.921   2
  -5   3 -13 3786.92 1075.46   4
   5   3  13 3687.59 945.153   1
  -5  -3  13 3764.62 885.558   3
  -5   3 -14 2148.80 830.057   4
  -5   3 -14 89.5877 523.362   2
   5   3  14 489.920 730.596   1
  -5  -3  14 129.903 662.910   3
  -5   3 -15 8317.11 1403.03   4
  -5   3 -15 9479.57 1366.06   2
   5   3  15 7989.15 1378.35   1
  -5  -3  15 7327.82 1285.69   3
  -5   3 -16 242.141 471.784   2
   5   3  16 218.660 530.473   1
  -5   3 -16-440.770 745.646   4
  -5  -3  16 990.424 788.479   3
  -5  -3  17 692.971 851.243   3
  -5   4  16 1529.38 981.427   3
  -5   4  15 3829.62 1107.80   3
  -5  -4 -15 2628.16 998.025   4
  -5   4  14 3533.40 1153.64   3
  -5  -4 -14 1834.52 780.064   4
  -5   4  13 3400.10 939.455   3
  -5  -4 -13 4158.81 954.481   4
  -5  -4 -12 8579.43 1327.26   4
  -5   4  12 6992.84 1251.40   3
  -5  -4 -11 24167.2 2082.90   4
  -5   4  11 27648.8 2230.74   3
  -5   4  10 2235.88 751.858   3
  -5  -4 -10 4808.47 951.019   4
  -5   4   9 9860.56 1303.51   3
  -5   4   9 9224.02 902.996   2
  -5  -4  -9 10402.9 1291.85   4
  -5   4   9 8654.62 748.925   1
  -5  -4  -8 29127.6 1906.91   5
  -5   4   8 30679.8 1648.06   2
   5   4  -8 28660.8 1146.84   1
  -5  -4  -8 28483.7 2052.05   4
  -5   4   8 32838.4 2220.14   3
  -5  -4  -7 2785.15 876.200   5
  -5   4   7 219.940 606.813   3
   5   4  -7 1598.30 384.323   1
  -5  -4  -7 1388.16 672.899   4
  -5   4   7 1491.20 549.394   2
  -5   4   6 33302.2 1811.83   2
   5   4  -6 34493.4 1540.51   1
  -5  -4  -6 38321.3 2211.94   4
  -5  -4  -6 36959.1 2124.35   5
  -5   4   6 37274.3 2234.36   3
  -5   4   5 16202.0 1244.31   2
   5   4  -5 15995.1 1030.51   1
  -5  -4  -5 16358.8 1384.01   4
  -5  -4  -5 17921.4 1483.14   5
  -5   4   5 15518.6 1415.14   3
   5   4  -4 57512.1 2304.83   1
  -5  -4  -4 58994.4 2758.81   5
  -5   4   4 57899.5 2522.40   2
  -5  -4  -4 57391.1 2635.30   4
  -5  -4  -4 64306.6 2275.64   3
   5   4  -3 3669.48 603.596   1
  -5  -4  -3 4357.24 890.959   5
  -5  -4  -3 4208.53 699.851   4
  -5   4   3 3348.59 678.004   2
  -5  -4  -3 3566.83 475.861   3
   5   4  -2 4054.84 664.002   1
  -5  -4  -2 4000.64 907.954   5
  -5  -4  -2 2334.04 522.324   4
  -5   4   2 4020.12 671.172   2
  -5  -4  -2 5022.58 457.248   3
  -5  -4  -1 29536.1 1907.88   5
   5   4  -1 28287.3 1630.92   1
  -5   4   1 27898.6 1716.33   2
  -5  -4  -1 30276.7 1590.06   4
  -5  -4  -1 32357.5 1182.77   3
  -5  -4   0 26957.8 1781.07   5
   5  -4   0 26215.2 1333.55   4
   5   4   0 24383.6 1572.13   1
  -5   4   0 25473.0 1642.51   2
  -5  -4   0 22675.5 1314.04   4
  -5  -4   1 30901.5 1928.58   5
  -5   4  -1 30702.1 1552.66   4
   5  -4  -1 29868.9 1392.05   4
   5   4   1 28367.3 1756.41   1
  -5   4  -1 30857.7 1832.63   2
  -5  -4   1 29855.0 1457.45   4
  -5  -4   1 28844.8 1042.98   3
  -5   4  -2 3626.34 718.740   2
  -5  -4   2 3345.76 331.384   3
  -5   4  -2 3802.87 667.951   4
   5  -4  -2 3609.47 441.195   4
   5   4   2 3922.73 831.896   1
  -5  -4   2 3597.90 911.966   5
  -5  -4   2 3365.09 484.730   4
  -5   4  -3 4581.67 783.465   2
  -5  -4   3 3628.96 395.289   3
  -5  -4   3 2050.96 761.866   5
  -5   4  -3 3983.30 728.966   4
   5  -4  -3 3970.45 438.544   4
   5   4   3 3051.86 785.793   1
  -5  -4   4 60809.4 2743.54   5
   5  -4  -4 56928.3 1901.46   4
  -5   4  -4 55842.9 2554.65   4
   5   4   4 58726.6 2805.10   1
  -5   4  -4 57188.9 2758.07   2
  -5  -4   4 56073.1 1967.72   3
  -5  -4   5 17899.0 1468.53   5
   5  -4  -5 16948.4 851.164   4
  -5  -4   5 18577.0 1015.55   4
  -5   4  -5 17217.9 1420.80   4
  -5   4  -5 18768.9 1542.90   2
   5  -4  -5 17361.6 860.258   4
  -5  -4   5 18715.4 1141.67   1
  -5  -4   5 17222.4 1027.75   3
   5   4   5 17037.0 1516.19   1
  -5  -4   6 33047.9 2028.39   5
  -5  -4   6 36545.2 1545.02   4
  -5   4  -6 36385.1 2135.47   4
  -5  -4   6 37306.1 1504.82   2
   5   4   6 37330.0 2271.67   1
  -5   4  -6 34387.8 2185.15   2
   5  -4  -6 36091.6 1359.25   4
  -5  -4   6 34446.4 1657.32   3
  -5  -4   7 1729.65 541.687   3
  -5   4  -7 1347.51 712.648   2
  -5  -4   7 1821.32 831.116   5
   5   4   7 1728.30 841.210   1
  -5   4  -7 1470.46 659.312   4
  -5  -4   7 1031.95 330.484   4
   5  -4  -7 1368.54 284.240   4
  -5  -4   7 1748.07 339.741   2
  -5  -4   8 32367.8 1959.58   5
  -5   4  -8 24026.2 1938.86   4
  -5  -4   8 29797.6 1390.81   4
   5   4   8 29129.4 2074.34   1
   5  -4  -8 28434.7 1229.85   4
  -5   4  -8 29657.2 2047.98   2
  -5  -4   8 25227.8 858.024   2
  -5  -4   8 29152.5 1684.13   3
  -5   4  -9 11188.7 1328.90   2
  -5  -4   9 11567.6 1292.44   5
   5   4   9 9220.57 1277.44   1
  -5   4  -9 10652.1 1358.81   4
   5  -4  -9 9624.37 709.168   4
  -5  -4   9 9035.81 1001.71   3
  -5   4 -10 4561.32 949.090   2
   5   4  10 4984.29 1055.45   1
  -5   4 -10 4891.20 1038.91   4
  -5  -4  10 6906.65 985.046   3
  -5   4 -11 28941.3 2286.16   4
   5   4  11 29600.1 2228.84   1
  -5   4 -11 24274.0 1983.03   2
  -5  -4  11 28606.7 1938.81   3
   5   4  12 7110.49 1216.55   1
  -5   4 -12 6470.47 1063.97   2
  -5   4 -12 7347.30 1296.13   4
  -5  -4  12 9138.67 1196.58   3
   5   4  13 2739.57 838.669   1
  -5   4 -13 3351.80 867.044   2
  -5   4 -13 2973.89 1032.22   4
  -5  -4  13 3742.39 927.783   3
  -5   4 -14 4286.73 964.617   2
  -5   4 -14 2281.36 926.662   4
  -5  -4  14 3781.50 927.760   3
   5   4  14 1718.20 794.236   1
  -5   4 -15 5384.66 1083.94   2
  -5   4 -15 2700.82 937.369   4
   5   4  15 3466.38 994.012   1
  -5  -4  15 5376.36 1100.79   3
   5   4  16-482.921 847.484   1
  -5  -4  16 14.0753 738.382   3
   5   4  17-541.561 544.244   1
  -5  -4  17 522.467 796.871   3
  -5   5  15 5353.13 1357.50   3
  -5  -5 -15 2637.61 977.736   4
  -5   5  14 2480.84 1071.75   3
  -5  -5 -14 4206.12 1165.58   4
  -5   5  13 8906.81 1449.82   3
  -5  -5 -13 6670.42 1249.96   4
  -5   5  12 2754.93 1016.22   3
  -5  -5 -12 2617.54 885.039   4
  -5   5  11 231.824 646.153   3
  -5  -5 -11 126.759 493.509   4
  -5   5  10 8934.25 1295.10   3
  -5  -5 -10 10864.8 1397.22   4
  -5   5   9 26111.3 1637.97   2
  -5  -5  -9 22785.8 1962.30   4
  -5   5   9 28139.0 1483.79   1
  -5   5   9 25096.4 2058.56   3
  -5   5   8 14725.0 1230.60   2
   5   5  -8 14267.2 871.354   1
  -5  -5  -8 15398.4 1539.26   4
  -5   5   8 12643.0 1410.43   3
  -5   5   7 15166.3 1273.00   2
   5   5  -7 14551.6 942.814   1
  -5  -5  -7 14909.3 1479.04   4
  -5   5   7 14324.3 1527.90   3
  -5  -5  -6 31045.2 2016.57   5
  -5   5   6 25675.5 1655.95   2
   5   5  -6 25771.8 1360.59   1
  -5  -5  -6 26403.6 1875.15   4
  -5   5   6 25135.3 1906.28   3
  -5   5   5 15154.5 1264.32   2
   5   5  -5 14571.6 1046.48   1
  -5  -5  -5 14221.5 1328.19   4
  -5  -5  -5 15203.2 1470.61   5
  -5   5   5 13288.8 1314.59   3
  -5   5   4 27617.7 1735.16   2
   5   5  -4 27028.6 1539.73   1
  -5  -5  -4 28089.3 1795.08   4
  -5  -5  -4 30737.8 1408.79   3
  -5  -5  -4 31126.8 2040.45   5
   5   5  -3 53076.7 2334.76   1
  -5  -5  -3 60592.4 2882.79   5
  -5   5   3 54232.1 2565.85   2
  -5  -5  -3 54832.4 2573.80   4
  -5  -5  -3 59505.0 1980.77   3
  -5  -5  -2 6289.85 1099.53   5
  -5  -5  -2 4640.45 731.484   4
   5   5  -2 4793.39 725.052   1
  -5  -5  -2 5899.18 453.410   3
  -5   5   2 6715.73 958.604   2
  -5  -5  -1 17018.9 1545.79   5
   5   5  -1 14034.7 1203.13   1
  -5  -5  -1 15301.1 1159.85   4
  -5  -5  -1 16430.1 648.660   3
  -5   5   1 12512.4 1233.28   2
  -5  -5   0 16803.8 1489.50   5
  -5   5   0 12086.4 1188.51   2
   5   5   0 15094.7 1263.15   1
  -5  -5   0 14263.9 1111.96   4
  -5  -5   1 15713.1 1456.92   5
   5  -5  -1 15565.0 1034.96   4
   5   5   1 14503.4 1289.06   1
  -5   5  -1 15569.9 1318.25   2
  -5  -5   1 14366.5 1061.69   4
  -5  -5   2 7315.26 1120.92   5
   5  -5  -2 5988.10 620.892   4
   5   5   2 5950.34 913.722   1
  -5   5  -2 4796.49 873.122   2
  -5   5  -3 54305.8 2487.61   4
   5  -5  -3 57461.4 2073.37   4
   5   5   3 52009.0 2647.36   1
  -5   5  -3 55293.3 2724.22   2
  -5  -5   3 53062.9 1594.25   3
  -5  -5   3 53764.4 2682.25   5
  -5  -5   4 26909.6 1899.50   5
   5  -5  -4 27104.3 1312.85   4
  -5   5  -4 28283.6 1800.19   4
   5   5   4 27874.9 1924.04   1
  -5   5  -4 27531.4 1888.10   2
  -5  -5   4 29199.5 1146.43   3
  -5  -5   5 18467.4 1611.22   5
  -5   5  -5 13238.1 1294.52   4
   5   5   5 15668.1 1497.19   1
  -5   5  -5 15942.7 1463.00   2
  -5  -5   5 15298.5 884.662   3
  -5  -5   6 29063.4 1396.06   2
  -5  -5   6 28006.0 1910.69   5
  -5   5  -6 23669.6 1797.07   4
   5   5   6 24459.1 1944.99   1
  -5   5  -6 24812.2 1880.18   2
   5  -5  -6 26039.5 1252.19   4
  -5  -5   6 25824.2 1322.71   3
  -5  -5   7 15189.6 887.266   2
   5   5   7 14384.3 1491.98   1
  -5   5  -7 15701.6 1525.60   4
  -5   5  -7 14198.3 1466.73   2
   5  -5  -7 14784.7 928.929   4
  -5  -5   7 15062.1 1077.18   3
   5   5   8 13339.0 1477.94   1
  -5   5  -8 12960.7 1439.41   4
   5  -5  -8 14481.4 937.182   4
  -5   5  -8 13341.8 1408.53   2
  -5  -5   8 14132.3 1136.97   3
  -5   5  -9 21609.7 1908.09   4
   5   5   9 21777.0 1927.73   1
   5  -5  -9 26932.1 1350.36   4
  -5   5  -9 27879.1 2045.75   2
  -5  -5   9 23748.0 1573.23   3
  -5   5 -10 10688.1 1315.56   2
   5   5  10 10473.4 1385.90   1
  -5   5 -10 12704.1 1526.18   4
  -5  -5  10 11949.0 1198.70   3
   5   5  11 409.536 734.932   1
  -5   5 -11 362.226 550.545   2
  -5   5 -11 1500.50 715.885   4
  -5  -5  11 1323.57 610.825   3
  -5   5 -12 3502.98 883.644   2
   5   5  12 4463.97 970.133   1
  -5   5 -12 3377.74 926.392   4
  -5  -5  12 3032.14 773.063   3
  -5   5 -13 10055.8 1391.13   2
   5   5  13 9521.31 1382.16   1
  -5   5 -13 11126.7 1576.35   4
  -5  -5  13 9233.69 1277.44   3
  -5   5 -14 2581.24 828.673   2
   5   5  14 3804.97 1054.70   1
  -5   5 -14 3983.63 1172.06   4
  -5  -5  14 2620.20 905.312   3
  -5   5 -15 3981.05 971.362   2
  -5   5 -15 4249.87 1168.65   4
  -5  -5  15 4597.99 1111.85   3
   5   5  15 4241.36 1105.92   1
  -5  -5  16 4502.90 1051.93   3
   5   5  16 4071.24 1099.24   1
   5   5  17 626.642 779.812   1
  -5   6  15 1406.11 887.224   3
  -5  -6 -15 2271.82 926.938   4
  -5   6  14 1723.77 883.438   3
  -5  -6 -14 3670.26 1112.89   4
  -5  -6 -13 11022.9 1553.17   4
  -5   6  13 10440.5 1542.34   3
  -5   6  12 2586.34 1061.54   3
  -5  -6 -12 2500.72 905.520   4
  -5   6  11 14997.8 1708.27   3
  -5  -6 -11 10133.3 1435.68   4
  -5   6  10 9508.41 1352.81   3
  -5  -6 -10 9965.83 1374.38   4
  -5   6   9 15873.1 1348.70   2
  -5  -6  -9 18176.3 1737.39   4
  -5   6   9 15898.1 1226.81   1
  -5   6   9 14828.3 1626.09   3
  -5   6   8 2565.65 717.539   2
  -5   6   8 2818.00 888.871   3
  -5  -6  -8 3347.46 911.208   4
   5   6  -8 2224.05 448.609   1
   5   6  -7 10410.6 886.744   1
  -5  -6  -7 7548.00 1144.61   4
  -5   6   7 9907.27 1126.00   2
  -5   6   7 10229.1 1348.45   3
  -5   6   6 23603.6 1711.31   2
  -5  -6  -6 24317.4 1852.98   4
   5   6  -6 25620.8 1461.73   1
  -5   6   6 24962.2 1956.51   3
  -5   6   5 7950.59 1096.55   3
  -5  -6  -5 8739.31 1089.44   4
  -5   6   5 7176.37 968.820   2
  -5  -6  -5 10220.6 833.436   3
   5   6  -5 7524.24 822.089   1
  -5  -6  -4 8788.51 1066.84   4
  -5   6   4 7745.47 1050.14   2
  -5  -6  -4 9855.58 725.861   3
   5   6  -4 8586.59 939.474   1
  -5  -6  -3-78.6818 216.655   3
  -5  -6  -3 307.005 453.278   4
   5   6  -3 186.625 465.515   1
  -5  -6  -2 46723.8 2562.17   5
  -5   6   2 41534.4 2338.02   2
   5   6  -2 41789.4 2184.63   1
  -5  -6  -2 43183.2 2217.63   4
  -5  -6  -2 45223.1 1369.17   3
  -5  -6  -1 3220.07 1013.07   5
  -5  -6  -1 1439.21 495.504   4
   5   6  -1 1348.95 635.205   1
  -5   6   1 1321.80 652.517   2
  -5  -6   0-20.4961 392.270   4
   5   6   0-117.034 590.217   1
  -5   6   0-522.852 681.930   2
   5   6   1 987.481 581.317   1
  -5   6  -1 490.259 656.619   2
  -5   6  -2 40319.5 2350.02   2
   5   6   2 39914.8 2283.99   1
  -5  -6   2 46742.5 2586.62   5
   5   6   3 969.333 670.346   1
  -5   6  -3-870.761 745.187   2
   5  -6  -4 9214.72 815.434   4
  -5   6  -4 8820.75 1066.25   4
   5   6   4 10284.2 1271.99   1
  -5   6  -4 8751.53 1164.76   2
  -5   6  -5 9863.25 1168.86   4
   5   6   5 7823.51 1182.70   1
  -5   6  -5 6297.43 1053.94   2
  -5   6  -6 29735.2 2020.86   4
   5   6   6 25029.5 1978.25   1
  -5   6  -6 26250.1 1980.68   2
   5  -6  -6 25527.3 1364.43   4
  -5  -6   6 23982.4 1222.82   3
  -5   6  -7 10768.8 1333.04   4
   5   6   7 12168.2 1467.06   1
  -5   6  -7 11600.9 1338.29   2
   5  -6  -7 9433.34 821.346   4
  -5  -6   7 10375.4 871.870   3
  -5   6  -8 2488.86 768.585   4
   5   6   8 2906.29 978.190   1
   5  -6  -8 3021.71 510.676   4
  -5  -6   8 3133.74 574.524   3
  -5   6  -8 2892.34 860.876   2
  -5   6  -9 14596.1 1586.73   4
   5   6   9 19188.8 1814.98   1
   5  -6  -9 17696.1 1164.90   4
  -5   6  -9 16644.1 1648.39   2
  -5  -6   9 16782.1 1293.67   3
   5   6  10 9181.42 1321.39   1
  -5   6 -10 12534.3 1516.94   4
  -5  -6  10 11767.9 1154.21   3
  -5   6 -10 10554.4 1340.73   2
   5   6  11 13613.7 1596.11   1
  -5   6 -11 14714.9 1699.95   4
  -5   6 -11 13559.2 1536.17   2
  -5  -6  11 13048.4 1273.36   3
  -5   6 -12 1158.26 810.175   4
  -5  -6  12 1474.53 621.478   3
   5   6  12 154.191 669.512   1
   5   6  13 13299.7 1612.83   1
  -5   6 -13 13130.6 1715.19   4
  -5  -6  13 13673.0 1452.29   3
  -5   6 -13 12251.1 1524.43   2
   5   6  14 3070.49 1013.66   1
  -5   6 -14 1884.81 921.665   4
  -5  -6  14 2451.49 782.327   3
  -5   6 -14 2196.90 748.481   2
   5   6  15 3313.01 972.781   1
  -5   6 -15 3105.31 1085.40   4
  -5   6 -15 1324.10 651.271   2
   5   6  16 3617.72 1104.46   1
   5   6  17 1338.72 850.125   1
  -5   7  14 3203.17 953.433   3
  -5  -7 -14 1387.25 809.603   4
  -5   7  13 1279.86 765.492   3
  -5  -7 -13 1582.48 860.915   4
  -5   7  12 2400.65 891.575   3
  -5  -7 -12 1100.63 816.037   4
  -5   7  11 802.792 717.981   3
  -5  -7 -11 1195.42 707.315   4
  -5   7  10 9571.97 1365.69   3
  -5  -7 -10 9698.05 1388.34   4
  -5   7   9 6286.89 1128.41   3
  -5   7   9 8148.12 983.310   1
  -5   7   9 6447.39 1033.47   2
  -5  -7  -9 6720.25 1232.94   4
  -5   7   8 43318.4 2420.20   2
  -5  -7  -8 42475.7 2719.70   4
   5   7  -8 41185.9 1933.50   1
  -5   7   8 42030.8 2740.38   3
  -5   7   7 11199.3 1426.24   3
   5   7  -7 12283.8 1037.63   1
  -5   7   7 12061.5 1278.18   2
  -5  -7  -7 11965.8 1419.45   4
  -5   7   6 5224.97 983.793   3
  -5  -7  -6 6185.89 1006.71   4
  -5   7   6 6620.04 1047.41   2
   5   7  -6 8035.82 915.989   1
  -5   7   5 10767.4 1350.01   3
   5   7  -5 13115.4 1184.21   1
  -5  -7  -5 10953.7 1264.89   4
  -5   7   5 10143.6 1260.54   2
  -5  -7  -5 12372.5 901.368   3
   5   7  -4 9794.74 1055.88   1
  -5  -7  -4 9080.80 1116.30   4
  -5   7   4 9309.93 1217.77   2
  -5  -7  -4 10586.7 723.515   3
  -5  -7  -3 5437.09 883.897   4
  -5   7   3 5269.17 994.483   2
  -5  -7  -3 6217.12 452.486   3
   5   7  -3 6451.72 920.036   1
  -5   7   2 24919.2 1844.14   2
   5   7  -2 23186.6 1670.45   1
  -5  -7  -2 24355.4 1701.73   4
  -5  -7  -1 141.348 498.335   4
  -5   7   1 152.445 638.390   2
   5   7  -1 727.249 625.905   1
  -5   7   0 12712.7 1408.18   2
   5   7   0 10670.1 1207.98   1
   5   7   1-296.652 656.302   1
  -5   7  -1 639.812 610.163   2
  -5   7  -2 24393.9 1897.69   2
   5   7   2 24134.5 1831.79   1
   5   7   3 6239.92 1075.06   1
  -5   7  -3 5320.76 1020.13   2
   5   7   4 7683.93 1154.88   1
  -5   7  -4 7608.37 1143.35   2
   5   7   5 12460.7 1456.35   1
  -5   7  -5 11597.8 1384.72   2
  -5   7  -6 6430.49 1089.36   4
   5   7   6 6809.99 1135.33   1
  -5   7  -6 6215.12 1042.55   2
  -5   7  -7 11617.4 1382.68   4
   5   7   7 11367.6 1450.30   1
   5  -7  -7 11103.1 968.659   4
  -5   7  -7 9889.74 1349.17   2
  -5   7  -8 41877.3 2654.87   4
   5   7   8 40695.7 2702.24   1
  -5   7  -8 40870.1 2603.51   2
   5  -7  -8 41906.2 1999.59   4
  -5   7  -9 8678.73 1330.82   4
   5   7   9 8240.18 1351.81   1
  -5   7  -9 5273.28 1027.24   2
  -5   7 -10 10952.4 1461.12   4
   5   7  10 11020.6 1496.41   1
  -5   7 -10 9252.34 1282.42   2
  -5   7 -11 1368.87 803.198   4
   5   7  11 468.912 631.198   1
  -5   7 -11-6.69734 602.674   2
   5   7  12 1127.28 763.164   1
  -5   7 -12 1841.86 902.175   4
  -5   7 -12 2390.58 862.211   2
  -5   7 -13 2424.84 1027.28   4
   5   7  13 3102.23 919.628   1
  -5   7 -13 1480.50 678.859   2
  -5   7 -14 1936.49 944.915   4
  -5   7 -14 1208.95 635.153   2
   5   7  14 2685.81 1013.87   1
   5   7  15 2433.72 954.984   1
  -5   7 -15 2488.23 858.478   2
   5   7  16 658.402 677.402   1
  -5   8  13 4624.72 1285.12   3
  -5  -8 -13 2476.44 902.497   4
  -5   8  12 2888.69 1031.95   3
  -5  -8 -12 1796.61 698.123   4
  -5   8  11-199.002 691.646   3
  -5  -8 -11 1873.83 837.733   4
  -5   8  10-396.258 742.675   3
  -5  -8 -10-462.930 683.970   4
  -5   8   9 15206.2 1739.97   3
  -5   8   9 15801.2 1569.45   2
  -5  -8  -9 18311.7 1863.76   4
  -5   8   9 18389.1 1518.70   1
  -5   8   8 5531.83 1142.74   3
  -5   8   8 5177.21 993.636   2
  -5  -8  -8 5004.95 1048.62   4
  -5   8   7 19973.6 1714.88   2
  -5  -8  -7 24981.7 2027.73   4
   5   8  -7 24034.5 1572.22   1
  -5   8   7 21198.4 1975.84   3
  -5   8   6 20180.4 1737.01   2
  -5  -8  -6 18761.4 1727.31   4
   5   8  -6 20565.9 1477.69   1
  -5   8   6 20227.5 1862.75   3
  -5   8   5 14603.7 1524.07   2
  -5  -8  -5 17089.2 1607.16   4
   5   8  -5 17263.9 1402.64   1
  -5   8   5 14201.3 1558.52   3
  -5   8   4 41070.4 2489.75   2
   5   8  -4 41623.0 2270.69   1
  -5  -8  -4 41653.6 2468.06   4
  -5   8   3 24305.0 1942.18   2
   5   8  -3 23450.1 1702.49   1
  -5  -8  -3 24905.2 1839.57   4
   5   8  -2 14286.0 1376.62   1
  -5  -8  -2 15088.0 1406.48   4
  -5   8   2 14639.4 1517.96   2
  -5   8   1 18199.9 1709.94   2
   5   8  -1 18666.4 1603.54   1
  -5  -8  -1 16116.6 1450.69   4
   5   8   0 14489.9 1452.82   1
  -5   8   0 14193.6 1533.50   2
  -5   8  -1 20724.3 1860.11   2
   5   8   1 18821.6 1663.51   1
  -5   8  -2 15864.8 1649.83   2
   5   8   2 16215.6 1588.57   1
  -5   8  -3 26116.3 2074.08   2
   5   8   3 26081.0 2003.55   1
  -5   8  -4 41800.1 2610.87   2
   5   8   4 42318.4 2614.95   1
   5   8   5 15752.9 1657.36   1
  -5   8  -5 15118.7 1600.16   2
  -5   8  -6 18272.9 1763.83   2
   5   8   6 19696.6 1855.80   1
  -5   8  -7 21974.3 1925.62   2
   5   8   7 22661.7 2003.43   1
   5  -8  -7 21728.7 1462.99   4
  -5   8  -8 5736.34 1162.34   4
   5   8   8 5442.43 1132.78   1
   5  -8  -8 5696.75 769.400   4
  -5   8  -8 5727.60 1111.00   2
  -5   8  -9 14373.7 1681.51   4
   5   8   9 16942.1 1785.00   1
  -5   8  -9 14511.4 1641.66   2
  -5   8 -10 917.329 889.933   4
   5   8  10 449.201 712.117   1
  -5   8 -10-506.881 564.761   2
  -5   8 -11 1987.72 915.775   4
   5   8  11 1328.25 826.482   1
  -5   8 -11 282.804 552.639   2
  -5   8 -12 2757.27 908.777   4
   5   8  12 2508.28 852.632   1
  -5   8 -12 1907.24 865.542   2
   5   8  13 2478.40 1007.62   1
  -5   8 -13 2059.70 980.683   4
  -5   8 -13 4729.11 1081.17   2
   5   8  14 458.292 682.990   1
  -5   8 -14-837.410 773.457   2
   5   8  15 1139.77 883.397   1
  -5   9  13 410.925 729.918   3
  -5  -9 -13 183.995 715.075   4
  -5   9  12 1032.41 798.958   3
  -5  -9 -12 322.719 567.624   4
  -5   9  11 2441.19 860.435   3
  -5  -9 -11 2271.42 810.011   4
  -5   9  10 497.414 743.737   3
  -5  -9 -10 598.114 679.223   4
  -5   9   9 7291.87 1188.32   2
  -5  -9  -9 5141.84 1039.25   4
  -5   9   9 8713.73 1362.64   3
  -5   9   9 5608.29 941.850   1
  -5   9   8 9064.90 1412.74   3
  -5   9   8 8258.19 1211.73   2
  -5  -9  -8 7652.91 1249.31   4
  -5   9   7 6182.89 1106.10   3
   5   9  -7 7811.43 968.142   1
  -5   9   7 6750.54 1150.57   2
  -5  -9  -7 6659.29 1127.62   4
   5   9  -6 8228.53 1025.47   1
  -5   9   6 6505.30 1137.98   3
  -5   9   6 9983.04 1375.90   2
  -5  -9  -6 5180.93 997.555   4
  -5   9   5 15145.8 1639.93   3
  -5   9   5 18595.3 1769.38   2
  -5  -9  -5 16756.5 1659.38   4
   5   9  -5 15406.2 1392.82   1
  -5   9   4 52476.1 2989.81   2
  -5  -9  -4 49803.1 2857.23   4
   5   9  -4 51688.3 2686.60   1
  -5   9   3 30183.7 2250.06   2
   5   9  -3 31977.0 2091.57   1
  -5  -9  -3 31204.2 2162.86   4
   5   9  -2 10847.9 1278.08   1
  -5  -9  -2 11056.3 1285.38   4
  -5   9   2 10384.7 1398.47   2
  -5  -9  -1 11718.8 1285.24   4
  -5   9   1 11030.6 1399.75   2
   5   9  -1 12439.9 1370.43   1
   5   9   0 390.219 631.470   1
  -5   9   0 1003.15 777.809   2
   5   9   1 12930.6 1436.53   1
  -5   9  -1 13824.5 1602.13   2
  -5   9  -2 14777.5 1658.65   2
   5   9   2 12884.1 1467.48   1
  -5   9  -3 31523.3 2336.04   2
   5   9   3 30381.0 2229.21   1
  -5   9  -4 46622.8 2923.42   2
   5   9   4 50654.4 2970.28   1
  -5   9  -5 15725.5 1728.15   2
   5   9   5 13256.0 1565.86   1
   5   9   6 8153.76 1294.77   1
  -5   9  -6 8064.41 1287.49   2
   5   9   7 6256.44 1286.15   1
   5  -9  -7 8128.21 962.964   4
  -5   9  -7 9047.01 1315.65   2
   5  -9  -8 8804.21 1006.27   4
   5   9   8 7789.03 1331.67   1
  -5   9  -8 7059.58 1231.89   2
   5   9   9 6368.79 1231.47   1
  -5   9  -9 5938.19 1198.68   2
   5   9  10 1398.41 780.909   1
  -5   9 -10 1405.18 769.857   2
  -5   9 -11 3020.13 1078.17   4
   5   9  11 1644.62 904.147   1
  -5   9 -11 2650.51 906.695   2
  -5   9 -12 2700.92 894.471   4
   5   9  12 1223.04 934.251   1
  -5   9 -12 2763.55 922.377   2
  -5   9 -13 1438.63 990.421   4
   5   9  13 361.904 703.811   1
  -5   9 -13-119.798 622.076   2
   5   9  14 5486.86 1347.14   1
  -5   9 -14 6979.10 1254.75   2
  -5  10  12 5503.33 1320.70   3
  -5 -10 -12 5983.73 1262.05   4
  -5  10  11 11017.5 1655.38   3
  -5 -10 -11 11490.3 1650.09   4
  -5 -10 -10 20840.6 2147.37   4
  -5  10  10 24030.0 2323.32   3
  -5 -10  -9 1382.70 827.034   4
  -5  10   9 146.219 566.854   3
  -5  10   9 302.400 614.505   1
  -5  10   8 3758.27 874.109   1
  -5  10   8 870.525 750.296   2
  -5  10   8 2497.27 855.072   3
  -5 -10  -8 3051.73 973.390   4
  -5  10   7 10657.7 1474.67   3
   5  10  -7 12408.4 1280.49   1
  -5  10   7 12070.0 1568.23   2
  -5 -10  -7 12631.9 1572.22   4
  -5  10   6 69.8844 602.583   3
   5  10  -6 1069.78 654.944   1
  -5  10   6 812.236 654.033   2
  -5 -10  -6 415.485 563.638   4
  -5 -10  -5 13236.6 1540.07   4
   5  10  -5 15367.1 1466.75   1
  -5  10   5 17078.3 1753.61   2
  -5  10   5 15625.0 1671.18   3
   5  10  -4 5670.47 995.750   1
  -5  10   4 5960.91 1134.05   2
  -5 -10  -4 7143.05 1130.10   4
   5  10  -3 11751.3 1358.43   1
  -5  10   3 11001.2 1472.21   2
  -5 -10  -3 12499.0 1475.14   4
  -5  10   2 24609.7 2089.67   2
   5  10  -2 24690.7 1946.39   1
  -5 -10  -2 23745.3 1926.56   4
   5  10  -1 8336.36 1240.56   1
  -5  10   1 6834.87 1243.25   2
  -5  10   0 55530.6 3247.31   2
   5  10   0 59975.9 3170.06   1
   5  10   1 9022.84 1253.83   1
  -5  10  -1 9411.41 1447.11   2
  -5  10  -2 26682.2 2210.59   2
   5  10   2 25292.2 2111.18   1
  -5  10  -3 11677.5 1515.94   2
   5  10   3 11253.3 1444.97   1
  -5  10  -4 9080.03 1440.50   2
   5  10   4 5139.15 1104.73   1
  -5  10  -5 16966.6 1822.65   2
   5  10   5 16160.1 1783.42   1
   5  10   6 805.973 867.479   1
  -5  10  -6 480.226 690.757   2
   5  10   7 7080.74 1292.93   1
  -5  10  -7 8952.65 1418.83   2
   5  10   8 3947.49 1090.53   1
   5 -10  -8 2942.57 662.400   4
  -5  10  -8 4308.77 1085.77   2
   5  10   9-119.070 752.699   1
  -5  10  -9 598.566 632.814   2
  -5  10 -10 19704.4 2019.75   2
   5  10  10 22613.3 2183.69   1
   5  10  11 10225.5 1594.42   1
  -5  10 -11 11292.1 1595.02   2
   5  10  12 7210.16 1422.21   1
  -5  10 -12 5240.06 1149.54   2
   5  10  13 4119.04 1175.69   1
  -5  10 -13 4023.21 1155.91   2
  -5  10 -14 1851.97 888.888   2
  -5  11  11-1360.33 860.000   3
  -5 -11 -11 619.684 818.621   4
  -5  11  10 1537.74 886.244   3
  -5 -11 -10 553.160 653.543   4
  -5  11   9 2721.84 906.574   1
  -5  11   9 2568.33 957.142   3
  -5 -11  -9 1785.65 754.478   4
  -5  11   8 8166.74 1256.94   1
  -5  11   8 10173.2 1526.66   3
  -5  11   8 8682.01 1376.48   2
  -5 -11  -8 7839.43 1306.81   4
   5  11  -7 7305.16 1103.11   1
  -5  11   7 6567.93 1326.68   2
  -5 -11  -7 7287.09 1235.05   4
  -5  11   7 9527.21 1455.13   3
  -5  11   6 1622.61 745.448   3
   5  11  -6 2991.97 824.820   1
  -5  11   6 2864.64 950.951   2
  -5 -11  -6 3068.17 909.897   4
  -5  11   5 5777.32 1127.28   3
   5  11  -5 8022.69 1194.66   1
  -5  11   5 7076.85 1242.34   2
  -5 -11  -5 7632.03 1222.10   4
   5  11  -4 7523.45 1170.99   1
  -5  11   4 5847.49 1177.33   2
  -5 -11  -4 6089.34 1153.76   4
   5  11  -3 14310.8 1559.65   1
  -5  11   3 12498.5 1595.63   2
  -5 -11  -3 13599.7 1537.53   4
  -5  11   2 21742.5 2072.07   2
   5  11  -2 23579.0 1990.95   1
  -5 -11  -2 19394.4 1827.62   4
   5  11  -1 392.177 668.607   1
  -5  11   1-377.833 768.607   2
   5  11   0 213.399 745.915   1
  -5  11   0 797.914 821.535   2
   5  11   1-175.545 761.683   1
  -5  11  -1 854.415 872.291   2
  -5  11  -2 21375.4 2083.61   2
   5  11   2 22363.0 2057.09   1
   5  11   3 16780.9 1818.25   1
  -5  11  -3 13269.1 1705.43   2
  -5  11  -4 5720.08 1193.89   2
   5  11   4 6629.99 1292.05   1
  -5  11  -5 7219.54 1292.41   2
   5  11   5 9235.76 1411.16   1
  -5  11  -6 3712.54 1029.82   2
   5  11   6 2572.27 895.543   1
   5  11   7 4952.89 1171.09   1
  -5  11  -7 8173.41 1440.96   2
   5  11   8 8790.86 1430.85   1
  -5  11  -8 8265.67 1409.33   2
   5  11   9 1663.74 886.950   1
  -5  11  -9 4360.39 1159.59   2
   5  11  10 1234.17 970.069   1
  -5  11 -10-957.752 741.383   2
   5  11  11 1243.87 919.866   1
  -5  11 -11-338.967 610.719   2
  -5  11 -12 10298.4 1630.38   2
  -5  11 -13 6028.33 1274.48   2
  -5  12  10 9589.63 1573.30   3
  -5  12   9 2108.92 954.385   3
  -5  12   9 3046.63 908.497   1
  -5 -12  -9 2249.86 901.485   4
  -5  12   8 2634.96 1002.22   3
  -5  12   8 3884.81 1076.80   2
  -5  12   8 4398.82 1062.96   1
  -5 -12  -8 4388.33 1079.70   4
  -5  12   7 10626.9 1573.14   3
   5  12  -7 8016.33 1196.20   1
  -5  12   7 8207.17 1428.86   2
  -5 -12  -7 8257.43 1368.38   4
  -5  12   6 2597.44 912.131   3
   5  12  -6 3214.61 855.764   1
  -5  12   6 2416.20 973.534   2
  -5 -12  -6 2861.38 899.481   4
  -5  12   5 2341.22 783.819   3
   5  12  -5 2302.54 774.516   1
  -5  12   5 3572.81 1093.22   2
  -5 -12  -5 1699.37 771.575   4
   5  12  -4 290.354 611.084   1
  -5  12   4 904.320 906.176   2
  -5 -12  -4 733.433 667.761   4
   5  12  -3 11113.2 1390.46   1
  -5  12   3 10570.4 1641.41   2
  -5 -12  -3 10995.1 1467.03   4
   5  12  -2 7973.78 1342.84   1
  -5  12   2 9476.67 1521.60   2
  -5 -12  -2 8416.03 1307.29   4
  -5  12   1-138.019 846.998   2
   5  12  -1 1682.03 872.233   1
   5  12   0 20986.4 1999.77   1
  -5  12   0 16235.8 1888.19   2
   5  12   1 985.256 725.247   1
  -5  12  -1 1658.75 983.562   2
   5  12   2 8492.77 1401.82   1
  -5  12  -2 7397.22 1279.17   2
   5  12   3 9243.93 1444.17   1
  -5  12  -3 9157.03 1555.27   2
   5  12   4-484.468 805.683   1
  -5  12  -4 705.587 744.040   2
  -5  12  -5 1561.57 790.462   2
   5  12   5 2317.93 870.285   1
  -5  12  -6 2243.74 836.312   2
   5  12   6 3997.82 1062.56   1
  -5  12  -7 6370.11 1326.78   2
   5  12   7 9838.52 1509.08   1
   5  12   8 2437.98 979.583   1
  -5  12  -8 3040.53 1085.12   2
   5  12   9 946.087 708.607   1
  -5  12  -9 3982.25 1162.65   2
   5  12  10 10651.6 1687.74   1
  -5  12 -10 11163.1 1613.12   2
  -5  12 -11 2116.48 908.862   2
  -5  12 -12 130.350 775.664   2
  -5  13   9 1721.49 842.991   1
  -5  13   8 1780.52 925.256   3
  -5 -13  -8 2789.82 952.534   4
  -5  13   8 2463.99 1035.57   1
  -5  13   7 3435.99 1018.82   3
  -5  13   7 2976.77 1002.44   1
  -5  13   7 2954.16 1109.48   2
  -5 -13  -7 2878.40 918.872   4
  -5  13   6 6622.29 1300.39   3
   5  13  -6 9280.90 1364.02   1
  -5  13   6 11299.0 1682.63   2
  -5 -13  -6 9570.48 1491.26   4
  -5  13   5 702.566 782.681   3
   5  13  -5 609.162 732.706   1
  -5  13   5 1682.57 1001.77   2
  -5 -13  -5 282.608 633.565   4
  -5  13   4 3673.71 927.274   3
   5  13  -4 2216.57 834.211   1
  -5  13   4 4460.16 1238.10   2
  -5 -13  -4 4241.75 1072.87   4
  -5  13   3 743.996 875.003   2
  -5 -13  -3-652.920 703.545   4
   5  13  -2 13965.5 1719.37   1
  -5  13   2 12598.4 1683.39   2
  -5 -13  -2 12638.7 1637.42   4
   5  13  -1 1193.63 825.371   1
  -5  13   1 2777.03 1079.16   2
   5  13   0 3375.66 1073.84   1
  -5  13   0 2038.90 992.437   2
   5  13   1 1639.44 895.538   1
  -5  13  -1 803.053 734.863   2
   5  13   2 8207.97 1411.73   1
  -5  13  -2 12576.7 1821.17   2
   5  13   3 345.739 765.717   1
  -5  13  -3 119.295 711.555   2
   5  13   4 5371.13 1247.23   1
  -5  13  -4 1075.98 877.790   2
  -5  13  -5 124.122 903.535   2
   5  13   5 666.164 842.761   1
  -5  13  -6 10668.1 1701.49   2
   5  13   6 10513.3 1659.15   1
  -5  13  -7 1377.39 856.300   2
   5  13   7 2373.62 1002.33   1
  -5  13  -8-1939.03 1139.91   2
   5  13   8 871.719 717.423   1
  -5  13  -9 2658.85 1020.21   2
  -5  13 -10 3609.73 1167.51   2
  -5  14   9-190.400 806.905   1
  -5  14   8 2725.92 960.452   1
  -5  14   7 614.721 577.683   3
  -5  14   7-601.723 912.063   1
  -5  14   6 202.203 733.537   3
   5  14  -6 560.666 662.119   1
  -5  14   6 2442.43 1048.16   1
  -5  14   6-658.144 909.352   2
  -5 -14  -6 1931.72 874.140   4
  -5  14   5 2097.58 803.086   3
   5  14  -5 3787.07 1100.94   1
  -5  14   5 2482.88 1117.68   2
  -5 -14  -5 3443.59 1062.99   4
  -5  14   4-681.339 842.438   3
   5  14  -4 298.412 712.200   1
  -5  14   4 341.988 866.169   2
  -5 -14  -4 539.821 640.441   4
   5  14  -3 10883.9 1580.13   1
  -5  14   3 7496.90 1496.95   2
  -5 -14  -3 9598.17 1540.87   4
   5  14  -2 1783.38 1030.81   1
  -5  14   2 1683.45 1086.46   2
  -5 -14  -2 620.952 681.527   4
   5  14  -1 2919.32 952.277   1
  -5  14   1 3664.69 1239.08   2
   5  14   0 20279.0 2173.52   1
  -5  14   0 16646.1 2065.41   2
   5  14   1 3680.56 1181.07   1
  -5  14  -1 3818.02 1219.42   2
   5  14   2 1630.87 1039.52   1
  -5  14  -2 69.3203 892.364   2
   5  14   3 10149.0 1608.59   1
  -5  14  -3 8537.72 1583.66   2
   5  14   4-661.981 938.093   1
  -5  14  -4 7.43890 678.868   2
  -5  14  -5 2729.40 967.141   2
   5  14   5 1189.81 802.969   1
  -5  14  -6 407.623 733.613   2
  -5  15   5 2924.63 1064.26   3
   5  15  -5 1559.26 811.765   1
   5  15  -4 3633.88 1154.19   1
  -5  15   4 1736.23 794.992   3
  -5  15   3 1424.04 825.005   3
   5  15  -3 4624.86 1146.08   1
   5  15  -2 2589.29 1182.48   1
  -5 -15  -2 4259.56 1136.83   4
   5  15  -1 9700.74 1611.47   1
   5  15   0 665.599 881.464   1
   5  15   1 9133.76 1639.87   1
   5  15   2 3923.03 1237.50   1
  -6   0   0 41729.1 1665.55   4
   6   0   0 45413.9 1693.91   4
  -6   0  -1 20015.6 1153.98   4
  -6   0   1 22543.9 998.145   4
   6   0   1 23419.9 1224.19   4
   6   0  -1 23586.2 1008.51   4
  -6   0   2 3317.32 564.869   2
   6   0   2 3196.34 745.786   1
  -6   0   2 3361.43 298.812   4
  -6   0  -2 3516.39 545.665   4
   6   0   3 16324.1 1423.80   1
  -6   0  -3 15048.3 1150.61   4
  -6   0   3 16803.1 1145.31   2
   6   0   4 24681.6 1765.08   1
  -6   0  -4 23920.1 1536.37   4
  -6   0   4 26068.7 1350.15   1
  -6   0   4 23237.2 1343.47   2
  -6   0   4 23842.6 1505.01   3
  -6   0   5 2351.34 471.161   2
  -6   0   5 1163.99 504.555   3
  -6   0  -5 1774.68 596.526   4
  -6   0   5 2589.25 460.224   1
   6   0   5 2298.37 757.779   1
   6   0   6 31141.3 2130.07   1
  -6   0  -6 32759.5 1992.33   4
  -6   0   6 30371.9 1445.22   2
  -6   0   6 36101.5 1466.96   1
  -6   0   6 33631.8 1941.50   3
  -6   0   7 2766.07 365.676   1
   6   0   7 2357.73 865.509   1
  -6   0  -7 2159.13 713.766   4
  -6   0   7 2176.99 712.305   3
  -6   0   7 2689.62 423.659   2
  -6   0  -8 1525.41 735.200   4
  -6   0   8 2380.76 351.684   2
  -6   0   8 1726.49 683.740   3
  -6   0  -8 1487.66 611.830   5
  -6   0   9 19205.2 1522.49   5
  -6   0  -9 16696.5 1412.78   5
  -6   0  -9 16410.8 1635.56   4
  -6   0   9 19437.6 1645.36   3
  -6   0 -10 87485.2 3531.18   5
  -6   0 -10 87072.0 4059.69   4
  -6   0  10 81292.9 3778.10   3
  -6   0  10 91073.8 3566.55   5
  -6   0  11 3176.11 863.711   3
  -6   0  11 3300.10 676.500   5
  -6   0 -11 3128.85 698.963   5
  -6   0 -11 3931.64 941.509   4
  -6   0  12 9596.52 1339.36   3
  -6   0 -12 9986.11 1447.25   4
  -6   0  13 7124.98 1185.62   3
  -6   0 -13 6519.52 1257.46   4
  -6   0  14 1327.71 703.191   3
  -6   0 -14 1265.58 779.376   4
  -6   0  15 1292.58 811.686   3
  -6   0 -15 658.904 749.336   4
  -6   0  16 4771.11 1205.78   3
  -6   0 -17 3806.04 951.944   2
  -6   1  16 4584.26 1196.07   3
  -6   1  15 6013.93 1237.20   3
  -6  -1 -15 7412.81 1392.57   4
  -6   1  14 8768.91 1384.90   3
  -6  -1 -14 7909.56 1370.05   4
  -6   1  13 5651.81 1136.28   3
  -6  -1 -13 5581.93 1192.84   4
  -6  -1 -12 13531.4 1637.67   4
  -6   1  12 18084.2 1822.20   3
  -6   1  11 2773.95 855.397   3
  -6   1  11 2208.76 614.108   5
  -6  -1 -11 3184.90 733.601   5
  -6  -1 -11 3297.34 836.467   4
  -6   1  10 13465.4 1501.56   3
  -6  -1 -10 12028.0 1237.89   5
  -6  -1 -10 10028.3 1332.28   4
  -6   1   9 1987.61 785.493   3
  -6  -1  -9 24.9619 590.402   5
  -6  -1  -9 488.535 634.210   4
  -6  -1  -8 84563.7 3466.01   5
  -6  -1  -8 78817.3 3639.34   4
  -6   1   8 82504.1 2642.79   2
  -6   1   8 81155.2 3606.72   3
  -6   1   7 9731.66 1168.51   3
  -6   1   7 9930.35 793.998   2
  -6   1   7 11086.6 720.111   1
  -6  -1  -7 8712.68 1101.45   4
  -6  -1  -7 8974.03 1106.66   5
  -6   1   6 6380.56 922.316   3
  -6  -1  -6 5617.31 912.481   5
  -6   1   6 6687.69 636.114   1
  -6  -1  -6 6101.73 935.267   4
  -6   1   6 5513.19 638.915   2
  -6  -1  -5 1125.18 617.425   5
  -6   1   5 2046.02 608.220   3
  -6   1   5 1226.49 345.972   1
  -6  -1  -5 700.584 522.106   4
  -6   1   5 679.317 353.943   2
  -6  -1  -4 20381.9 1410.34   4
  -6   1   4 20331.6 1261.81   2
  -6   1   4 20152.9 1453.94   3
  -6   1   3 2777.18 573.912   2
  -6  -1  -3 3525.44 658.554   4
   6   1  -2 81628.3 3104.68   1
  -6  -1  -2 87984.2 3067.04   4
  -6   1   2 89990.7 3268.45   2
  -6   1   1 7986.99 879.642   2
  -6   1   1 8752.44 607.926   4
  -6  -1  -1 9231.21 775.186   4
   6  -1   1 9069.93 738.131   4
   6   1  -1 8446.64 939.031   1
  -6   1   0 7679.51 648.178   4
  -6  -1   0 7832.77 645.943   4
   6  -1   0 7561.75 616.721   4
   6   1   0 7766.55 630.562   4
  -6   1   0 6045.05 795.528   2
   6   1   0 5961.01 832.814   1
  -6  -1   1 9641.59 637.902   4
   6  -1  -1 8994.91 585.693   4
   6   1   1 9496.40 759.649   4
  -6   1  -1 8847.50 755.364   4
   6   1   1 7411.01 969.485   1
   6   1   2 83165.2 3458.32   1
  -6   1  -2 86368.9 3077.83   4
  -6  -1   2 88892.2 2483.74   4
   6  -1  -2 89958.0 2398.51   4
  -6  -1   3 2645.82 496.351   3
  -6  -1   3 2562.40 196.283   4
  -6   1  -3 3746.82 644.673   4
   6   1   3 2780.50 769.093   1
   6   1   4 19921.0 1618.38   1
  -6   1  -4 18171.3 1362.79   4
  -6  -1   4 22274.3 1240.53   1
  -6  -1   4 18695.6 1175.60   2
  -6  -1   4 20751.0 1334.12   3
  -6  -1   5 1467.36 365.773   2
  -6  -1   5 1841.12 566.989   3
  -6   1  -5 1798.37 570.326   4
   6   1   5 937.583 714.889   1
  -6  -1   5 2364.98 446.622   1
  -6  -1   6 6496.35 577.501   1
  -6   1  -6 5852.09 928.366   4
  -6  -1   6 6556.49 616.347   2
  -6  -1   6 4816.30 937.279   5
  -6  -1   6 6400.59 896.103   3
   6   1   6 7374.95 1141.35   1
  -6  -1   7 9249.91 1044.59   3
  -6  -1   7 8750.62 1107.44   5
  -6   1  -7 10893.5 1214.30   4
  -6  -1   7 9265.23 647.944   2
  -6  -1   7 10514.5 635.298   1
   6   1   7 8347.22 1189.73   1
  -6  -1   8 82485.0 3454.92   5
   6   1   8 85050.7 3880.06   1
  -6   1  -8 82623.2 3716.11   4
  -6  -1   8 84753.3 2377.34   2
  -6  -1   8 78929.4 3422.99   3
  -6  -1   9 79.7620 527.308   3
  -6   1  -9 1573.75 760.376   4
   6   1   9 1152.80 798.437   1
  -6  -1   9 1118.11 610.927   5
  -6   1 -10 12506.5 1449.96   4
  -6  -1  10 14304.3 1311.32   5
  -6  -1  10 12012.9 1337.08   3
   6   1  10 10437.5 1375.16   1
  -6  -1  11 3428.69 874.428   3
   6   1  11 1875.21 827.422   1
  -6  -1  11 3309.36 723.060   5
  -6   1 -11 3119.28 672.441   5
  -6   1 -11 3702.31 920.231   4
  -6   1 -12 17082.6 1805.66   4
  -6  -1  12 16852.1 1695.11   3
  -6  -1  13 4818.65 1094.03   3
  -6   1 -13 7951.35 1389.91   4
  -6  -1  14 8830.50 1413.85   3
  -6   1 -14 6256.94 1172.71   2
  -6   1 -14 8283.89 1443.45   4
  -6   1 -15 5485.33 1111.84   2
  -6   1 -15 7375.79 1414.49   4
  -6  -1  15 8298.60 1354.89   3
  -6   1 -16 5765.75 1108.70   2
  -6  -1  16 4574.05 1104.19   3
  -6  -1  17 474.468 718.162   3
  -6   2  16 2437.85 1076.22   3
  -6   2  15 1033.89 903.249   3
  -6  -2 -15 369.190 715.603   4
  -6   2  14 3125.49 1049.41   3
  -6  -2 -14 3720.53 1093.57   4
  -6   2  13 2121.51 844.367   3
  -6  -2 -13 3385.52 891.620   4
  -6  -2 -12 28555.1 2354.92   4
  -6   2  12 26427.1 2217.96   3
  -6   2  11 850.024 706.405   3
  -6  -2 -11 767.334 623.707   4
  -6  -2 -11 1188.10 617.897   5
  -6  -2 -10 30173.8 1914.00   5
  -6  -2 -10 26623.1 2123.36   4
  -6   2  10 27862.4 2153.57   3
  -6  -2  -9 17921.5 1529.18   5
  -6   2   9 20051.2 1101.09   2
  -6  -2  -9 16724.9 1621.82   4
  -6   2   9 17350.0 1634.45   3
  -6  -2  -8 8699.98 1091.85   5
  -6   2   8 7510.83 1135.13   3
  -6   2   8 8992.11 796.633   2
  -6  -2  -8 8537.55 1117.50   4
  -6   2   7 686.585 483.395   3
  -6   2   7 899.518 322.670   1
  -6  -2  -7 1067.14 580.726   4
  -6   2   7 1721.74 500.493   2
  -6   2   6 4412.41 557.038   1
  -6   2   6 3246.64 742.147   3
  -6  -2  -6 2282.34 715.570   5
  -6  -2  -6 3384.49 758.339   4
  -6   2   6 4409.84 639.311   2
  -6  -2  -5 3309.45 829.428   5
   6   2  -5 3685.54 564.623   1
  -6   2   5 3499.67 715.802   3
  -6  -2  -5 3146.99 708.373   4
  -6   2   5 2525.07 531.747   2
  -6  -2  -4 23983.7 1722.31   5
   6   2  -4 23163.2 1318.17   1
  -6  -2  -4 23750.7 1559.92   4
  -6   2   4 22756.2 1401.18   2
  -6   2   3 6517.50 797.856   2
  -6  -2  -3 6069.84 964.942   5
  -6  -2  -3 5730.17 758.894   4
   6   2  -3 6260.44 744.223   1
  -6  -2  -2 33917.2 2095.56   5
   6   2  -2 34580.1 1809.33   1
  -6  -2  -2 34268.7 1724.83   4
  -6   2   2 36814.6 1908.03   2
   6   2  -1 916.054 567.148   1
  -6   2   1 1487.96 518.471   2
  -6  -2  -1 901.608 759.571   5
  -6   2   1 1033.25 297.926   4
  -6  -2  -1 950.705 394.448   4
   6  -2   1 1372.91 359.379   4
  -6  -2   0 139197. 4802.88   5
  -6   2   0 132660. 3872.17   4
   6   2   0 125836. 4431.64   1
   6  -2   0 135636. 3875.40   4
  -6  -2   0 131451. 3941.03   4
  -6   2   0 129221. 4526.39   2
   6   2   1 1034.09 629.506   1
  -6   2  -1 255.835 531.279   2
  -6   2  -1 844.153 390.312   4
  -6  -2   1 795.204 294.334   4
   6  -2  -1 1192.56 267.585   4
  -6  -2   1 716.094 767.355   5
  -6   2  -2 35980.4 1755.55   4
   6   2   2 32731.7 2017.63   1
  -6  -2   2 35205.4 1358.12   4
   6  -2  -2 37540.1 1266.66   4
  -6   2  -2 34509.8 2052.93   2
  -6  -2   2 35969.1 2142.29   5
   6   2   3 4613.70 864.453   1
  -6   2  -3 5605.97 873.701   2
  -6  -2   3 5449.16 617.441   3
  -6  -2   3 3560.79 910.040   5
  -6   2  -3 5738.77 771.107   4
  -6  -2   3 5573.57 414.988   4
  -6  -2   4 25209.8 1777.19   5
  -6  -2   4 23272.7 814.461   4
  -6   2  -4 22425.2 1514.30   4
   6   2   4 22200.4 1728.70   1
  -6  -2   4 23369.7 808.545   4
  -6   2  -4 22339.9 1685.67   2
  -6  -2   4 25497.7 1408.08   3
   6   2   5 2463.72 709.489   1
  -6  -2   5 3040.14 592.328   3
  -6   2  -5 1800.68 532.854   2
  -6   2  -5 2505.86 653.579   4
  -6  -2   5 3774.83 557.681   1
  -6  -2   5 1994.89 735.870   5
   6   2   6 3787.00 933.330   1
  -6  -2   6 4190.16 481.284   2
  -6  -2   6 2885.04 826.331   5
  -6   2  -6 3753.24 800.703   2
  -6   2  -6 4277.45 814.637   4
  -6  -2   6 4649.20 705.467   3
  -6  -2   6 4705.56 523.643   1
  -6  -2   7 834.682 242.435   2
  -6  -2   7-269.640 789.035   5
  -6  -2   7 112.300 531.068   3
  -6   2  -7 1036.67 683.557   4
  -6  -2   7 1346.53 324.464   1
   6   2   7 754.871 650.128   1
  -6   2  -8 8501.77 1150.82   2
  -6  -2   8 8798.91 1034.34   3
  -6  -2   8 8806.47 1099.30   5
  -6   2  -8 8318.72 1188.19   4
  -6  -2   8 7927.69 456.484   2
   6   2   8 8443.27 1245.79   1
  -6  -2   9 19631.4 1548.47   5
   6   2   9 19917.4 1830.87   1
  -6   2  -9 17270.7 1645.78   4
  -6   2  -9 19693.3 1743.62   2
  -6  -2   9 18897.3 1561.72   3
  -6  -2  10 31331.7 1946.44   5
  -6   2 -10 29267.3 2214.51   4
   6   2  10 30923.1 2288.65   1
  -6   2 -10 24868.1 2063.57   2
  -6  -2  10 32084.0 2080.18   3
  -6  -2  11 2181.92 771.237   3
  -6   2 -11 1167.46 820.398   4
   6   2  11 1522.44 854.101   1
  -6   2 -11 376.345 588.109   2
  -6  -2  11 1015.31 578.155   5
   6   2  12 31252.6 2422.73   1
  -6   2 -12 30348.2 2433.21   4
  -6   2 -12 26855.2 2205.11   2
  -6  -2  12 33262.3 2296.45   3
  -6  -2  13 2200.17 823.406   3
  -6   2 -13 1808.74 758.740   2
  -6   2 -13 1995.60 867.013   4
   6   2  13 2584.94 842.185   1
  -6   2 -14 2784.77 856.704   2
  -6   2 -14 2124.29 1005.04   4
   6   2  14 4145.60 987.113   1
  -6  -2  14 3474.43 953.475   3
  -6   2 -15-450.766 610.299   2
  -6   2 -15 1098.76 928.527   4
  -6  -2  15 971.142 821.141   3
  -6   2 -16 2933.81 900.527   2
  -6  -2  16 2413.73 937.071   3
  -6  -2  17 593.758 808.941   3
  -6   3  15 2097.58 1002.02   3
  -6  -3 -15 1731.53 780.450   4
  -6   3  14 8642.80 1483.61   3
  -6  -3 -14 6792.09 1335.95   4
  -6   3  13 3254.71 898.178   3
  -6  -3 -13 2902.44 989.994   4
  -6   3  12 4792.67 1130.81   3
  -6  -3 -12 4139.90 1063.62   4
  -6  -3 -11 25813.5 1797.67   5
  -6  -3 -11 23793.0 2084.54   4
  -6   3  11 21913.8 2001.90   3
  -6  -3 -10 18018.7 1528.03   5
  -6  -3 -10 14042.7 1555.65   4
  -6   3  10 16234.4 1686.32   3
  -6   3   9 4302.14 938.332   3
  -6  -3  -9 5953.80 1065.16   4
  -6   3   9 5372.45 675.466   2
  -6  -3  -9 6334.12 1005.49   5
  -6   3   8 12465.1 1444.21   3
  -6  -3  -8 13489.4 1379.10   5
  -6   3   8 15318.4 1121.26   2
  -6  -3  -8 12843.3 1407.35   4
  -6  -3  -7 432.154 645.339   5
  -6   3   7 1199.58 611.545   3
   6   3  -7 955.518 318.116   1
  -6  -3  -7 271.923 519.674   4
  -6   3   7 833.093 416.620   2
  -6   3   7 456.117 321.457   1
  -6  -3  -6 741.120 641.347   5
  -6   3   6 1350.00 628.164   3
  -6  -3  -6 461.087 471.398   4
  -6   3   6 2192.27 663.190   2
   6   3  -6 1053.69 383.688   1
  -6  -3  -5 19526.2 1639.49   5
   6   3  -5 22531.9 1277.28   1
  -6  -3  -5 21781.2 1591.05   4
  -6   3   5 21456.1 1414.50   2
  -6   3   5 20515.2 1622.40   3
  -6  -3  -4 25295.6 1848.26   5
   6   3  -4 27661.6 1501.82   1
  -6  -3  -4 25652.9 1655.30   4
  -6   3   4 26989.7 1605.73   2
  -6  -3  -3 10968.0 1192.04   5
   6   3  -3 10228.6 978.901   1
  -6  -3  -3 10822.9 1038.96   4
  -6  -3  -3 10221.2 856.236   3
  -6   3   3 9692.38 973.997   2
  -6  -3  -2 70416.9 3210.68   5
   6   3  -2 68487.3 2773.40   1
  -6  -3  -2 68687.8 2752.93   4
  -6   3   2 70463.2 2899.62   2
  -6   3   1 8638.09 971.264   2
   6   3  -1 10184.4 1005.02   1
  -6  -3  -1 8288.90 1101.60   5
  -6  -3  -1 8153.15 795.660   4
  -6   3   0 132.481 456.088   2
   6   3   0 265.214 500.841   1
  -6   3   0 433.255 329.595   4
  -6  -3   0 129.383 833.744   5
   6  -3   0-45.8806 226.582   4
  -6  -3   0-15.9529 315.841   4
  -6  -3   1 7982.72 1132.94   5
   6   3   1 9957.59 1128.86   1
  -6   3  -1 9849.43 878.304   4
   6  -3  -1 10213.2 707.213   4
  -6  -3   1 9129.62 747.322   4
  -6   3  -1 10934.3 1142.87   2
  -6  -3   2 69508.3 3218.48   5
   6  -3  -2 75121.1 2254.88   4
   6   3   2 70243.1 3123.76   1
  -6   3  -2 69851.5 2752.23   4
  -6  -3   2 71159.6 2395.59   4
  -6   3  -2 68953.6 3138.77   2
  -6  -3   2 72321.7 2447.04   3
  -6   3  -3 10464.7 1144.54   2
   6   3   3 10348.1 1198.55   1
  -6  -3   3 9019.58 1187.95   5
  -6   3  -3 10561.6 996.951   4
   6  -3  -3 11510.4 585.384   4
  -6  -3   3 10436.4 684.901   4
  -6  -3   3 10335.9 796.714   3
  -6  -3   4 27583.4 1878.00   5
  -6   3  -4 28913.8 1766.55   4
   6   3   4 27370.7 1921.22   1
   6  -3  -4 27508.5 863.260   4
  -6   3  -4 25106.3 1834.31   2
  -6  -3   4 28167.4 1129.82   4
   6  -3  -4 27125.6 859.770   4
  -6  -3   4 28844.9 1424.88   3
  -6  -3   5 24951.6 1829.05   5
  -6  -3   5 23166.8 959.429   4
  -6   3  -5 22935.2 1634.13   4
   6   3   5 22812.4 1784.47   1
  -6   3  -5 21299.1 1727.09   2
  -6  -3   5 22465.5 947.222   4
  -6  -3   5 23834.3 1281.03   1
  -6  -3   5 23137.1 1335.55   3
  -6   3  -6 307.540 512.057   2
  -6  -3   6 744.186 429.374   3
   6   3   6 474.160 717.443   1
  -6  -3   6-696.138 819.362   5
  -6   3  -6 1838.26 718.133   4
  -6  -3   6 1055.35 206.446   4
  -6  -3   6 1813.08 434.259   1
  -6  -3   7 1332.50 538.098   3
   6   3   7 1197.23 648.882   1
  -6  -3   7 184.424 177.960   2
  -6   3  -7-404.691 672.534   2
  -6   3  -7 950.638 640.496   4
  -6  -3   7 147.784 692.902   5
   6   3   8 13378.0 1557.84   1
  -6   3  -8 14204.1 1511.56   4
  -6  -3   8 15064.5 1409.96   5
  -6   3  -8 18194.3 1690.61   2
  -6  -3   8 15234.1 1276.35   3
   6   3   9 4068.55 945.641   1
  -6  -3   9 5059.51 828.518   3
  -6  -3   9 6722.80 1005.82   5
  -6   3  -9 5099.09 980.078   4
  -6   3  -9 4292.97 912.000   2
  -6  -3  10 17217.6 1474.26   5
  -6   3 -10 14057.5 1591.54   4
   6   3  10 17978.4 1803.17   1
  -6   3 -10 18925.2 1775.33   2
  -6  -3  10 14875.9 1402.24   3
  -6  -3  11 28602.8 1831.78   5
  -6   3 -11 23814.3 2035.81   2
  -6  -3  11 20494.0 1729.29   3
  -6   3 -11 22307.1 2046.59   4
   6   3  11 22331.2 2040.74   1
  -6   3 -12 4160.54 1110.51   4
   6   3  12 6462.24 1265.89   1
  -6   3 -12 7102.22 1168.79   2
  -6  -3  12 5301.43 1011.15   3
  -6   3 -13 3844.99 930.679   2
  -6   3 -13 4689.66 1077.77   4
   6   3  13 3835.50 966.943   1
  -6  -3  13 2024.85 727.520   3
  -6   3 -14 8184.79 1259.41   2
  -6   3 -14 9987.78 1578.40   4
   6   3  14 8658.27 1391.70   1
  -6  -3  14 10027.9 1391.95   3
  -6   3 -15-266.687 715.157   2
  -6   3 -15 2423.19 1086.52   4
   6   3  15 1722.99 871.807   1
  -6  -3  15 2571.21 890.339   3
  -6   3 -16 201.662 551.317   2
  -6  -3  16 1046.29 821.405   3
  -6  -3  17 896.302 615.464   3
  -6   4  15 5102.62 1358.76   3
  -6  -4 -15 3596.09 1034.65   4
  -6   4  14 905.331 781.287   3
  -6  -4 -14 2562.72 911.260   4
  -6   4  13 2031.45 803.535   3
  -6  -4 -13 1080.70 618.657   4
  -6   4  12 383.252 718.077   3
  -6  -4 -12 114.926 639.644   4
  -6   4  11 6677.59 1153.75   3
  -6  -4 -11 5348.82 1074.24   4
  -6   4  10 2355.39 803.955   3
  -6  -4 -10 3679.02 882.466   5
  -6  -4 -10 3853.97 991.385   4
  -6   4   9 1797.22 683.780   3
  -6  -4  -9 2123.35 783.571   5
  -6  -4  -9 80.7941 578.524   4
  -6   4   9 2462.28 573.695   2
  -6  -4  -8 2158.19 921.676   5
  -6   4   8 903.924 633.402   3
  -6  -4  -8 949.050 632.008   4
  -6   4   8 572.491 439.054   2
   6   4  -7 1521.44 377.302   1
  -6  -4  -7 2122.28 881.670   5
  -6   4   7 972.108 577.153   3
  -6  -4  -7 1449.27 660.089   4
  -6   4   7 457.624 489.298   2
  -6  -4  -6 21472.8 1779.59   5
   6   4  -6 22864.6 1275.58   1
  -6   4   6 23752.3 1526.39   2
  -6  -4  -6 21394.6 1692.59   4
  -6   4   6 20596.9 1768.83   3
  -6  -4  -5 6412.32 1051.40   5
  -6   4   5 5387.27 935.031   3
   6   4  -5 4590.01 628.617   1
  -6  -4  -5 4552.65 851.923   4
  -6   4   5 4860.15 754.429   2
  -6  -4  -4 47877.1 2634.44   5
   6   4  -4 51503.2 2225.85   1
  -6   4   4 48883.5 2382.80   2
  -6  -4  -4 52034.0 2539.36   4
  -6  -4  -3 24857.6 1878.27   5
   6   4  -3 23165.7 1485.60   1
  -6   4   3 23329.6 1605.96   2
  -6  -4  -3 22114.3 1537.39   4
  -6  -4  -3 26393.9 1300.25   3
   6   4  -2 3683.36 711.734   1
  -6  -4  -2 3074.18 981.147   5
  -6  -4  -2 2594.45 576.747   4
  -6  -4  -2 3043.76 466.219   3
  -6   4   2 2538.40 628.704   2
  -6  -4  -1 9014.00 1240.20   5
   6   4  -1 8129.61 952.802   1
  -6  -4  -1 9326.83 894.662   4
  -6   4   1 6904.23 922.771   2
  -6  -4   0 2913.05 894.892   5
   6   4   0 2087.88 630.548   1
   6  -4   0 3249.42 496.937   4
  -6  -4   0 2092.24 441.273   4
  -6   4   0 4343.72 821.047   2
  -6   4  -1 9120.15 1107.45   2
  -6  -4   1 9720.69 1220.82   5
  -6   4  -1 8480.87 853.316   4
   6   4   1 9161.65 1130.25   1
   6  -4  -1 9523.29 738.966   4
  -6  -4   1 8620.87 787.113   4
  -6  -4   1 10270.6 631.753   3
  -6   4  -2 3363.05 748.457   2
  -6  -4   2 3100.79 384.803   3
  -6  -4   2 3518.20 911.859   5
   6   4   2 3636.49 824.376   1
  -6   4  -2 4025.93 704.179   4
   6  -4  -2 3744.02 442.841   4
  -6  -4   2 3702.69 526.765   4
  -6  -4   3 24240.8 1830.75   5
  -6   4  -3 24944.0 1595.17   4
   6  -4  -3 26513.4 1123.07   4
   6   4   3 23142.9 1780.67   1
  -6   4  -3 23367.8 1774.81   2
  -6  -4   3 23322.8 1212.46   4
  -6  -4   3 23534.7 1123.83   3
  -6  -4   4 47775.2 2641.54   5
  -6   4  -4 48381.4 2434.31   4
   6  -4  -4 50942.7 1659.57   4
   6   4   4 47202.0 2637.87   1
  -6   4  -4 50335.1 2697.19   2
  -6  -4   4 48962.6 1849.91   4
  -6  -4   4 48982.6 1874.53   3
  -6  -4   5 5238.38 604.710   3
  -6   4  -5 3974.21 884.579   2
  -6  -4   5 2181.89 792.110   5
   6   4   5 3602.28 895.028   1
  -6  -4   5 5241.11 520.357   4
  -6   4  -5 4103.02 821.791   4
   6  -4  -5 4845.54 370.780   4
  -6  -4   6 24077.5 1833.11   5
  -6  -4   6 24507.6 1152.75   4
  -6   4  -6 23819.0 1819.89   4
   6   4   6 21823.1 1870.83   1
   6  -4  -6 23804.5 883.367   4
  -6   4  -6 19842.1 1726.70   2
  -6  -4   6 26004.0 1368.83   1
  -6  -4   6 25417.3 1408.15   3
  -6  -4   7 1797.64 516.822   3
  -6   4  -7 753.901 533.619   2
   6   4   7 874.085 751.343   1
  -6  -4   7 1607.37 878.112   5
  -6   4  -7 1145.09 729.231   4
  -6  -4   8 575.409 485.040   3
  -6   4  -8 1.97119 562.331   2
   6   4   8 244.402 642.605   1
  -6  -4   8 542.305 742.664   5
  -6   4  -8 16.2928 614.736   4
  -6  -4   9 2787.88 669.448   3
   6   4   9 1956.82 813.314   1
  -6   4  -9 2517.54 754.575   2
  -6  -4   9 2266.73 846.030   5
  -6   4  -9 1585.04 691.100   4
   6   4  10 3648.20 1047.93   1
  -6   4 -10 2748.23 711.990   2
  -6   4 -10 2535.56 842.993   4
  -6  -4  10 3081.78 860.183   5
  -6  -4  10 1669.88 644.121   3
  -6   4 -11 6757.40 1147.68   2
   6   4  11 6529.59 1221.32   1
  -6   4 -11 6093.10 1179.52   4
  -6  -4  11 8100.99 1097.39   3
   6   4  12 92.5634 787.573   1
  -6   4 -12 1226.63 653.103   2
  -6   4 -12-34.9421 664.258   4
  -6  -4  12 1219.65 715.717   3
  -6   4 -13 1951.64 774.445   2
  -6   4 -13 1957.63 816.342   4
  -6  -4  13 1281.68 707.831   3
   6   4  13 1795.74 818.274   1
  -6   4 -14 2482.48 841.379   2
  -6   4 -14 2681.03 1042.16   4
   6   4  14 2237.43 988.134   1
  -6  -4  14 1913.65 803.428   3
  -6   4 -15 3121.77 893.243   2
  -6   4 -15 5401.56 1371.92   4
   6   4  15 3872.35 1132.22   1
  -6  -4  15 4040.98 1021.66   3
  -6   4 -16 6716.21 1243.56   2
   6   4  16 5938.10 1268.04   1
  -6  -4  16 8203.94 1390.52   3
  -6   5  14 8383.07 1455.05   3
  -6  -5 -14 6473.38 1327.10   4
  -6   5  13 3303.14 992.357   3
  -6  -5 -13 2621.80 951.824   4
  -6   5  12 5280.05 1075.66   3
  -6  -5 -12 4646.58 1104.08   4
  -6   5  11 8524.58 1355.62   3
  -6  -5 -11 7876.14 1254.22   4
  -6   5  10 8138.63 1335.48   3
  -6  -5 -10 3856.66 929.875   4
  -6   5   9 5171.58 1084.70   3
  -6  -5  -9 3580.70 873.880   4
  -6   5   9 4200.00 748.029   2
  -6  -5  -8 10869.5 1306.18   5
  -6   5   8 9594.71 1363.60   3
  -6  -5  -8 10715.1 1344.48   4
  -6   5   8 9304.48 1057.36   2
  -6  -5  -7 5739.35 1113.92   5
   6   5  -7 3933.11 577.878   1
  -6   5   7 5502.63 1061.55   3
  -6  -5  -7 5227.96 984.058   4
  -6   5   7 5067.01 864.381   2
  -6  -5  -6 11835.1 1422.48   5
  -6   5   6 7477.29 1114.06   3
   6   5  -6 9233.14 868.673   1
  -6  -5  -6 10868.8 1264.12   4
  -6   5   6 9316.85 1065.35   2
  -6   5   5 6427.93 1015.85   3
  -6  -5  -5 8020.63 1272.86   5
   6   5  -5 6712.82 821.969   1
  -6  -5  -5 5398.91 881.824   4
  -6   5   5 8663.66 1094.40   2
  -6  -5  -4 2941.96 477.641   3
  -6  -5  -4 2275.84 909.837   5
   6   5  -4 2337.69 571.227   1
  -6  -5  -4 2210.66 641.204   4
  -6   5   4 3649.52 804.988   2
  -6  -5  -3 1202.70 306.434   3
  -6  -5  -3 2132.94 879.925   5
   6   5  -3 754.599 536.679   1
  -6  -5  -3 1216.56 493.073   4
  -6   5   3 1919.45 722.362   2
  -6  -5  -2 28188.1 2012.98   5
   6   5  -2 27237.0 1745.69   1
  -6   5   2 25771.2 1802.16   2
  -6  -5  -2 29059.7 1756.13   4
  -6  -5  -2 30022.8 1215.26   3
  -6  -5  -1 22261.8 1829.10   5
   6   5  -1 21022.7 1560.60   1
  -6   5   1 17777.6 1501.74   2
  -6  -5  -1 19106.8 1365.20   4
  -6  -5  -1 21172.9 889.267   3
  -6  -5   0 282.237 789.709   5
  -6  -5   0-110.573 128.799   3
   6   5   0 174.430 578.727   1
  -6  -5   0 330.997 365.532   4
  -6  -5   0 113.517 121.905   3
  -6   5   0-1198.46 781.452   2
  -6  -5   1 21267.6 1805.72   5
   6   5   1 17898.0 1530.01   1
  -6   5  -1 16709.4 1508.60   2
  -6  -5   1 18882.8 1249.68   4
  -6  -5   1 19186.0 717.299   3
  -6  -5   2 30268.1 2129.40   5
  -6   5  -2 27076.5 1645.46   4
   6  -5  -2 27096.7 1362.51   4
   6   5   2 25724.1 1910.15   1
  -6   5  -2 27324.0 1935.17   2
  -6  -5   2 28057.1 1491.67   4
  -6  -5   2 26640.7 948.423   3
  -6   5  -3 1563.14 711.086   2
  -6  -5   3 1395.57 253.434   3
  -6  -5   3 1297.32 741.035   5
  -6   5  -3 1575.02 581.184   4
   6  -5  -3 2013.36 377.006   4
   6   5   3 1748.66 832.667   1
  -6  -5   3 1559.65 398.126   4
  -6  -5   4 2148.84 361.713   3
  -6   5  -4 3209.03 874.588   2
  -6  -5   4 1699.87 900.635   5
  -6   5  -4 1925.26 692.020   4
   6   5   4 2718.15 928.410   1
   6  -5  -4 1824.08 365.045   4
  -6   5  -5 7986.45 1148.04   2
  -6  -5   5 7670.20 714.225   4
  -6   5  -5 6275.67 1011.96   4
   6   5   5 7827.61 1222.00   1
  -6  -5   5 8749.06 1294.54   5
  -6  -5   5 7124.89 640.681   3
  -6   5  -6 10951.6 1325.21   2
  -6  -5   6 13052.5 1476.29   5
   6   5   6 8342.40 1236.49   1
  -6   5  -6 9656.98 1210.73   4
   6  -5  -6 9241.41 634.984   4
  -6  -5   6 9832.34 815.324   3
  -6   5  -7 3754.53 900.438   2
  -6  -5   7 5237.07 1088.44   5
   6   5   7 4270.27 991.821   1
  -6   5  -7 4262.70 961.020   4
  -6  -5   7 4822.46 637.858   3
  -6  -5   8 12455.3 1382.54   5
   6   5   8 8004.55 1189.05   1
  -6   5  -8 9636.51 1270.05   4
  -6   5  -8 11921.6 1429.48   2
  -6  -5   8 11023.1 1009.13   3
  -6   5  -9 3468.74 813.508   2
   6   5   9 4282.69 979.623   1
  -6   5  -9 4201.57 937.672   4
  -6  -5   9 5082.18 782.234   3
  -6   5 -10 5966.48 1084.34   2
   6   5  10 5317.47 1106.59   1
  -6   5 -10 4978.58 1063.18   4
  -6  -5  10 6352.59 910.440   3
  -6   5 -11 8255.31 1234.11   2
   6   5  11 6960.87 1249.65   1
  -6   5 -11 11356.1 1527.76   4
  -6  -5  11 8736.30 1072.39   3
  -6   5 -12 4032.58 919.797   2
   6   5  12 4912.96 1109.60   1
  -6   5 -12 4397.90 1116.99   4
  -6  -5  12 5942.36 972.386   3
   6   5  13 2720.10 878.644   1
  -6   5 -13 3618.56 1001.82   2
  -6   5 -13 5153.20 1209.43   4
  -6  -5  13 2799.63 787.142   3
  -6   5 -14 8178.00 1333.52   2
  -6   5 -14 7491.42 1429.72   4
   6   5  14 5258.61 1209.21   1
  -6   5 -15 562.684 596.018   2
   6   5  15 1650.02 937.760   1
  -6   5 -16 5216.73 1206.93   2
   6   5  16 759.086 820.301   1
  -6   6  14 3421.72 1024.33   3
  -6  -6 -14 1031.01 668.029   4
  -6   6  13 2883.52 900.367   3
  -6  -6 -13 3229.67 919.510   4
  -6   6  12 2579.39 1032.48   3
  -6  -6 -12 2166.69 865.377   4
  -6   6  11-666.376 683.579   3
  -6  -6 -11 348.717 601.101   4
  -6   6  10 11850.3 1593.86   3
  -6  -6 -10 9897.52 1416.98   4
  -6   6   9 27778.2 1853.79   2
  -6  -6  -9 25414.9 2168.69   4
  -6   6   9 21778.5 2073.50   3
  -6   6   8 2158.12 749.503   3
  -6  -6  -8 1663.82 669.899   4
  -6   6   8 3477.41 769.474   2
  -6   6   7 4034.45 924.414   3
   6   6  -7 4615.35 651.030   1
  -6  -6  -7 5134.14 915.523   4
  -6   6   7 3246.10 802.902   2
  -6   6   6 5321.48 984.887   3
   6   6  -6 8733.86 905.163   1
  -6  -6  -6 9777.63 1262.24   4
  -6   6   6 6558.80 984.012   2
  -6  -6  -5 8898.27 1371.23   5
  -6   6   5 8875.67 1234.46   3
   6   6  -5 8993.46 952.937   1
  -6  -6  -5 8358.27 1119.02   4
  -6   6   5 9327.34 1163.00   2
   6   6  -4 1096.79 554.441   1
  -6  -6  -4 287.406 492.608   4
  -6   6   4 2115.48 759.329   2
  -6  -6  -3 20742.8 1900.37   5
  -6   6   3 16150.4 1470.73   2
   6   6  -3 17705.4 1385.47   1
  -6  -6  -3 16497.3 1422.49   4
  -6  -6  -3 17761.2 896.382   3
  -6  -6  -2 8621.79 1379.85   5
   6   6  -2 7113.69 954.949   1
  -6  -6  -2 7204.08 907.832   4
  -6  -6  -2 8295.98 486.880   3
  -6   6   2 7432.80 1115.08   2
  -6  -6  -1 20099.7 1928.62   5
  -6   6   1 17134.3 1542.79   2
   6   6  -1 18641.4 1525.44   1
  -6  -6  -1 18773.3 1413.27   4
  -6  -6   0 31049.6 2244.02   5
  -6   6   0 29613.5 2047.17   2
   6   6   0 30204.2 1977.25   1
  -6  -6   0 30167.0 1765.18   4
  -6  -6   1 18042.6 1823.85   5
   6   6   1 17454.8 1557.26   1
  -6   6  -1 18437.7 1635.76   2
  -6  -6   1 18560.9 1342.16   4
  -6  -6   2 10123.6 1455.13   5
   6   6   2 7870.35 1148.22   1
  -6  -6   2 6941.43 809.467   4
  -6   6  -2 7228.90 1049.09   2
   6   6   3 15881.3 1535.00   1
  -6   6  -3 14457.7 1505.89   2
  -6  -6   4 2726.17 1172.13   5
  -6   6  -4 1139.85 636.144   4
   6   6   4 1146.93 812.403   1
  -6  -6   4 1296.99 205.818   3
  -6   6  -4 630.326 708.288   2
  -6   6  -5 8499.74 1164.80   4
   6   6   5 9031.00 1298.49   1
  -6  -6   5 9924.39 641.295   3
  -6  -6   5 10786.7 1444.43   5
  -6   6  -5 11880.3 1425.76   2
  -6  -6   6 8558.08 1345.00   5
  -6   6  -6 7900.47 1128.47   4
   6   6   6 6777.97 1239.52   1
   6  -6  -6 7063.39 659.797   4
  -6  -6   6 8339.83 679.231   3
  -6   6  -6 6943.86 1202.53   2
  -6   6  -7 4310.06 930.744   2
  -6   6  -7 4056.25 949.034   4
   6   6   7 4570.33 967.094   1
  -6  -6   7 4820.25 594.826   3
  -6   6  -8 2811.22 815.755   2
   6   6   8 3145.19 870.216   1
  -6   6  -8 2457.20 710.758   4
  -6  -6   8 4131.57 606.169   3
  -6   6  -9 27428.5 2204.03   4
   6   6   9 27492.2 2267.07   1
  -6   6  -9 23298.7 2047.09   2
  -6  -6   9 26991.4 1642.07   3
  -6   6 -10 10835.9 1435.73   2
   6   6  10 10898.8 1516.06   1
  -6   6 -10 12636.5 1574.13   4
  -6   6 -11-78.8328 558.347   2
   6   6  11 508.727 796.450   1
  -6   6 -11 832.936 758.738   4
  -6   6 -12 2157.58 889.395   2
   6   6  12 3407.19 1012.53   1
  -6   6 -12 1185.04 824.564   4
   6   6  13 3945.74 1073.08   1
  -6   6 -13 4397.46 1261.71   4
  -6   6 -13 4891.18 1071.46   2
   6   6  14 213.050 649.167   1
  -6   6 -14-1090.82 1006.61   4
  -6   6 -14 279.961 566.688   2
   6   6  15 5875.68 1332.98   1
  -6   6 -15 7409.95 1313.85   2
  -6   7  13 8969.59 1496.99   3
  -6  -7 -13 10051.0 1586.61   4
  -6   7  12-416.941 878.219   3
  -6  -7 -12 723.389 671.891   4
  -6   7  11 10285.6 1510.70   3
  -6  -7 -11 11653.5 1621.42   4
  -6   7  10 10023.7 1453.21   3
  -6   7  10 9817.24 1168.48   2
  -6  -7 -10 8218.94 1358.30   4
  -6   7   9 13849.5 1671.22   3
  -6   7   9 14320.6 1403.45   2
  -6  -7  -9 12916.1 1600.19   4
  -6   7   8 6808.65 1245.61   3
  -6  -7  -8 6388.02 1136.27   4
  -6   7   8 3085.49 814.912   2
  -6   7   7 398.606 558.393   3
   6   7  -7 1441.01 492.168   1
  -6  -7  -7 651.303 573.764   4
  -6   7   7 991.528 681.327   2
  -6   7   6 1875.81 779.058   3
  -6  -7  -6 2565.93 789.848   4
   6   7  -6 2476.94 559.518   1
  -6   7   6 3046.90 843.513   2
  -6   7   5 5115.44 996.709   3
  -6  -7  -5 5543.76 951.106   4
   6   7  -5 4756.34 757.096   1
  -6   7   5 3958.59 862.152   2
  -6  -7  -4 1843.28 615.711   4
   6   7  -4 779.441 501.587   1
  -6   7   4 896.754 620.503   2
  -6  -7  -3 6391.22 965.332   4
   6   7  -3 4994.92 836.685   1
  -6   7   3 6304.13 1046.32   2
  -6  -7  -2 10008.3 1128.91   4
   6   7  -2 8769.28 1076.55   1
  -6   7   2 11022.1 1341.57   2
   6   7  -1 7732.75 1061.29   1
  -6  -7  -1 8754.77 1040.60   4
  -6   7   1 7755.75 1208.65   2
  -6   7   0 31850.4 2203.37   2
   6   7   0 32982.1 2118.17   1
  -6  -7   0 33271.4 1966.27   4
   6   7   1 10081.4 1254.87   1
  -6  -7   1 8021.22 957.859   4
  -6   7  -1 10562.5 1387.17   2
   6   7   2 9193.60 1271.60   1
  -6   7  -2 9793.14 1280.73   2
   6   7   3 4639.11 971.230   1
  -6   7  -3 6394.73 1134.54   2
   6   7   4 1886.03 833.222   1
  -6   7  -4 1363.22 727.560   2
  -6   7  -5 5067.62 902.071   4
   6   7   5 5680.71 1095.97   1
  -6   7  -5 3721.82 941.888   2
  -6   7  -6 1897.71 720.426   4
   6   7   6 3123.35 945.817   1
  -6   7  -6 3486.46 919.682   2
  -6   7  -7 794.811 674.408   4
   6   7   7 104.706 638.520   1
  -6   7  -7-805.162 918.942   2
  -6   7  -8 4278.81 960.538   4
   6   7   8 5007.41 1098.50   1
  -6   7  -8 3776.52 1048.27   2
  -6   7  -9 12031.8 1557.85   4
   6   7   9 10046.8 1495.47   1
  -6   7  -9 12442.0 1533.94   2
   6   7  10 8039.22 1331.71   1
  -6   7 -10 6981.69 1303.20   4
  -6   7 -10 7217.38 1227.57   2
   6   7  11 11132.3 1569.92   1
  -6   7 -11 11017.7 1568.86   4
  -6   7 -11 11688.0 1506.03   2
   6   7  12-452.442 721.636   1
  -6   7 -12 527.552 818.870   4
  -6   7 -12-792.966 735.390   2
   6   7  13 8775.19 1439.74   1
  -6   7 -13 10637.1 1687.45   4
  -6   7 -13 5898.32 1228.30   2
   6   7  14 1110.90 1001.18   1
  -6   7 -14 1263.57 686.275   2
  -6   7 -15-702.759 719.096   2
  -6   8  12-770.370 962.268   3
  -6  -8 -12 1123.96 818.754   4
  -6   8  11 794.396 776.475   3
  -6  -8 -11-97.7036 547.426   4
  -6   8  10 6272.25 1289.38   3
  -6   8  10 3913.48 880.395   2
  -6  -8 -10 3727.61 1044.27   4
  -6   8   9 20045.3 1783.25   2
  -6  -8  -9 22785.4 2122.34   4
  -6   8   9 20714.9 2085.98   3
  -6   8   8 3973.19 1009.24   3
  -6   8   8 4895.29 1035.40   2
  -6  -8  -8 4385.49 1038.00   4
  -6   8   7 25775.8 1992.02   2
   6   8  -7 27109.1 1706.32   1
  -6  -8  -7 28304.9 2243.86   4
  -6   8   7 25682.9 2244.43   3
  -6   8   6 855.775 728.742   3
  -6  -8  -6 263.406 536.685   4
  -6   8   6 99.9301 623.677   2
   6   8  -6 1131.79 534.497   1
  -6   8   5-119.328 751.007   3
  -6  -8  -5 662.733 624.538   4
  -6   8   5 382.521 629.309   2
   6   8  -5 271.792 457.231   1
  -6  -8  -4 7378.77 1076.23   4
  -6   8   4 8006.75 1183.66   2
   6   8  -4 7226.06 1026.72   1
  -6   8   3 18427.8 1706.07   2
   6   8  -3 18396.8 1561.18   1
  -6  -8  -3 16933.5 1568.18   4
  -6  -8  -2 6836.66 1022.30   4
  -6   8   2 8523.84 1275.49   2
   6   8  -2 5359.54 921.271   1
  -6  -8  -1 2475.80 673.334   4
   6   8  -1 876.178 559.883   1
  -6   8   1 1684.39 826.922   2
  -6   8   0 13568.1 1547.45   2
  -6  -8   0 12856.1 1279.29   4
   6   8   0 11952.3 1348.69   1
  -6  -8   1 906.588 549.398   4
   6   8   1 1297.07 711.869   1
  -6   8  -1 1177.60 788.468   2
   6   8   2 4203.75 893.183   1
  -6   8  -2 5874.56 1135.90   2
  -6   8  -3 17264.4 1753.73   2
   6   8   3 17348.6 1707.24   1
   6   8   4 10006.0 1390.14   1
  -6   8  -4 5047.85 1074.51   2
   6   8   5 60.2210 560.388   1
  -6   8  -5 164.888 653.521   2
   6   8   6 773.474 859.786   1
  -6   8  -6 374.413 620.546   2
   6   8   7 28594.1 2352.84   1
  -6   8  -7 25343.7 2202.47   2
  -6   8  -8 5130.26 1104.32   4
   6   8   8 4401.77 1067.49   1
  -6   8  -8 4103.66 1002.35   2
  -6   8  -9 19697.4 1943.36   4
   6   8   9 20444.3 2058.90   1
  -6   8  -9 18791.4 1950.85   2
  -6   8 -10 3427.04 978.497   4
   6   8  10 3662.69 1054.95   1
  -6   8 -10 1951.70 797.995   2
   6   8  11 719.237 832.336   1
  -6   8 -11-563.449 723.426   4
  -6   8 -11 267.204 638.035   2
   6   8  12 1596.06 926.541   1
  -6   8 -12 1218.06 866.195   4
  -6   8 -12-48.9521 743.113   2
   6   8  13 11413.2 1742.52   1
  -6   8 -13 9782.85 1637.27   4
  -6   8 -13 10225.2 1529.80   2
  -6   8 -14 520.951 776.433   2
  -6   8 -15 5600.05 1286.60   2
  -6   9  12 2194.74 865.517   3
  -6  -9 -12 3783.72 1105.47   4
  -6  -9 -11 21793.9 2209.27   4
  -6   9  11 21743.1 2281.78   3
  -6   9  10-272.617 770.177   3
  -6  -9 -10 288.811 646.232   4
  -6   9   9 3467.64 1052.11   3
  -6   9   9 4782.87 941.588   2
  -6  -9  -9 3861.25 1079.46   4
  -6   9   8 2263.52 828.023   3
  -6   9   8 3481.41 939.642   2
  -6  -9  -8 2290.31 839.054   4
  -6   9   7 7956.76 1300.98   3
  -6   9   7 7688.85 1239.69   2
  -6  -9  -7 7438.48 1177.23   4
  -6   9   6 5011.07 1007.84   3
  -6  -9  -6 4986.74 999.349   4
  -6   9   6 4783.80 1023.34   2
   6   9  -6 7111.08 969.017   1
  -6   9   5 15922.5 1776.57   3
  -6   9   5 18201.5 1793.39   2
   6   9  -5 20169.4 1611.80   1
  -6  -9  -5 17769.0 1709.58   4
  -6  -9  -4 1644.77 640.582   4
  -6   9   4 1911.86 870.141   2
   6   9  -4 755.743 506.976   1
  -6  -9  -3 3621.06 805.550   4
  -6   9   3 2667.23 935.100   2
   6   9  -3 4644.33 930.745   1
  -6  -9  -2 4204.84 843.736   4
  -6   9   2 4235.87 1082.17   2
   6   9  -2 2894.24 817.187   1
  -6  -9  -1 803.904 521.292   4
  -6   9   1 1381.79 891.643   2
   6   9  -1 2330.08 847.292   1
  -6  -9   0 1276.15 580.145   4
  -6   9   0 1688.31 821.328   2
   6   9   0 792.897 630.260   1
   6   9   1 41.5723 660.830   1
  -6   9  -1 524.116 657.537   2
   6   9   2 5934.92 1100.27   1
  -6   9  -2 6110.19 1105.04   2
   6   9   3 1857.54 786.866   1
  -6   9  -3 2932.51 891.048   2
   6   9   4 1559.65 836.582   1
  -6   9  -4 2170.26 888.344   2
   6   9   5 15415.5 1745.56   1
  -6   9  -5 15296.7 1727.41   2
   6   9   6 6613.23 1245.60   1
  -6   9  -6 6211.56 1254.26   2
   6   9   7 7959.24 1367.76   1
  -6   9  -7 7293.22 1305.65   2
   6   9   8 2645.42 865.079   1
  -6   9  -8 2355.80 856.261   2
   6   9   9 2240.84 853.992   1
  -6   9  -9 2252.69 889.405   2
   6   9  10 284.903 618.607   1
  -6   9 -10-421.034 820.636   2
  -6   9 -11 19514.9 2123.79   4
   6   9  11 21105.6 2196.25   1
  -6   9 -11 19424.9 2078.73   2
  -6   9 -12 3968.37 1187.29   4
   6   9  12 3317.99 1024.61   1
  -6   9 -12 4446.67 1206.86   2
  -6   9 -13 1134.99 790.886   2
  -6   9 -14 858.395 733.718   2
  -6 -10 -11 1442.53 766.652   4
  -6  10  11 2797.73 1118.94   3
  -6  10  10 11664.1 1671.30   3
  -6 -10 -10 11325.4 1643.45   4
  -6  10   9 8458.26 1473.29   3
  -6  10   9 10531.5 1458.01   2
  -6 -10  -9 9778.47 1545.55   4
  -6  10   8 764.926 657.822   3
  -6  10   8 1973.35 834.809   2
  -6 -10  -8 298.044 611.235   4
  -6  10   7 9918.96 1447.38   3
  -6  10   7 12099.1 1530.66   2
  -6 -10  -7 10375.1 1459.72   4
  -6  10   6-193.158 588.596   3
  -6  10   6 536.464 753.331   2
  -6 -10  -6 147.297 631.197   4
   6  10  -6 441.233 562.682   1
  -6  10   5 1438.68 808.117   3
  -6  10   5 2093.01 822.562   2
  -6 -10  -5 1742.86 790.712   4
   6  10  -5 2145.78 631.881   1
  -6 -10  -4-285.510 527.715   4
  -6  10   4 1076.91 798.682   2
   6  10  -4-337.822 534.140   1
  -6  10   3 19005.0 1919.73   2
   6  10  -3 18003.6 1692.78   1
  -6 -10  -3 19672.4 1798.99   4
  -6 -10  -2 9835.54 1284.92   4
   6  10  -2 10888.3 1362.38   1
  -6 -10  -1 5404.34 940.608   4
  -6  10   1 7645.73 1364.23   2
   6  10  -1 6796.60 1121.13   1
  -6 -10   0-777.761 597.849   4
  -6  10   0-543.503 608.827   2
   6  10   0-802.610 751.982   1
  -6  10  -1 6586.49 1235.62   2
   6  10   1 7324.04 1288.44   1
  -6  10  -2 13387.2 1615.40   2
   6  10   2 9571.98 1364.38   1
   6  10   3 17480.5 1806.82   1
  -6  10  -3 16671.8 1872.88   2
   6  10   4 1186.61 929.158   1
  -6  10  -4-120.354 568.675   2
   6  10   5 115.470 669.229   1
  -6  10  -5 2514.07 1060.78   2
   6  10   6 231.055 835.330   1
  -6  10  -6 840.913 785.570   2
   6  10   7 10357.1 1562.67   1
  -6  10  -7 9759.71 1434.26   2
   6  10   8 1916.97 884.927   1
  -6  10  -8 2778.35 1144.22   2
   6  10   9 8610.03 1453.62   1
  -6  10  -9 9082.58 1462.81   2
   6  10  10 10970.7 1631.95   1
  -6  10 -10 13190.9 1784.67   2
   6  10  11 2654.19 1092.08   1
  -6  10 -11 4064.29 1109.73   2
  -6  10 -12 860.931 772.273   2
  -6  10 -13 2109.77 996.242   2
  -6  11  10 3245.53 1123.20   3
  -6 -11 -10 2842.40 991.244   4
  -6  11   9 1083.73 924.938   3
  -6  11   9 1094.14 760.648   2
  -6 -11  -9 1908.07 831.043   4
  -6  11   8 1675.65 798.310   3
  -6  11   8 926.470 688.530   2
  -6 -11  -8 1606.04 779.483   4
  -6  11   7 2086.77 972.663   3
  -6  11   7 2681.51 1040.10   2
  -6 -11  -7 1944.04 796.869   4
   6  11  -6 4367.97 928.498   1
  -6  11   6 3001.93 900.308   3
  -6  11   6 2702.36 911.338   2
  -6 -11  -6 2489.87 887.820   4
   6  11  -5 16999.7 1647.82   1
  -6 -11  -5 17358.1 1823.87   4
  -6  11   5 16313.8 1837.92   2
  -6  11   5 19080.3 1960.67   3
   6  11  -4 232.038 628.491   1
  -6  11   4 71.7715 767.968   2
  -6 -11  -4 1611.01 642.005   4
   6  11  -3 3135.07 859.744   1
  -6  11   3 4066.01 1070.10   2
  -6 -11  -3 3306.56 881.293   4
   6  11  -2 1938.51 929.127   1
  -6  11   2 2279.78 960.613   2
  -6 -11  -2 176.611 463.099   4
  -6 -11  -1 3446.19 834.911   4
  -6  11   1 3284.98 1000.97   2
   6  11  -1 4882.85 1019.65   1
  -6 -11   0 11304.0 1362.25   4
  -6  11   0 13995.6 1771.62   2
   6  11   0 9558.62 1355.96   1
  -6  11  -1 2832.49 1009.47   2
   6  11   1 4292.18 985.452   1
  -6  11  -2-738.482 784.132   2
   6  11   2 564.678 683.099   1
  -6  11  -3 4331.47 1150.12   2
   6  11   3 2912.54 995.302   1
   6  11   4 738.506 669.440   1
  -6  11  -4 459.898 694.691   2
   6  11   5 21108.7 2118.34   1
  -6  11  -5 16836.0 1952.36   2
   6  11   6 4245.73 1070.88   1
  -6  11  -6 3744.62 1128.99   2
   6  11   7 2471.23 872.570   1
  -6  11  -7 3341.05 993.939   2
   6  11   8 2495.12 1001.89   1
  -6  11  -8 1166.78 905.885   2
   6  11   9 2853.65 1069.41   1
  -6  11  -9 2654.88 955.720   2
   6  11  10 2577.30 1109.05   1
  -6  11 -10 4682.96 1215.27   2
  -6  11 -11 2072.15 1005.41   2
  -6  12   8 3910.98 1185.75   3
  -6  12   8 3708.29 971.191   1
  -6  12   8 5536.41 1246.08   2
  -6 -12  -8 5141.21 1134.51   4
  -6  12   7 2532.63 880.340   3
  -6  12   7 2137.81 903.629   2
  -6 -12  -7 3370.91 1043.71   4
   6  12  -6 1023.99 644.098   1
  -6  12   6 3320.33 1066.52   3
  -6  12   6 3490.14 1157.01   2
  -6 -12  -6 920.251 731.271   4
   6  12  -5 74.1642 607.749   1
  -6  12   5 268.930 678.452   3
  -6  12   5 1256.80 920.406   2
  -6 -12  -5-98.4072 630.442   4
   6  12  -4 7584.23 1266.03   1
  -6  12   4 6869.26 1398.75   2
  -6 -12  -4 9002.45 1347.14   4
   6  12  -3 10355.9 1425.42   1
  -6  12   3 11468.3 1688.59   2
  -6 -12  -3 8419.69 1293.33   4
   6  12  -2 5209.90 1190.33   1
  -6  12   2 1506.64 945.935   2
  -6 -12  -2 3706.01 1010.17   4
   6  12  -1 8923.00 1412.38   1
  -6  12   1 9352.21 1489.73   2
  -6 -12  -1 9847.03 1388.76   4
  -6  12   0 1056.38 797.218   2
  -6 -12   0 733.317 584.620   4
   6  12   0 76.6966 620.621   1
  -6  12  -1 8471.44 1431.00   2
   6  12   1 9002.28 1386.63   1
  -6  12  -2 1644.67 906.513   2
   6  12   2 1984.18 882.881   1
  -6  12  -3 7111.15 1343.97   2
   6  12   3 9943.91 1598.31   1
  -6  12  -4 9087.32 1558.60   2
   6  12   4 8818.44 1490.49   1
   6  12   5 1570.81 1063.36   1
  -6  12  -5-667.154 929.456   2
   6  12   6 4063.26 1178.51   1
  -6  12  -6 4259.15 1236.71   2
   6  12   7 3066.79 1204.15   1
  -6  12  -7 3911.28 1154.38   2
   6  12   8 4636.31 1256.03   1
  -6  12  -8 4975.62 1237.11   2
  -6  12  -9 3285.70 1078.05   2
  -6  13   8 810.116 944.550   2
  -6  13   8 293.826 792.041   1
  -6  13   7 597.478 856.032   2
  -6  13   6 1145.10 807.632   3
  -6  13   6 2024.11 1079.87   2
  -6 -13  -6 1939.43 949.652   4
   6  13  -5 2554.68 801.190   1
[truncated: 132,489 more chars]
