# Supplementary material for: Crystal structure of N′-[(E)-(1S,3R)-(3-isopropyl-1-methyl-2-oxo­cyclo­pent­yl)methyl­idene]-4-methyl­benzene­sulfono­hydrazide
Source: Acta Crystallogr E Crystallogr Commun. 2015 Nov 4;71(Pt 12):o904–5. doi: 10.1107/S2056989015020307 (PMC4719872; doi:10.1107/S2056989015020307)
Supplement: Supplementary file 2 [file e-71-0o904-Isup2.hkl]

data_I                                                                          
_shelx_title ' 2887 in P2(1)2(1)2(1)'                                           
_shelx_refln_list_code          4                                               
_shelx_F_calc_maximum      148.32                                               
_exptl_crystal_F_000       720.00                                               
_reflns_d_resolution_high  0.7572                                               
                                                                                
loop_                                                                           
 _space_group_symop_operation_xyz                                               
 'x, y, z'                                                                      
 '-x+1/2, -y, z+1/2'                                                            
 '-x, y+1/2, -z+1/2'                                                            
 'x+1/2, -y+1/2, -z'                                                            
                                                                                
_cell_length_a     9.4918                                                       
_cell_length_b    13.2348                                                       
_cell_length_c    14.6691                                                       
_cell_angle_alpha  90.000                                                       
_cell_angle_beta   90.000                                                       
_cell_angle_gamma  90.000                                                       
                                                                                
_shelx_F_squared_multiplier     1.000                                           
                                                                                
loop_                                                                           
 _refln_index_h                                                                 
 _refln_index_k                                                                 
 _refln_index_l                                                                 
 _refln_F_squared_calc                                                          
 _refln_F_squared_meas                                                          
 _refln_F_squared_sigma                                                         
 _refln_observed_status                                                         
   2   0   0          2.12          4.27         2.79 o                         
   4   0   0       8711.89       9118.57       150.39 o                         
   6   0   0        823.69        887.24        37.48 o                         
   8   0   0       2693.81       2646.23        80.83 o                         
  10   0   0          2.59         -3.31        11.70 o                         
  12   0   0        371.01        336.36        37.99 o                         
   1   1   0       4143.29       3894.03        47.33 o                         
   2   1   0      21999.08      19893.88       171.05 o                         
   3   1   0         41.56         62.88         2.83 o                         
   4   1   0       4517.53       4742.07        79.66 o                         
   5   1   0       1149.16       1051.87        16.02 o                         
   6   1   0        123.28        150.16         6.17 o                         
   7   1   0          1.25          0.57         3.40 o                         
   8   1   0         13.80          6.91         5.71 o                         
   9   1   0       1051.84       1038.43        43.19 o                         
  10   1   0        126.64         93.67        18.66 o                         
  11   1   0         89.21        110.53        14.88 o                         
  12   1   0          0.45        -11.15        10.87 o                         
   0   2   0       5208.14       4775.09        82.89 o                         
   1   2   0        255.04        239.57         5.89 o                         
   2   2   0        871.89        887.74        14.98 o                         
   3   2   0        471.61        525.18         9.06 o                         
   4   2   0        264.95        296.74         6.76 o                         
   5   2   0        497.77        551.06        11.49 o                         
   6   2   0       2730.95       2694.24        34.85 o                         
   7   2   0        715.24        731.52        15.22 o                         
   8   2   0        508.25        499.51        14.73 o                         
   9   2   0         69.51         49.69         9.41 o                         
  10   2   0         71.78        106.71        24.09 o                         
  11   2   0         54.85         34.26        12.76 o                         
  12   2   0        134.32        142.45        18.20 o                         
   1   3   0        558.15        536.11        10.79 o                         
   2   3   0       1735.09       1892.02        28.30 o                         
   3   3   0         27.66         50.67         3.77 o                         
   4   3   0         61.33         74.35         5.28 o                         
   5   3   0          3.89          0.17         2.75 o                         
   6   3   0          3.90          2.59         2.91 o                         
   7   3   0        463.03        464.61        12.19 o                         
   8   3   0        420.08        425.61        16.38 o                         
   9   3   0         57.58         64.23         7.53 o                         
  10   3   0         10.46          9.91         7.37 o                         
  11   3   0        244.45        237.27        24.10 o                         
  12   3   0         11.62         16.39         8.96 o                         
   0   4   0      15959.52      14875.58       515.88 o                         
   1   4   0        360.98        425.99        11.83 o                         
   2   4   0          0.61          7.36         3.46 o                         
   3   4   0        463.26        527.02        12.71 o                         
   4   4   0       1023.43       1103.86        16.77 o                         
   5   4   0        473.18        509.41        13.62 o                         
   6   4   0         49.47         59.51         6.97 o                         
   7   4   0         60.35         59.53         7.12 o                         
   8   4   0        164.80        163.97        10.90 o                         
   9   4   0          0.91          6.03         5.20 o                         
  10   4   0         68.92         67.65        18.46 o                         
  11   4   0         42.87         43.30        10.86 o                         
  12   4   0         83.14         77.18        21.22 o                         
   1   5   0        580.12        590.60        21.05 o                         
   2   5   0       1485.06       1451.33        27.11 o                         
   3   5   0         81.65         80.24         7.46 o                         
   4   5   0          2.98          4.07         8.09 o                         
   5   5   0        330.90        294.78        16.29 o                         
   6   5   0          0.42          0.09         3.34 o                         
   7   5   0         98.43        108.16         9.06 o                         
   8   5   0       1620.41       1530.01        35.51 o                         
   9   5   0        103.45        105.34        10.47 o                         
  10   5   0         43.23         54.28        10.81 o                         
  11   5   0        178.32        174.82        35.45 o                         
  12   5   0         44.09         32.17        17.72 o                         
   0   6   0       4043.78       4211.99       122.35 o                         
   1   6   0       1197.94       1203.28        35.70 o                         
   2   6   0        213.21        245.95         9.18 o                         
   3   6   0        210.67        184.48        14.02 o                         
   4   6   0         37.93         52.12        15.05 o                         
   5   6   0          0.66         -3.62         5.99 o                         
   6   6   0        627.01        614.84        20.20 o                         
   7   6   0        659.25        672.66        22.93 o                         
   8   6   0          1.43          2.05         5.52 o                         
   9   6   0         19.57         13.48         8.15 o                         
  10   6   0        115.05        113.60        13.83 o                         
  11   6   0          3.22         -4.76         9.56 o                         
   1   7   0       1715.02       1938.83        51.37 o                         
   2   7   0        685.91        674.85        18.19 o                         
   3   7   0         14.44          6.60        10.28 o                         
   4   7   0       1334.19       1260.80        83.81 o                         
   5   7   0        197.53        236.45        20.77 o                         
   6   7   0        690.75        666.43        24.53 o                         
   7   7   0         90.55         74.02        16.53 o                         
   8   7   0         75.84        120.66        12.93 o                         
   9   7   0          3.68          4.13         8.27 o                         
  10   7   0        647.25        661.39        31.20 o                         
  11   7   0          4.47          9.16        11.01 o                         
   0   8   0       1568.62       1896.36        74.03 o                         
   1   8   0          4.66          6.37         9.13 o                         
   2   8   0        284.01        279.44        12.01 o                         
   3   8   0        188.36        200.28        16.95 o                         
   4   8   0        184.41        171.60        16.86 o                         
   5   8   0        279.37        291.92        21.45 o                         
   6   8   0        273.72        259.58        16.19 o                         
   7   8   0        874.33        869.98        30.50 o                         
   8   8   0        557.22        545.31        24.65 o                         
   9   8   0          8.81          7.26         8.30 o                         
  10   8   0          7.08          2.42         9.53 o                         
  11   8   0        110.02        107.67        25.68 o                         
   1   9   0        236.96        278.51        20.92 o                         
   2   9   0       1383.32       1310.97        33.02 o                         
   3   9   0         85.76         74.66         5.26 o                         
   4   9   0       1118.15       1059.95        41.00 o                         
   5   9   0          0.25         13.52         9.97 o                         
   6   9   0         19.96         24.77         7.70 o                         
   7   9   0        479.30        443.20        22.45 o                         
   8   9   0          2.57          4.82         7.23 o                         
   9   9   0          6.79         27.25        11.78 o                         
  10   9   0        281.33        365.79        63.68 o                         
   0  10   0       1335.55       1297.95        64.80 o                         
   1  10   0        535.48        538.78        29.00 o                         
   2  10   0         20.17         10.08         5.91 o                         
   3  10   0        516.23        475.82        15.44 o                         
   4  10   0        279.41        287.51        23.09 o                         
   5  10   0       1208.17       1177.59        46.14 o                         
   6  10   0          1.15        -11.32         7.55 o                         
   7  10   0        531.41        534.22        25.66 o                         
   8  10   0        109.23        131.52        13.64 o                         
   9  10   0         25.77         43.27        14.57 o                         
  10  10   0          0.51         17.86        17.29 o                         
   1  11   0         51.29         37.82        12.50 o                         
   2  11   0          2.23         -1.68         9.15 o                         
   3  11   0         23.34         16.96        20.37 o                         
   4  11   0       1046.37       1023.96        43.74 o                         
   5  11   0         13.47         10.00        11.23 o                         
   6  11   0        268.39        233.72        22.16 o                         
   7  11   0          6.69         -0.24        10.30 o                         
   8  11   0         47.50         60.92        10.89 o                         
   9  11   0         17.22         13.42        11.66 o                         
   0  12   0          8.27         27.94        18.68 o                         
   1  12   0        676.45        644.74        34.89 o                         
   2  12   0         12.67         37.83        13.65 o                         
   3  12   0         49.16         29.46        17.77 o                         
   4  12   0         37.15         49.52        31.50 o                         
   5  12   0        440.05        381.99        48.32 o                         
   6  12   0          6.89         12.01         7.64 o                         
   7  12   0         64.19         80.46        11.40 o                         
   8  12   0        141.57        153.51        16.14 o                         
   9  12   0         41.33         19.56        15.73 o                         
   1  13   0        223.13        181.20        20.53 o                         
   2  13   0         46.20         28.68        22.66 o                         
   3  13   0         41.27         45.17        14.41 o                         
   4  13   0         78.01         73.84        14.82 o                         
   5  13   0         65.31         54.85        14.83 o                         
   6  13   0          0.04          0.72         8.31 o                         
   7  13   0        405.51        448.66        35.82 o                         
   8  13   0         31.40         36.67        17.70 o                         
   0  14   0         21.48         15.32        18.02 o                         
   1  14   0        129.05        119.88        15.36 o                         
   2  14   0          5.22         15.33        12.81 o                         
   3  14   0         76.55         82.39        17.48 o                         
   4  14   0         63.80         86.28        21.80 o                         
   5  14   0        385.01        377.31        36.95 o                         
   6  14   0         31.61         38.35        10.45 o                         
   7  14   0        143.29        134.67        34.05 o                         
   1  15   0         91.04         91.32        17.17 o                         
   2  15   0         45.43         35.67        15.87 o                         
   3  15   0        140.43        177.70        23.40 o                         
   4  15   0        282.00        354.13        55.59 o                         
   5  15   0         20.37         13.54        17.93 o                         
   6  15   0         11.20          7.79        12.19 o                         
   0  16   0        273.61        294.78        38.61 o                         
   1  16   0          3.26         13.06        14.14 o                         
   2  16   0          0.16         -3.99        10.00 o                         
   3  16   0          1.05         17.04        17.62 o                         
   1   0   1        687.62        694.44        12.52 o                         
   2   0   1      11009.86      10213.71       123.75 o                         
   3   0   1         74.34         67.64         2.64 o                         
   4   0   1         11.79          3.01         1.68 o                         
   5   0   1         29.80         20.93         2.51 o                         
   6   0   1        429.61        458.53        13.07 o                         
   7   0   1       2056.43       2093.92        46.20 o                         
   8   0   1        620.15        637.24        18.90 o                         
   9   0   1         17.80         11.16         6.86 o                         
  10   0   1        424.37        376.17        28.87 o                         
  11   0   1         12.75          7.37         6.02 o                         
  12   0   1          5.03          9.68         7.87 o                         
 -12   1   1         10.63          5.63         7.96 o                         
 -11   1   1          5.09          9.51        12.41 o                         
 -10   1   1        154.77        136.40        17.29 o                         
  -9   1   1         70.16         98.19         9.97 o                         
  -8   1   1        870.75        878.77        37.08 o                         
  -7   1   1       1591.44       1584.32        36.52 o                         
  -6   1   1        171.42        178.52         6.92 o                         
  -5   1   1       1281.60       1268.44        20.17 o                         
  -4   1   1        936.60        989.96        13.83 o                         
  -3   1   1       4160.16       4134.68        49.59 o                         
  -2   1   1      10950.29      10366.24       100.07 o                         
  -1   1   1         70.10         68.96         1.98 o                         
   1   1   1         58.21         62.58         1.89 o                         
   2   1   1      10943.54      10331.74        86.39 o                         
   3   1   1       4166.69       4104.97        44.75 o                         
   4   1   1        948.45        997.34        13.54 o                         
   5   1   1       1315.48       1287.05        19.62 o                         
   6   1   1        167.52        184.96         6.46 o                         
   7   1   1       1600.46       1630.72        26.06 o                         
   8   1   1        870.83        875.57        33.54 o                         
   9   1   1         66.05         75.37         8.74 o                         
  10   1   1        149.76        124.15        13.09 o                         
  11   1   1          4.53         -1.40         7.29 o                         
  12   1   1         11.68          8.66        14.35 o                         
 -12   2   1         17.76         22.68         9.93 o                         
 -11   2   1         37.05         27.53        11.72 o                         
 -10   2   1         92.10         96.87        40.83 o                         
  -9   2   1        126.57        136.68        12.02 o                         
  -8   2   1       1138.86       1136.71        27.96 o                         
  -7   2   1         31.24         33.85         4.62 o                         
  -6   2   1         18.42         23.04         3.49 o                         
  -5   2   1         59.40         66.37         4.18 o                         
  -4   2   1       1883.08       1927.13        48.45 o                         
  -3   2   1        469.55        504.16         9.97 o                         
  -2   2   1       5102.46       4875.10        42.54 o                         
  -1   2   1       2924.05       2854.64        28.09 o                         
   0   2   1      11793.62      10664.52       112.67 o                         
   1   2   1       2885.43       2823.97        30.06 o                         
   2   2   1       5063.68       4768.86        46.19 o                         
   3   2   1        479.23        507.61         9.13 o                         
   4   2   1       1871.31       1929.47        21.55 o                         
   5   2   1         54.35         55.44         4.88 o                         
   6   2   1         16.57         18.16         3.22 o                         
   7   2   1         35.09         30.15         3.54 o                         
   8   2   1       1136.76       1162.05        23.98 o                         
   9   2   1        127.90        139.23        10.23 o                         
  10   2   1         93.57         97.10        14.75 o                         
  11   2   1         36.22         31.70         8.34 o                         
  12   2   1         15.77         16.51         8.08 o                         
 -12   3   1         22.77         28.45        13.85 o                         
 -11   3   1         19.16         26.44        11.47 o                         
 -10   3   1         22.96         21.30         8.60 o                         
  -9   3   1        147.08        146.70        12.58 o                         
  -8   3   1       1122.63       1080.76        30.18 o                         
  -7   3   1        388.17        381.32        16.92 o                         
  -6   3   1        196.91        179.34         9.64 o                         
  -5   3   1        575.64        579.40        17.15 o                         
  -4   3   1        466.47        461.44        11.70 o                         
  -3   3   1        988.10       1014.39        12.84 o                         
  -2   3   1        284.73        333.20         7.61 o                         
  -1   3   1       1375.37       1290.63        27.26 o                         
   0   3   1      10899.29       9899.00       118.89 o                         
   1   3   1       1337.40       1290.79        18.25 o                         
   2   3   1        270.79        310.06         9.33 o                         
   3   3   1        987.92       1039.57        12.61 o                         
   4   3   1        472.48        471.37         9.66 o                         
   5   3   1        559.15        539.15        11.82 o                         
   6   3   1        201.07        198.65         7.47 o                         
   7   3   1        380.70        375.70        10.74 o                         
   8   3   1       1127.71       1130.99        24.16 o                         
   9   3   1        152.41        155.32        10.87 o                         
  10   3   1         20.64         16.92         8.52 o                         
  11   3   1         17.25         -1.46        12.96 o                         
  12   3   1         24.62         20.04         9.76 o                         
 -12   4   1         10.04         17.55        12.54 o                         
 -11   4   1        113.77        107.03        16.68 o                         
 -10   4   1        169.99        171.90        15.74 o                         
  -9   4   1        284.25        287.22        16.66 o                         
  -8   4   1        181.37        181.83        13.45 o                         
  -7   4   1        559.32        540.50        18.44 o                         
  -6   4   1        183.03        170.78         9.95 o                         
  -5   4   1        567.71        615.36        14.57 o                         
  -4   4   1        955.73       1006.39        19.35 o                         
  -3   4   1        169.10        181.34         5.88 o                         
  -2   4   1        676.12        666.21        12.73 o                         
  -1   4   1       3732.24       3695.43        92.11 o                         
   0   4   1        731.94        724.39        19.60 o                         
   1   4   1       3774.51       3757.67        45.26 o                         
   2   4   1        670.70        635.07        21.90 o                         
   3   4   1        162.64        195.97        12.10 o                         
   4   4   1        969.04       1008.52        29.56 o                         
   5   4   1        572.58        604.82        11.35 o                         
   6   4   1        183.14        191.50         6.57 o                         
   7   4   1        547.89        542.62        13.46 o                         
   8   4   1        175.57        180.38         9.03 o                         
   9   4   1        277.90        267.37        18.19 o                         
  10   4   1        164.43        192.71        19.45 o                         
  11   4   1        116.68        141.38        16.21 o                         
  12   4   1         11.40         32.32        18.91 o                         
 -11   5   1         30.53         49.92        16.94 o                         
 -10   5   1         81.68         51.21        10.05 o                         
  -9   5   1         58.60         68.41         8.52 o                         
  -8   5   1        823.80        766.92        23.90 o                         
  -7   5   1        224.20        200.37        11.92 o                         
  -6   5   1        405.26        416.49        14.44 o                         
  -5   5   1        336.21        316.93        14.61 o                         
  -4   5   1        410.55        422.16        16.85 o                         
  -3   5   1       2532.16       2610.01        59.33 o                         
  -2   5   1        918.80        939.40        34.61 o                         
  -1   5   1        990.08       1106.01        22.35 o                         
   0   5   1       4309.41       4367.55        73.97 o                         
   1   5   1        968.02       1036.72        29.57 o                         
   2   5   1        919.61        915.22        23.78 o                         
   3   5   1       2567.69       2570.12        75.51 o                         
   4   5   1        408.01        405.32        13.89 o                         
   5   5   1        330.38        307.52        10.92 o                         
   6   5   1        393.14        385.06        11.99 o                         
   7   5   1        230.51        233.91         9.11 o                         
   8   5   1        814.95        782.01        29.63 o                         
   9   5   1         56.45         59.93        11.11 o                         
  10   5   1         83.07         83.50        12.14 o                         
  11   5   1         32.76         24.23        17.54 o                         
 -11   6   1        115.26        120.48        16.70 o                         
 -10   6   1         39.47         42.92        11.16 o                         
  -9   6   1        105.90        119.72        10.84 o                         
  -8   6   1        393.98        373.16        17.03 o                         
  -7   6   1          4.78          0.53         5.97 o                         
  -6   6   1        377.60        378.01        15.98 o                         
  -5   6   1         29.48         34.35         7.30 o                         
  -4   6   1        590.48        610.73        20.74 o                         
  -3   6   1        245.95        225.12        15.31 o                         
  -2   6   1        312.90        273.69        16.19 o                         
  -1   6   1         32.74         38.59        17.22 o                         
   0   6   1       1571.32       1623.41        42.99 o                         
   1   6   1         34.40         26.67         4.81 o                         
   2   6   1        307.28        291.01        13.07 o                         
   3   6   1        239.84        185.28        13.77 o                         
   4   6   1        591.11        537.77        25.07 o                         
   5   6   1         25.91         15.34         8.85 o                         
   6   6   1        378.85        369.62        15.87 o                         
   7   6   1          5.22          3.59         5.58 o                         
   8   6   1        403.12        380.27        16.92 o                         
   9   6   1         99.57         71.56        16.93 o                         
  10   6   1         37.64         19.40        15.79 o                         
  11   6   1        113.12        128.42        38.85 o                         
 -11   7   1         97.38        122.34        32.18 o                         
 -10   7   1         24.36         34.50        10.76 o                         
  -9   7   1         58.45         63.75         8.99 o                         
  -8   7   1        378.39        348.78        17.13 o                         
  -7   7   1        216.40        212.38        13.15 o                         
  -6   7   1        193.91        165.71        12.88 o                         
  -5   7   1          0.61          6.63         6.77 o                         
  -4   7   1        273.33        288.36        19.49 o                         
  -3   7   1        255.85        258.50        16.95 o                         
  -2   7   1        272.44        319.55        18.85 o                         
  -1   7   1        810.52        794.18        29.66 o                         
   0   7   1       2423.34       2409.89        59.06 o                         
   1   7   1        800.07        775.29        21.51 o                         
   2   7   1        259.77        295.38        15.75 o                         
   3   7   1        258.59        242.88        14.46 o                         
   4   7   1        279.27        301.26        19.83 o                         
   5   7   1          0.26          3.84         9.52 o                         
   6   7   1        198.94        189.91        15.76 o                         
   7   7   1        218.94        201.07        14.24 o                         
   8   7   1        368.06        356.25        17.47 o                         
   9   7   1         56.78         53.59        12.70 o                         
  10   7   1         24.10         31.92        10.16 o                         
  11   7   1         95.17        107.25        23.65 o                         
 -11   8   1         55.15         58.11        17.97 o                         
 -10   8   1         15.83          1.81        11.46 o                         
  -9   8   1        231.03        243.53        15.69 o                         
  -8   8   1        530.39        519.96        24.05 o                         
  -7   8   1         16.58         23.72         7.65 o                         
  -6   8   1         37.94         34.25         7.77 o                         
  -5   8   1        423.87        358.11        18.52 o                         
  -4   8   1         13.14         12.29        12.25 o                         
  -3   8   1        482.27        440.48        23.67 o                         
  -2   8   1         68.12         91.61        12.78 o                         
  -1   8   1       1008.43       1034.22        36.53 o                         
   0   8   1        477.11        439.93        23.58 o                         
   1   8   1       1020.64       1076.60        27.74 o                         
   2   8   1         67.72         77.15        10.97 o                         
   3   8   1        467.19        457.72        14.59 o                         
   4   8   1         12.55         28.76        17.48 o                         
   5   8   1        423.40        400.98        25.22 o                         
   6   8   1         35.10         22.48         7.75 o                         
   7   8   1         16.75         11.03         6.13 o                         
   8   8   1        537.97        501.33        30.61 o                         
   9   8   1        233.83        230.04        18.76 o                         
  10   8   1         15.79         25.56        16.01 o                         
  11   8   1         59.16         58.29        20.26 o                         
 -10   9   1         94.34        106.01        34.48 o                         
  -9   9   1        199.84        201.33        16.20 o                         
  -8   9   1         46.10         55.35         9.92 o                         
  -7   9   1        107.70         99.29        11.82 o                         
  -6   9   1         18.97         28.16         8.08 o                         
  -5   9   1        286.68        239.32        15.84 o                         
  -4   9   1        375.93        363.77        24.07 o                         
  -3   9   1        186.38        166.00         7.49 o                         
  -2   9   1         81.01        101.51        26.44 o                         
  -1   9   1         39.20         57.32        12.09 o                         
   0   9   1        867.11        893.64        28.94 o                         
   1   9   1         36.82         51.88         8.69 o                         
   2   9   1         74.96         82.94         7.86 o                         
   3   9   1        192.16        180.99         9.13 o                         
   4   9   1        371.10        360.84        24.22 o                         
   5   9   1        280.50        271.43        21.76 o                         
   6   9   1         22.42          5.77         9.48 o                         
   7   9   1        106.53        108.75        11.93 o                         
   8   9   1         46.77         47.11         9.36 o                         
   9   9   1        202.24        212.28        22.24 o                         
  10   9   1         94.90        101.18        18.17 o                         
 -10  10   1         45.71         63.89        21.52 o                         
  -9  10   1         34.83         57.05        19.03 o                         
  -8  10   1         73.83         66.65        10.20 o                         
  -7  10   1        155.59        159.65        14.36 o                         
  -6  10   1        127.59        131.72        12.96 o                         
  -5  10   1        168.95        155.84        17.86 o                         
  -4  10   1        101.75         93.07        14.61 o                         
  -3  10   1       1011.21        958.28        39.65 o                         
  -2  10   1        215.63        208.32        23.02 o                         
  -1  10   1        206.55        209.69        19.04 o                         
   0  10   1          1.12         13.84        12.25 o                         
   1  10   1        199.29        166.37        13.60 o                         
   2  10   1        219.97        243.68        13.12 o                         
   3  10   1       1025.42        964.78        25.30 o                         
   4  10   1        102.40         83.06        14.76 o                         
   5  10   1        175.86        187.01        19.28 o                         
   6  10   1        126.64        141.56        18.14 o                         
   7  10   1        155.09        179.58        15.58 o                         
   8  10   1         74.49         81.59        11.53 o                         
   9  10   1         33.29         26.33        24.57 o                         
  10  10   1         46.82         75.41        25.37 o                         
  -9  11   1         14.74         12.30         8.02 o                         
  -8  11   1         39.01         24.92        13.03 o                         
  -7  11   1         33.29         19.35         9.37 o                         
  -6  11   1         62.99         79.89        11.04 o                         
  -5  11   1          4.96          0.69        10.26 o                         
  -4  11   1         23.67         36.93        17.39 o                         
  -3  11   1        747.71        709.56        35.42 o                         
  -2  11   1         47.38         44.76        13.74 o                         
  -1  11   1        453.29        455.99        28.28 o                         
   0  11   1         14.01          5.22        11.11 o                         
   1  11   1        464.78        472.10        20.34 o                         
   2  11   1         45.96         56.80         7.75 o                         
   3  11   1        744.38        702.54        35.14 o                         
   4  11   1         24.65         49.66        36.27 o                         
   5  11   1          6.12          6.20        11.67 o                         
   6  11   1         66.64         75.37        14.85 o                         
   7  11   1         32.81         18.49        15.94 o                         
   8  11   1         39.05         38.02        12.08 o                         
   9  11   1         15.37         18.60        17.04 o                         
  -9  12   1         56.36         58.99        22.03 o                         
  -8  12   1        124.32         98.98        13.10 o                         
  -7  12   1         12.56         -4.76         8.73 o                         
  -6  12   1        171.93        191.13        16.77 o                         
  -5  12   1         16.14         15.43        18.51 o                         
  -4  12   1        312.77        343.39        26.28 o                         
  -3  12   1        605.71        567.22        32.73 o                         
  -2  12   1         82.18        102.84        15.97 o                         
  -1  12   1        310.75        286.71        23.51 o                         
   0  12   1          6.41         14.38         9.65 o                         
   1  12   1        304.79        277.34        16.55 o                         
   2  12   1         79.47         83.20        15.43 o                         
   3  12   1        600.48        569.26        32.93 o                         
   4  12   1        307.28        305.23        25.21 o                         
   5  12   1         17.16         25.86        11.87 o                         
   6  12   1        168.39        178.05        20.26 o                         
   7  12   1         11.45         -0.28         6.97 o                         
   8  12   1        124.80        114.76        17.29 o                         
  -8  13   1          5.61         11.48        10.24 o                         
  -7  13   1         40.07         33.76         9.34 o                         
  -6  13   1         62.12         48.95        10.81 o                         
  -5  13   1         23.37         38.24        16.10 o                         
  -4  13   1         22.82         40.72        12.50 o                         
  -3  13   1         99.42         92.14        15.89 o                         
  -2  13   1         51.27         35.44        24.58 o                         
  -1  13   1        145.00        165.64        16.63 o                         
   0  13   1         46.74         47.75         9.06 o                         
   1  13   1        148.99        160.08        19.93 o                         
   2  13   1         54.31         35.03        16.61 o                         
   3  13   1        101.53        107.76        19.53 o                         
   4  13   1         23.13         25.64        12.62 o                         
   5  13   1         22.44         24.00        11.56 o                         
   6  13   1         64.78         67.88        15.68 o                         
   7  13   1         42.21         45.89        12.79 o                         
   8  13   1          5.07          2.29        10.48 o                         
  -7  14   1        166.83        168.26        20.61 o                         
  -6  14   1         25.08         19.09        10.55 o                         
  -5  14   1         65.43         65.89        15.36 o                         
  -4  14   1        755.46        808.27        43.40 o                         
  -3  14   1        174.20        224.56        24.01 o                         
  -2  14   1         10.02         -2.13        13.24 o                         
  -1  14   1         90.12        110.16        19.06 o                         
   0  14   1         12.66          5.75        12.82 o                         
   1  14   1         93.63        105.81        17.84 o                         
   2  14   1         11.17          1.49        11.60 o                         
   3  14   1        173.59        192.27        22.27 o                         
   4  14   1        753.92        770.07        45.68 o                         
   5  14   1         68.12         76.25        17.26 o                         
   6  14   1         24.20         19.29        14.00 o                         
   7  14   1        163.17        157.45        26.88 o                         
  -5  15   1        186.52        197.32        32.78 o                         
  -4  15   1         14.91          7.00        12.12 o                         
  -3  15   1        191.72        187.85        22.53 o                         
  -2  15   1         94.90         92.08        14.34 o                         
  -1  15   1         24.47         58.93        26.76 o                         
   0  15   1         36.99         39.70        13.63 o                         
   1  15   1         26.14         31.93        11.20 o                         
   2  15   1         93.40        104.75        18.69 o                         
   3  15   1        191.76        182.67        25.01 o                         
   4  15   1         14.97         25.76        12.77 o                         
   5  15   1        186.79        185.79        33.36 o                         
  -3  16   1         18.33         12.88        15.90 o                         
  -2  16   1         54.40        111.78        21.34 o                         
  -1  16   1         35.50         64.75        16.97 o                         
   0  16   1         86.04         86.72        19.26 o                         
   1  16   1         34.51         41.20        14.64 o                         
   2  16   1         55.12         37.65        15.23 o                         
   3  16   1         18.15         28.72        20.40 o                         
   0   0   2       4563.16       4481.26        76.87 o                         
   1   0   2        851.71        820.72        10.22 o                         
   2   0   2        422.69        431.75         7.03 o                         
   3   0   2       3443.33       3398.85        50.20 o                         
   4   0   2         29.75         26.04         3.85 o                         
   5   0   2        506.12        499.12        21.20 o                         
   6   0   2         65.69         68.51         4.61 o                         
   7   0   2          0.69          1.71         2.81 o                         
   8   0   2       1218.25       1179.18        26.22 o                         
   9   0   2        182.92        155.53        25.31 o                         
  10   0   2         74.64         64.05        11.79 o                         
  11   0   2        191.76        201.20        15.05 o                         
  12   0   2        113.70        106.77        16.04 o                         
 -12   1   2        136.14        158.86        19.18 o                         
 -11   1   2         83.26         73.59        10.97 o                         
 -10   1   2         25.65         25.77         9.96 o                         
  -9   1   2        199.90        203.70        13.94 o                         
  -8   1   2        489.15        462.90        22.40 o                         
  -7   1   2         46.36         53.95         8.73 o                         
  -6   1   2       1793.83       1761.08        46.84 o                         
  -5   1   2        117.97        137.33         8.99 o                         
  -4   1   2       4185.22       4402.73       100.21 o                         
  -3   1   2       1065.80       1158.08        18.30 o                         
  -2   1   2       6559.01       6415.16        59.18 o                         
  -1   1   2       1435.66       1402.03        12.64 o                         
   0   1   2      17103.15      15585.36       103.51 o                         
   1   1   2       1424.35       1388.35        11.85 o                         
   2   1   2       6514.17       6333.15        54.84 o                         
   3   1   2       1089.01       1152.87        15.98 o                         
   4   1   2       4211.44       4332.76        88.50 o                         
   5   1   2        114.38        115.23         4.05 o                         
   6   1   2       1778.85       1787.80        28.07 o                         
   7   1   2         47.98         55.19         5.39 o                         
   8   1   2        482.37        480.92        14.41 o                         
   9   1   2        198.02        207.54        12.15 o                         
  10   1   2         26.32         25.59         7.26 o                         
  11   1   2         85.32         85.83        11.81 o                         
  12   1   2        138.82        177.84        19.71 o                         
 -12   2   2         44.17         29.15         9.68 o                         
 -11   2   2        320.33        367.64        27.97 o                         
 -10   2   2        109.62        123.45        21.53 o                         
  -9   2   2        325.11        295.14        16.54 o                         
  -8   2   2        189.40        157.35        10.39 o                         
  -7   2   2         35.26         37.03         6.38 o                         
  -6   2   2        705.60        710.47        19.02 o                         
  -5   2   2        320.66        378.56        11.03 o                         
  -4   2   2        962.41       1032.01        18.35 o                         
  -3   2   2        978.88        955.60        15.53 o                         
  -2   2   2       5302.09       5122.98        47.93 o                         
  -1   2   2       4122.31       4011.53        34.04 o                         
   0   2   2      12903.16      11675.96        94.50 o                         
   1   2   2       4165.14       3959.36        35.37 o                         
   2   2   2       5328.35       5196.70        44.31 o                         
   3   2   2        950.21        923.99        11.41 o                         
   4   2   2        949.25       1022.93        12.68 o                         
   5   2   2        310.67        372.28         8.14 o                         
   6   2   2        695.17        727.58        13.74 o                         
   7   2   2         33.46         28.22         3.05 o                         
   8   2   2        193.78        172.47         8.37 o                         
   9   2   2        329.20        318.66        15.50 o                         
  10   2   2        112.68        117.84        13.10 o                         
  11   2   2        319.67        322.67        21.05 o                         
  12   2   2         43.31         44.42        18.32 o                         
 -12   3   2         34.33         22.45        14.17 o                         
 -11   3   2        137.14        130.27        17.24 o                         
 -10   3   2        144.94        156.29        26.63 o                         
  -9   3   2         53.39         66.94        10.19 o                         
  -8   3   2        307.60        314.03        14.36 o                         
  -7   3   2        126.02        148.09         9.65 o                         
  -6   3   2       1434.53       1412.45        29.42 o                         
  -5   3   2         44.05         40.83         7.00 o                         
  -4   3   2         83.26         71.18         4.33 o                         
  -3   3   2       1016.62        970.42        17.27 o                         
  -2   3   2       1481.56       1486.39        21.95 o                         
  -1   3   2       1563.83       1528.01        17.71 o                         
   0   3   2       3905.99       3773.15        45.96 o                         
   1   3   2       1562.52       1454.36        20.09 o                         
   2   3   2       1457.12       1452.70        15.50 o                         
   3   3   2       1018.86        959.13        18.13 o                         
   4   3   2         86.05         83.74         3.85 o                         
   5   3   2         39.91         47.99         3.37 o                         
   6   3   2       1459.80       1455.49        20.65 o                         
   7   3   2        130.57        147.47         6.99 o                         
   8   3   2        313.05        316.31        10.54 o                         
   9   3   2         52.67         37.31         5.68 o                         
  10   3   2        148.05        157.83        15.97 o                         
  11   3   2        139.82        141.30        19.55 o                         
  12   3   2         34.62         72.92        20.76 o                         
 -12   4   2         88.83         53.82        18.82 o                         
 -11   4   2        477.00        469.66        71.14 o                         
 -10   4   2        102.48         85.05        11.46 o                         
  -9   4   2         78.97         83.63         8.92 o                         
  -8   4   2        469.10        454.90        17.95 o                         
  -7   4   2        578.48        525.48        15.03 o                         
  -6   4   2         65.97         60.86         5.61 o                         
  -5   4   2         67.93         85.39         6.52 o                         
  -4   4   2         16.09         14.94         3.20 o                         
  -3   4   2        154.54        158.59         5.81 o                         
  -2   4   2        700.20        758.52        13.62 o                         
  -1   4   2       1755.74       1754.25        25.62 o                         
   0   4   2         19.16         24.54         3.78 o                         
   1   4   2       1756.06       1700.63        35.58 o                         
   2   4   2        679.43        729.09        12.77 o                         
   3   4   2        142.06        139.58         4.60 o                         
   4   4   2         17.53         17.60         2.66 o                         
   5   4   2         61.99         71.58         4.04 o                         
   6   4   2         65.25         72.05         4.34 o                         
   7   4   2        566.38        544.31        13.53 o                         
   8   4   2        466.38        466.53        13.01 o                         
   9   4   2         72.68         69.37         8.99 o                         
  10   4   2        101.02        111.56        17.46 o                         
  11   4   2        473.42        550.04        42.86 o                         
 -11   5   2          8.56          9.03        11.03 o                         
 -10   5   2         81.89         78.31        12.00 o                         
  -9   5   2        357.91        343.15        16.69 o                         
  -8   5   2         58.49         59.68         7.96 o                         
  -7   5   2         45.12         45.66         6.94 o                         
  -6   5   2        546.56        580.15        14.82 o                         
  -5   5   2        120.86        115.51         7.71 o                         
  -4   5   2         14.54         19.57         4.21 o                         
  -3   5   2        214.86        231.73         8.36 o                         
  -2   5   2        607.13        622.87        15.21 o                         
  -1   5   2        686.36        654.49        19.33 o                         
   0   5   2        321.38        405.53        14.50 o                         
   1   5   2        712.17        675.21        14.10 o                         
   2   5   2        596.70        604.36        17.98 o                         
   3   5   2        208.72        214.24         9.14 o                         
   4   5   2         14.65          6.24         5.39 o                         
   5   5   2        130.12        121.78         8.37 o                         
   6   5   2        538.14        553.85        11.32 o                         
   7   5   2         38.62         42.63         4.58 o                         
   8   5   2         61.51         67.17         7.71 o                         
   9   5   2        365.67        380.64        22.21 o                         
  10   5   2         81.83         87.23        12.79 o                         
  11   5   2          7.61         15.95        10.30 o                         
 -11   6   2         46.62         41.60        18.48 o                         
 -10   6   2         68.08         54.04        12.27 o                         
  -9   6   2         78.96         67.77         8.67 o                         
  -8   6   2        883.61        925.61        36.92 o                         
  -7   6   2         47.01         38.05         7.07 o                         
  -6   6   2        175.18        161.39         7.26 o                         
  -5   6   2        843.11        896.32        19.33 o                         
  -4   6   2       2316.22       2386.76        38.18 o                         
  -3   6   2        347.25        324.72        20.06 o                         
  -2   6   2         43.46         62.54         5.32 o                         
  -1   6   2        190.75        213.20        14.21 o                         
   0   6   2         32.52         28.19         6.18 o                         
   1   6   2        190.83        236.75        10.83 o                         
   2   6   2         38.40         50.02         5.69 o                         
   3   6   2        336.89        346.43        12.12 o                         
   4   6   2       2288.47       2317.36        60.32 o                         
   5   6   2        837.24        858.88        41.86 o                         
   6   6   2        178.49        157.70        11.23 o                         
   7   6   2         47.35         44.40         7.12 o                         
   8   6   2        866.90        881.89        34.26 o                         
   9   6   2         82.70         73.81        11.83 o                         
  10   6   2         66.85         59.98        11.17 o                         
  11   6   2         44.62         38.91        14.22 o                         
 -11   7   2          0.68         11.27        12.45 o                         
 -10   7   2          5.72         12.54         9.00 o                         
  -9   7   2         14.75         13.80         6.57 o                         
  -8   7   2        130.44        138.14        11.51 o                         
  -7   7   2        635.00        667.57        22.73 o                         
  -6   7   2        205.10        200.59        13.70 o                         
  -5   7   2        503.32        490.69        20.36 o                         
  -4   7   2        685.58        643.63        22.47 o                         
  -3   7   2        293.88        270.73        17.36 o                         
  -2   7   2        537.67        563.57        24.74 o                         
  -1   7   2        550.91        535.36        23.70 o                         
   0   7   2         64.22         61.36         7.60 o                         
   1   7   2        550.88        532.54        17.53 o                         
   2   7   2        549.36        555.63        17.61 o                         
   3   7   2        293.90        298.17        11.71 o                         
   4   7   2        681.81        620.71        28.37 o                         
   5   7   2        503.15        493.48        26.81 o                         
   6   7   2        205.96        193.25        18.36 o                         
   7   7   2        632.69        637.68        22.40 o                         
   8   7   2        132.86        127.01        12.22 o                         
   9   7   2         13.12         20.67        12.73 o                         
  10   7   2          4.83         -1.95         9.64 o                         
  11   7   2          0.93         25.63        19.75 o                         
 -11   8   2         51.70         42.07        22.21 o                         
 -10   8   2        257.37        291.43        21.52 o                         
  -9   8   2         11.91         11.64         6.69 o                         
  -8   8   2        181.80        204.26        15.37 o                         
  -7   8   2        234.54        232.16        15.83 o                         
  -6   8   2        129.79        138.52        15.30 o                         
  -5   8   2        324.93        298.50        16.79 o                         
  -4   8   2        534.76        513.77        21.12 o                         
  -3   8   2        214.02        232.85        17.71 o                         
  -2   8   2        827.46        845.18        32.66 o                         
  -1   8   2        307.08        302.22        19.80 o                         
   0   8   2        327.50        350.64        15.58 o                         
   1   8   2        307.38        293.67        13.78 o                         
   2   8   2        819.92        785.65        22.50 o                         
   3   8   2        212.91        224.98        12.07 o                         
   4   8   2        541.68        543.76        28.41 o                         
   5   8   2        325.35        326.45        23.28 o                         
   6   8   2        131.95        101.26        16.99 o                         
   7   8   2        229.33        209.93        14.90 o                         
   8   8   2        179.59        226.43        16.00 o                         
   9   8   2         11.55          7.24        18.00 o                         
  10   8   2        258.87        293.44        28.92 o                         
 -10   9   2         77.31         64.60        30.53 o                         
  -9   9   2         58.77         64.36        11.02 o                         
  -8   9   2         82.11         99.01        11.89 o                         
  -7   9   2        350.58        348.91        23.46 o                         
  -6   9   2         95.59         77.36        10.50 o                         
  -5   9   2        245.73        219.50        15.47 o                         
  -4   9   2       1126.33       1148.89        48.77 o                         
  -3   9   2         15.94         14.97         3.24 o                         
  -2   9   2        187.35        196.58        18.17 o                         
  -1   9   2        522.15        507.38        26.57 o                         
   0   9   2       1217.27       1215.63        32.37 o                         
   1   9   2        536.85        504.58        19.34 o                         
   2   9   2        189.14        187.47        11.35 o                         
   3   9   2         16.12         19.15         9.55 o                         
   4   9   2       1125.66       1069.96        42.45 o                         
   5   9   2        254.13        280.30        22.36 o                         
   6   9   2         96.48        122.52        15.86 o                         
   7   9   2        349.87        341.75        19.80 o                         
   8   9   2         83.54         89.90        11.14 o                         
   9   9   2         61.73         56.07        14.14 o                         
  10   9   2         79.13         82.55        23.50 o                         
  -9  10   2         15.67         21.94         7.41 o                         
  -8  10   2         54.56         58.55        12.31 o                         
  -7  10   2        101.58         87.92        11.89 o                         
  -6  10   2        257.92        210.69        19.01 o                         
  -5  10   2        514.48        495.10        23.30 o                         
  -4  10   2        568.35        630.16        32.18 o                         
  -3  10   2        228.16        225.80        20.11 o                         
  -2  10   2        115.39        125.07        16.79 o                         
  -1  10   2         28.26         10.35        10.31 o                         
   0  10   2         75.47         66.82         9.53 o                         
   1  10   2         30.83         19.48         6.94 o                         
   2  10   2        112.45        112.02         9.94 o                         
   3  10   2        234.64        241.96        16.51 o                         
   4  10   2        566.89        577.12        31.54 o                         
   5  10   2        511.64        528.34        31.06 o                         
   6  10   2        256.15        233.46        38.80 o                         
   7  10   2        102.07        115.03        12.76 o                         
   8  10   2         53.18         82.39        11.89 o                         
   9  10   2         14.65         34.93        13.77 o                         
  -9  11   2         31.26         19.75         8.98 o                         
  -8  11   2         63.12         88.61        12.26 o                         
  -7  11   2        113.83        121.26        13.65 o                         
  -6  11   2         10.91         23.03        13.95 o                         
  -5  11   2        461.84        438.99        22.96 o                         
  -4  11   2        353.66        344.07        24.91 o                         
  -3  11   2        101.22         98.08        15.37 o                         
  -2  11   2        184.18        216.78        20.38 o                         
  -1  11   2        671.46        619.79        32.73 o                         
   0  11   2         81.44         77.68        10.03 o                         
   1  11   2        671.56        624.05        23.69 o                         
   2  11   2        177.45        185.27        12.69 o                         
   3  11   2        104.66         88.32        15.07 o                         
   4  11   2        355.84        374.00        43.70 o                         
   5  11   2        463.53        445.20        29.78 o                         
   6  11   2         11.65         -0.86        13.25 o                         
   7  11   2        111.85        126.46        13.84 o                         
   8  11   2         64.20         69.06        13.14 o                         
   9  11   2         29.63         26.64        17.18 o                         
  -9  12   2          0.66          4.45         9.02 o                         
  -8  12   2        136.93        129.29        14.69 o                         
  -7  12   2         43.09         40.23        13.24 o                         
  -6  12   2         44.35         72.58        18.42 o                         
  -5  12   2        172.54        174.80        16.23 o                         
  -4  12   2        580.56        578.96        33.89 o                         
  -3  12   2         39.68         42.31        12.66 o                         
  -2  12   2          6.87         19.89        13.03 o                         
  -1  12   2        143.16        158.59        17.10 o                         
   0  12   2         82.06         76.07        14.52 o                         
   1  12   2        142.61        141.36        18.35 o                         
   2  12   2          8.37          6.48         9.95 o                         
   3  12   2         42.63         59.78        14.97 o                         
   4  12   2        585.98        565.17        33.96 o                         
   5  12   2        167.81        161.36        19.22 o                         
   6  12   2         42.91         36.95        12.87 o                         
   7  12   2         44.76         39.06         9.84 o                         
   8  12   2        141.03        160.77        15.92 o                         
  -8  13   2         39.17         37.62        11.59 o                         
  -7  13   2         26.53         28.39         9.10 o                         
  -6  13   2        146.29        128.01        14.57 o                         
  -5  13   2        255.91        266.01        19.72 o                         
  -4  13   2         53.46         63.95        14.27 o                         
  -3  13   2         57.91         31.31        13.95 o                         
  -2  13   2        173.41        180.52        20.41 o                         
  -1  13   2        301.50        283.63        18.64 o                         
   0  13   2         57.30         62.89         9.28 o                         
   1  13   2        300.20        285.70        24.43 o                         
   2  13   2        179.61        190.12        20.91 o                         
   3  13   2         57.56         63.19        16.38 o                         
   4  13   2         55.42         69.54        15.34 o                         
   5  13   2        262.62        209.56        44.43 o                         
   6  13   2        146.00        154.48        21.30 o                         
   7  13   2         27.07         23.12         9.31 o                         
  -7  14   2         17.82         20.11        10.59 o                         
  -6  14   2         12.74         13.89         9.47 o                         
  -5  14   2         20.11         25.39        10.25 o                         
  -4  14   2          1.34         12.43        12.33 o                         
  -3  14   2        127.58        146.50        19.58 o                         
  -2  14   2         49.49         49.17        10.73 o                         
  -1  14   2         49.56         60.76        11.53 o                         
   0  14   2        168.11        153.73        20.37 o                         
   1  14   2         47.56         62.02        17.75 o                         
   2  14   2         46.96         39.01        14.21 o                         
   3  14   2        132.50        153.40        25.28 o                         
   4  14   2          1.13         22.70        17.58 o                         
   5  14   2         20.02         16.08        15.88 o                         
   6  14   2         12.43         15.17        10.97 o                         
   7  14   2         18.18         39.51        16.33 o                         
  -6  15   2          3.97        -15.91        15.98 o                         
  -5  15   2         64.20         71.87        16.99 o                         
  -4  15   2        106.19        139.55        30.20 o                         
  -3  15   2         14.54          1.58        11.09 o                         
  -2  15   2         39.79         46.77        12.43 o                         
  -1  15   2         32.53         32.75        13.66 o                         
   0  15   2         28.76         47.67        14.53 o                         
   1  15   2         31.35         18.02        15.63 o                         
   2  15   2         37.86         25.48        16.46 o                         
   3  15   2         15.53         19.37        12.22 o                         
   4  15   2        104.18        149.61        26.57 o                         
   5  15   2         66.03         79.80        25.17 o                         
  -4  16   2         88.52        126.31        19.73 o                         
  -3  16   2        152.47        144.16        18.62 o                         
  -2  16   2         14.02         10.50        16.23 o                         
  -1  16   2         15.56         28.29        29.44 o                         
   0  16   2         48.89         75.10        16.93 o                         
   1  16   2         16.34         10.42        20.97 o                         
   2  16   2         13.36         16.60        14.27 o                         
   1   0   3       4184.53       3993.98        32.14 o                         
   2   0   3        104.69        109.59         3.93 o                         
   3   0   3        337.66        369.02         7.51 o                         
   4   0   3       3077.58       3301.95        68.49 o                         
   5   0   3        508.90        484.39        13.68 o                         
   6   0   3        298.95        326.77        14.34 o                         
   7   0   3        856.66        824.87        29.40 o                         
   8   0   3         10.28         10.32         6.42 o                         
   9   0   3        195.78        200.29        15.71 o                         
  10   0   3          9.94          3.91         5.89 o                         
  11   0   3          3.55          4.29        11.53 o                         
  12   0   3         13.87          9.77        14.00 o                         
 -12   1   3         40.80         45.62        16.88 o                         
 -11   1   3         15.69          3.80         8.84 o                         
 -10   1   3        244.17        275.19        33.99 o                         
  -9   1   3         48.92         35.53         9.54 o                         
  -8   1   3        984.04        955.33        29.47 o                         
  -7   1   3         18.79         15.87         6.39 o                         
  -6   1   3         59.59         63.96         8.80 o                         
  -5   1   3        970.77       1077.21        30.87 o                         
  -4   1   3       2778.08       2761.59        65.52 o                         
  -3   1   3       1192.99       1319.89        24.86 o                         
  -2   1   3       1888.64       1768.17        20.41 o                         
  -1   1   3        776.75        754.02         7.47 o                         
   0   1   3       1409.98       1393.43        12.48 o                         
   1   1   3        775.81        750.83         7.37 o                         
   2   1   3       1940.20       1822.59        16.44 o                         
   3   1   3       1191.69       1302.32        23.13 o                         
   4   1   3       2797.06       2839.85        59.45 o                         
   5   1   3        978.72       1061.40        29.92 o                         
   6   1   3         56.12         54.94         3.87 o                         
   7   1   3         19.05         16.35         5.47 o                         
   8   1   3        974.55        964.40        21.12 o                         
   9   1   3         47.51         31.99         5.90 o                         
  10   1   3        243.56        264.87        14.94 o                         
  11   1   3         16.61         15.46         8.39 o                         
  12   1   3         43.86         35.90        15.29 o                         
 -11   2   3         15.28         10.11        25.13 o                         
 -10   2   3        191.96        175.51        18.36 o                         
  -9   2   3        446.23        413.28        19.88 o                         
  -8   2   3        232.96        198.66        13.58 o                         
  -7   2   3        982.25        977.54        24.37 o                         
  -6   2   3        101.45        125.26         8.18 o                         
  -5   2   3       1194.10       1305.69        35.27 o                         
  -4   2   3        305.82        316.40        10.73 o                         
  -3   2   3       2291.37       2429.30        38.44 o                         
  -2   2   3       3860.62       3896.76        34.82 o                         
  -1   2   3       3948.05       3747.38        30.76 o                         
   0   2   3        295.19        266.15         4.53 o                         
   1   2   3       4011.96       3841.92        28.70 o                         
   2   2   3       3887.75       3893.07        32.67 o                         
   3   2   3       2287.52       2432.87        24.33 o                         
   4   2   3        302.57        296.96         6.79 o                         
   5   2   3       1193.02       1246.16        21.34 o                         
   6   2   3        101.97        109.39         5.44 o                         
   7   2   3        972.45        959.42        17.99 o                         
   8   2   3        226.94        188.81        11.63 o                         
   9   2   3        450.30        425.09        15.84 o                         
  10   2   3        190.95        172.92        14.54 o                         
  11   2   3         14.04         11.74         8.22 o                         
 -12   3   3         54.18         44.14        15.84 o                         
 -11   3   3        130.37        140.80        18.69 o                         
 -10   3   3        110.98        105.29        15.49 o                         
  -9   3   3        144.36        133.74        10.43 o                         
  -8   3   3        886.00        891.95        24.95 o                         
  -7   3   3         25.68         16.76         8.55 o                         
  -6   3   3        218.88        210.41         9.01 o                         
  -5   3   3         37.24         37.31         5.77 o                         
  -4   3   3       6259.34       6192.62        72.87 o                         
  -3   3   3        284.61        325.23         6.84 o                         
  -2   3   3         83.89         88.54         3.35 o                         
  -1   3   3        580.42        621.64         8.39 o                         
   0   3   3       3561.75       3454.74        47.95 o                         
   1   3   3        583.54        614.29         9.96 o                         
   2   3   3         73.88         81.43         3.44 o                         
   3   3   3        299.19        343.32         7.00 o                         
   4   3   3       6222.59       6320.38        71.87 o                         
   5   3   3         38.26         39.54         3.36 o                         
   6   3   3        224.38        217.42         6.50 o                         
   7   3   3         26.27         20.38         4.60 o                         
   8   3   3        878.02        898.79        22.27 o                         
   9   3   3        139.88        131.52        11.26 o                         
  10   3   3        106.36        138.11        14.76 o                         
  11   3   3        133.42        130.78        18.59 o                         
 -11   4   3         13.98        -15.96        13.32 o                         
 -10   4   3        124.21        110.62        12.73 o                         
  -9   4   3        163.60        136.61        11.09 o                         
  -8   4   3        439.95        414.10        16.98 o                         
  -7   4   3         27.49         13.46         5.43 o                         
  -6   4   3        475.83        492.51        13.94 o                         
  -5   4   3         74.32         76.56         5.72 o                         
  -4   4   3        162.37        161.94         7.09 o                         
  -3   4   3        666.87        704.71        12.34 o                         
  -2   4   3       1674.46       1738.42        32.52 o                         
  -1   4   3       2060.33       2046.63        21.26 o                         
   0   4   3         26.04         23.85         3.31 o                         
   1   4   3       2102.83       2051.00        24.24 o                         
   2   4   3       1654.43       1682.19        22.37 o                         
   3   4   3        661.22        683.62        11.71 o                         
   4   4   3        163.90        173.04         5.83 o                         
   5   4   3         71.74         76.15         5.77 o                         
   6   4   3        480.68        495.99        10.74 o                         
   7   4   3         22.68         26.69         4.15 o                         
   8   4   3        444.76        434.07        14.85 o                         
   9   4   3        166.91        161.19        12.06 o                         
  10   4   3        122.91        144.34        21.84 o                         
  11   4   3         13.14         26.46        10.14 o                         
 -11   5   3        247.47        229.54        23.70 o                         
 -10   5   3          5.77          7.04         6.98 o                         
  -9   5   3         58.51         51.64         9.58 o                         
  -8   5   3        469.52        447.47        18.07 o                         
  -7   5   3         27.23         31.22         6.78 o                         
  -6   5   3         22.81         26.83         4.47 o                         
  -5   5   3       1139.91       1153.28        29.81 o                         
  -4   5   3        311.11        292.05         9.66 o                         
  -3   5   3        338.57        306.42         9.80 o                         
  -2   5   3        385.25        385.92         9.56 o                         
  -1   5   3       2099.69       2105.16        47.23 o                         
   0   5   3       2932.58       2857.90        50.38 o                         
   1   5   3       2095.77       2117.15        41.95 o                         
   2   5   3        398.65        410.22        12.83 o                         
   3   5   3        342.36        329.79        10.84 o                         
   4   5   3        311.43        293.78        22.83 o                         
   5   5   3       1113.86       1105.42        18.54 o                         
   6   5   3         21.90         32.56         3.34 o                         
   7   5   3         26.50         26.44         5.26 o                         
   8   5   3        461.37        440.06        15.31 o                         
   9   5   3         52.53         53.78        10.15 o                         
  10   5   3          4.52          7.70        10.09 o                         
  11   5   3        243.49        266.19        27.84 o                         
 -11   6   3         59.73         56.30        18.05 o                         
 -10   6   3         16.77          8.43         8.86 o                         
  -9   6   3         14.30         25.04         6.78 o                         
  -8   6   3        214.81        211.28        13.08 o                         
  -7   6   3          4.81         10.35         6.35 o                         
  -6   6   3        350.06        359.07        12.02 o                         
  -5   6   3          2.57          1.62         3.67 o                         
  -4   6   3        539.29        557.93        21.16 o                         
  -3   6   3         62.63         64.24         4.05 o                         
  -2   6   3        175.27        182.81         8.92 o                         
  -1   6   3        732.23        807.41        22.41 o                         
   0   6   3        247.43        213.75        11.00 o                         
   1   6   3        729.10        804.12        31.09 o                         
   2   6   3        171.10        190.61        10.96 o                         
   3   6   3         63.74         61.38         6.28 o                         
   4   6   3        548.61        505.17        24.93 o                         
   5   6   3          3.25          1.99        18.71 o                         
   6   6   3        336.82        308.97        21.87 o                         
   7   6   3          4.16          4.48         5.70 o                         
   8   6   3        214.75        224.81        13.15 o                         
   9   6   3         13.71          7.49        11.74 o                         
  10   6   3         16.86         -1.03        10.36 o                         
  11   6   3         60.20         52.12        13.51 o                         
 -11   7   3        149.59        216.11        32.47 o                         
 -10   7   3         16.85         42.99        13.98 o                         
  -9   7   3        222.41        241.61        15.02 o                         
  -8   7   3         18.95         27.95         7.88 o                         
  -7   7   3         40.81         37.96        11.84 o                         
  -6   7   3        100.77        119.23        11.01 o                         
  -5   7   3        124.57        122.95         7.04 o                         
  -4   7   3        266.85        253.00        14.46 o                         
  -3   7   3       1251.10       1137.60        22.42 o                         
  -2   7   3        211.10        231.32        10.74 o                         
  -1   7   3        566.60        573.12        23.26 o                         
   0   7   3         32.18         56.59         7.60 o                         
   1   7   3        579.40        615.50        19.49 o                         
   2   7   3        212.04        214.77        11.39 o                         
   3   7   3       1249.63       1138.56        35.46 o                         
   4   7   3        270.10        275.41        19.74 o                         
   5   7   3        120.92        117.83        15.05 o                         
   6   7   3         99.71        112.31        17.86 o                         
   7   7   3         40.70         57.54         7.80 o                         
   8   7   3         19.64         23.88        11.41 o                         
   9   7   3        228.66        278.58        30.71 o                         
  10   7   3         17.48         33.32        11.94 o                         
  11   7   3        145.68        152.54        30.61 o                         
 -10   8   3         27.99         33.61        14.38 o                         
  -9   8   3          1.20          7.04         6.55 o                         
  -8   8   3        160.41        164.23        14.09 o                         
  -7   8   3        187.18        183.16        14.16 o                         
  -6   8   3        359.53        364.53        18.88 o                         
  -5   8   3        508.45        492.07        21.37 o                         
  -4   8   3        898.84        890.09        28.62 o                         
  -3   8   3        164.18        147.60        10.63 o                         
  -2   8   3        413.70        418.50        15.60 o                         
  -1   8   3        264.31        288.02        14.76 o                         
   0   8   3       1084.60       1103.96        29.36 o                         
   1   8   3        263.29        253.79        13.30 o                         
   2   8   3        408.13        369.54        15.42 o                         
   3   8   3        163.58        128.52        13.55 o                         
   4   8   3        907.74        873.02        36.31 o                         
   5   8   3        509.57        530.86        29.31 o                         
   6   8   3        359.39        352.06        24.88 o                         
   7   8   3        187.10        179.54        20.41 o                         
   8   8   3        165.63        160.93        13.77 o                         
   9   8   3          1.23          4.82        18.27 o                         
  10   8   3         27.91         28.99        11.67 o                         
 -10   9   3         35.73         50.68        19.79 o                         
  -9   9   3        108.70        106.06        12.32 o                         
  -8   9   3         83.31         82.71        17.75 o                         
  -7   9   3         43.23         53.34        11.72 o                         
  -6   9   3         60.18         77.14        10.38 o                         
  -5   9   3        698.83        634.28        25.43 o                         
  -4   9   3        109.12        112.99        11.86 o                         
  -3   9   3       2296.94       2193.78        42.76 o                         
  -2   9   3         68.36         54.41         7.07 o                         
  -1   9   3        746.00        706.34        27.51 o                         
   0   9   3        171.84        162.81        11.77 o                         
   1   9   3        740.80        682.47        38.28 o                         
   2   9   3         69.69         61.04         7.88 o                         
   3   9   3       2316.48       2257.52        46.76 o                         
   4   9   3        106.42        108.10        11.47 o                         
   5   9   3        680.72        629.27        32.80 o                         
   6   9   3         61.58         48.54        12.00 o                         
   7   9   3         43.68         34.57         8.53 o                         
   8   9   3         82.43         78.28        15.13 o                         
   9   9   3        107.10        112.37        17.44 o                         
  10   9   3         35.35         53.70        19.12 o                         
 -10  10   3          1.76         -0.11        17.68 o                         
  -9  10   3         93.54         84.03        12.24 o                         
  -8  10   3        149.07        143.79        14.39 o                         
  -7  10   3         91.52        103.89        15.89 o                         
  -6  10   3        364.88        383.99        21.10 o                         
  -5  10   3        219.85        239.61        16.82 o                         
  -4  10   3         74.15         74.51        10.46 o                         
  -3  10   3        232.54        259.69        21.50 o                         
  -2  10   3        220.85        209.62        18.80 o                         
  -1  10   3        436.31        424.12        17.47 o                         
   0  10   3        292.62        310.58        16.78 o                         
   1  10   3        443.95        447.04        19.44 o                         
   2  10   3        221.64        213.85        12.92 o                         
   3  10   3        230.02        242.81        13.42 o                         
   4  10   3         71.06         66.73        13.53 o                         
   5  10   3        221.63        233.09        21.28 o                         
   6  10   3        365.99        347.84        26.45 o                         
   7  10   3         90.49        113.41        17.93 o                         
   8  10   3        153.74        172.44        20.78 o                         
   9  10   3         96.18        156.38        34.15 o                         
  -9  11   3         58.58         50.83        12.11 o                         
  -8  11   3         42.00         41.61         9.71 o                         
  -7  11   3         13.93         20.71        13.54 o                         
  -6  11   3         73.17         70.58        10.85 o                         
  -5  11   3        267.22        275.13        18.36 o                         
  -4  11   3        227.24        219.21        22.81 o                         
  -3  11   3        830.59        744.88        35.92 o                         
  -2  11   3         64.12         62.33        13.82 o                         
  -1  11   3        300.99        320.53        22.07 o                         
   0  11   3         87.86         99.57        11.53 o                         
   1  11   3        301.04        312.23        17.04 o                         
   2  11   3         61.32         50.67         8.65 o                         
   3  11   3        822.95        722.94        36.57 o                         
   4  11   3        222.12        204.55        20.35 o                         
   5  11   3        276.83        307.53        35.72 o                         
   6  11   3         74.50         74.27        15.31 o                         
   7  11   3         13.41         16.64        11.71 o                         
   8  11   3         40.49         35.45        14.12 o                         
   9  11   3         61.25         73.22        24.69 o                         
  -8  12   3         55.07         50.80        11.56 o                         
  -7  12   3         32.45         26.37         9.03 o                         
  -6  12   3        169.32        203.07        16.95 o                         
  -5  12   3        202.32        222.29        17.49 o                         
  -4  12   3        172.02        180.25        15.89 o                         
  -3  12   3        230.35        200.81        19.94 o                         
  -2  12   3        139.62        144.84        15.57 o                         
  -1  12   3          8.35          6.29         6.92 o                         
   0  12   3          1.37          1.16         6.78 o                         
   1  12   3          9.75         26.82         7.40 o                         
   2  12   3        143.33        191.62        20.78 o                         
   3  12   3        231.17        229.43        22.48 o                         
   4  12   3        168.43        146.25        19.00 o                         
   5  12   3        198.55        187.22        21.53 o                         
   6  12   3        169.27        173.30        28.81 o                         
   7  12   3         34.25         41.82        12.64 o                         
   8  12   3         56.27         58.79        20.78 o                         
  -8  13   3         38.77         49.36        12.08 o                         
  -7  13   3         13.73         13.22         8.87 o                         
  -6  13   3         17.42         32.92        11.17 o                         
  -5  13   3          0.95         -0.62        14.21 o                         
  -4  13   3        395.85        390.73        23.33 o                         
  -3  13   3        154.42        136.39        16.34 o                         
  -2  13   3          0.21          7.64         6.93 o                         
  -1  13   3        142.19        162.53        15.68 o                         
   0  13   3         25.60         16.58         7.73 o                         
   1  13   3        141.30        122.46        17.84 o                         
   2  13   3          0.10          3.04        10.72 o                         
   3  13   3        154.51        132.24        19.52 o                         
   4  13   3        398.54        372.05        38.31 o                         
   5  13   3          1.27          4.65        10.60 o                         
   6  13   3         18.36         27.74        13.27 o                         
   7  13   3         13.97         22.32        15.74 o                         
  -7  14   3          3.44         -6.63        16.04 o                         
  -6  14   3          1.99         16.93         9.15 o                         
  -5  14   3        168.21        192.77        18.06 o                         
  -4  14   3         71.30         63.05         9.82 o                         
  -3  14   3          2.77          9.01         8.33 o                         
  -2  14   3         18.43         15.03         8.71 o                         
  -1  14   3         42.74         50.23        10.44 o                         
   0  14   3          2.19          3.82         6.70 o                         
   1  14   3         45.99         56.05        14.95 o                         
   2  14   3         17.59          7.18        11.02 o                         
   3  14   3          2.57          5.82        12.49 o                         
   4  14   3         70.49         82.67        17.16 o                         
   5  14   3        172.91        191.21        22.96 o                         
   6  14   3          2.44         22.20        18.38 o                         
  -6  15   3         37.17         60.29        21.82 o                         
  -5  15   3         40.30         61.00        32.55 o                         
  -4  15   3        129.74        149.05        20.97 o                         
  -3  15   3         59.38         66.92        10.37 o                         
  -2  15   3         10.80         14.85        10.23 o                         
  -1  15   3          6.50          1.12        11.44 o                         
   0  15   3         16.88         19.48        17.99 o                         
   1  15   3          6.73         -2.95        11.72 o                         
   2  15   3         11.59         15.46        19.79 o                         
   3  15   3         58.26         65.52        15.64 o                         
   4  15   3        129.18        144.74        21.19 o                         
  -4  16   3         64.07         78.76        26.88 o                         
  -3  16   3        142.71        160.20        20.18 o                         
  -2  16   3          2.23          3.28        12.62 o                         
  -1  16   3         10.20          8.37        12.34 o                         
   0  16   3         21.64         20.78        13.00 o                         
   1  16   3          9.36         36.90        12.95 o                         
   2  16   3          2.24         30.64        19.17 o                         
   0   0   4       1400.00       1372.63        20.33 o                         
   1   0   4       1518.49       1446.36        14.60 o                         
   2   0   4        900.21        846.30        10.66 o                         
   3   0   4         10.71          1.15         2.03 o                         
   4   0   4         56.84         58.49         4.24 o                         
   5   0   4         61.55         83.76         6.98 o                         
   6   0   4        481.57        496.47        13.45 o                         
   7   0   4         86.31         93.39         8.30 o                         
   8   0   4        122.85        106.89         9.68 o                         
   9   0   4        670.03        619.46        23.30 o                         
  10   0   4          1.69         -0.10         5.04 o                         
  11   0   4        271.31        279.12        31.74 o                         
 -11   1   4        139.98        126.65        16.86 o                         
 -10   1   4         30.90         31.92         7.04 o                         
  -9   1   4         53.32         55.18         9.41 o                         
  -8   1   4        626.10        619.20        27.76 o                         
  -7   1   4        298.56        306.04        13.24 o                         
  -6   1   4        441.21        412.82        16.06 o                         
  -5   1   4        560.33        574.80        15.01 o                         
  -4   1   4         58.59         51.94         3.56 o                         
  -3   1   4       1546.96       1554.53        19.85 o                         
  -2   1   4       1347.19       1362.31        13.92 o                         
  -1   1   4       1196.39       1187.79        12.25 o                         
   0   1   4       5900.65       5787.45        43.51 o                         
   1   1   4       1177.28       1182.18        11.28 o                         
   2   1   4       1376.07       1386.05        16.34 o                         
   3   1   4       1528.71       1506.96        19.79 o                         
   4   1   4         61.93         57.77         4.90 o                         
   5   1   4        559.14        560.89        15.11 o                         
   6   1   4        437.52        408.80        12.88 o                         
   7   1   4        300.20        279.43        12.34 o                         
   8   1   4        633.46        632.55        18.25 o                         
   9   1   4         54.93         56.03         6.32 o                         
  10   1   4         31.27         35.08         5.81 o                         
  11   1   4        141.25        128.94        19.13 o                         
 -11   2   4        358.57        403.16        22.90 o                         
 -10   2   4          2.70         -3.96         5.62 o                         
  -9   2   4         96.12         97.55        14.05 o                         
  -8   2   4         55.60         57.68         8.91 o                         
  -7   2   4        284.76        278.37        12.34 o                         
  -6   2   4        456.75        474.80        15.02 o                         
  -5   2   4        134.57        130.94         6.07 o                         
  -4   2   4       1094.07       1170.50        25.13 o                         
  -3   2   4         63.15         39.30         3.47 o                         
  -2   2   4        810.88        866.72        10.49 o                         
  -1   2   4       4563.40       4373.56        44.43 o                         
   0   2   4       1213.87       1213.11        12.39 o                         
   1   2   4       4546.49       4338.60        32.14 o                         
   2   2   4        791.68        824.56         8.72 o                         
   3   2   4         67.95         49.67         2.80 o                         
   4   2   4       1112.26       1170.16        17.75 o                         
   5   2   4        130.14        120.76         4.12 o                         
   6   2   4        461.28        477.57         9.11 o                         
   7   2   4        289.66        264.92        11.58 o                         
   8   2   4         60.37         55.33         6.51 o                         
   9   2   4         97.21         80.01         6.67 o                         
  10   2   4          2.76         -6.27         5.48 o                         
  11   2   4        359.80        336.33        44.81 o                         
 -12   3   4        129.27        152.12        26.50 o                         
 -11   3   4        146.34        137.17        14.62 o                         
 -10   3   4         74.52         74.82         9.88 o                         
  -9   3   4        160.59        173.44        14.14 o                         
  -8   3   4        519.83        505.67        18.19 o                         
  -7   3   4        596.36        606.35        21.30 o                         
  -6   3   4        592.89        540.34        16.67 o                         
  -5   3   4       1203.00       1309.29        27.53 o                         
  -4   3   4        118.87        122.89         6.69 o                         
  -3   3   4       1068.59       1078.78        15.54 o                         
  -2   3   4        539.93        541.10         9.38 o                         
  -1   3   4        683.98        678.74        10.47 o                         
   0   3   4       1135.69       1103.71        12.04 o                         
   1   3   4        663.26        647.96         8.16 o                         
   2   3   4        536.82        548.71         8.45 o                         
   3   3   4       1070.05       1107.25        16.78 o                         
   4   3   4        121.61        126.54         4.79 o                         
   5   3   4       1179.28       1283.31        27.17 o                         
   6   3   4        595.05        561.58         8.97 o                         
   7   3   4        598.38        586.24        13.74 o                         
   8   3   4        532.33        535.14        17.18 o                         
   9   3   4        156.58        156.82        12.37 o                         
  10   3   4         73.09         73.65         9.18 o                         
  11   3   4        143.25        123.93        18.03 o                         
 -11   4   4        105.08        104.12        13.31 o                         
 -10   4   4         24.92         21.21         8.16 o                         
  -9   4   4         56.99         54.10         7.58 o                         
  -8   4   4         99.34         77.82         8.10 o                         
  -7   4   4        129.97        123.57         9.49 o                         
  -6   4   4       1011.87       1021.71        24.72 o                         
  -5   4   4       1082.35       1211.24        22.68 o                         
  -4   4   4         12.20         13.64         3.71 o                         
  -3   4   4       2941.68       3037.15        51.30 o                         
  -2   4   4       2161.41       2307.01        29.45 o                         
  -1   4   4        437.58        455.21         9.75 o                         
   0   4   4        388.21        495.78         8.55 o                         
   1   4   4        433.81        455.32        13.14 o                         
   2   4   4       2122.71       2266.05        33.16 o                         
   3   4   4       2962.08       3100.32        35.49 o                         
   4   4   4         11.93          8.04         3.36 o                         
   5   4   4       1061.28       1166.23        19.58 o                         
   6   4   4       1002.88       1001.77        16.43 o                         
   7   4   4        128.19        136.59         6.96 o                         
   8   4   4        103.72        111.02         8.31 o                         
   9   4   4         58.38         63.62         9.10 o                         
  10   4   4         24.07         24.32         8.99 o                         
  11   4   4        106.75        132.62        18.07 o                         
 -11   5   4         40.70         50.47        27.02 o                         
 -10   5   4        100.11        104.02        12.46 o                         
  -9   5   4         61.91         83.03        10.82 o                         
  -8   5   4         38.67         27.92         6.94 o                         
  -7   5   4        579.28        556.85        19.32 o                         
  -6   5   4         42.69         56.01         5.72 o                         
  -5   5   4        558.01        589.78        16.52 o                         
  -4   5   4       1606.07       1681.95        39.57 o                         
  -3   5   4        292.40        296.97        11.56 o                         
  -2   5   4       1097.87       1249.57        19.38 o                         
  -1   5   4       2228.05       2256.51        39.03 o                         
   0   5   4         43.29         37.36         5.67 o                         
   1   5   4       2220.70       2145.27        41.34 o                         
   2   5   4       1117.96       1264.57        21.96 o                         
   3   5   4        283.02        266.21         9.26 o                         
   4   5   4       1596.63       1627.39        27.61 o                         
   5   5   4        570.47        570.24        12.92 o                         
   6   5   4         40.53         43.43         4.45 o                         
   7   5   4        567.62        565.00        14.00 o                         
   8   5   4         39.06         34.12         7.69 o                         
   9   5   4         65.05         83.71        10.64 o                         
  10   5   4         95.17        103.01        14.32 o                         
  11   5   4         38.55         41.12        14.21 o                         
 -11   6   4        106.85        123.71        23.78 o                         
 -10   6   4        101.43         86.37        11.99 o                         
  -9   6   4         92.98         95.43        11.56 o                         
  -8   6   4        447.73        446.47        18.66 o                         
  -7   6   4        307.86        309.25        15.17 o                         
  -6   6   4         17.36         21.12         9.05 o                         
  -5   6   4        208.29        183.79         9.27 o                         
  -4   6   4        446.99        460.44        22.55 o                         
  -3   6   4         55.73         58.02         4.33 o                         
  -2   6   4         22.69         32.48         3.66 o                         
  -1   6   4        987.14        977.43        20.09 o                         
   0   6   4       1927.14       1969.35        39.54 o                         
   1   6   4        985.59        978.71        31.62 o                         
   2   6   4         26.07         38.13         5.20 o                         
   3   6   4         52.33         50.40         5.67 o                         
   4   6   4        460.04        452.14        19.30 o                         
   5   6   4        203.00        187.88        10.52 o                         
   6   6   4         15.67         26.18         4.87 o                         
   7   6   4        319.95        342.16        13.83 o                         
   8   6   4        446.15        444.20        19.72 o                         
   9   6   4         96.07        118.05        19.43 o                         
  10   6   4        103.74        118.87        14.88 o                         
  11   6   4        106.36        156.15        30.26 o                         
 -11   7   4         55.73         69.84        22.17 o                         
 -10   7   4        148.93        153.66        17.55 o                         
  -9   7   4          2.07         -1.86         6.56 o                         
  -8   7   4        106.76        109.22        13.99 o                         
  -7   7   4        149.14        156.97        12.80 o                         
  -6   7   4         28.78         23.31         6.70 o                         
  -5   7   4        193.98        202.95         9.83 o                         
  -4   7   4        181.16        194.95         9.63 o                         
  -3   7   4         27.33         26.74         3.60 o                         
  -2   7   4        313.06        324.34        10.84 o                         
  -1   7   4        322.99        310.97        12.83 o                         
   0   7   4        488.93        466.28        17.47 o                         
   1   7   4        310.61        314.25        14.09 o                         
   2   7   4        309.96        342.67        14.81 o                         
   3   7   4         27.70         29.59         6.12 o                         
   4   7   4        170.95        156.01        15.87 o                         
   5   7   4        187.31        155.53        16.53 o                         
   6   7   4         27.57         32.69        11.15 o                         
   7   7   4        146.52        162.63        13.94 o                         
   8   7   4        103.43         76.60        14.62 o                         
   9   7   4          2.67          6.87         8.88 o                         
  10   7   4        146.34        170.31        17.22 o                         
 -10   8   4         17.90         38.59        12.24 o                         
  -9   8   4         32.47         38.25        11.21 o                         
  -8   8   4         84.58         98.79        11.55 o                         
  -7   8   4         95.00        116.46        11.81 o                         
  -6   8   4        163.46        152.82        12.80 o                         
  -5   8   4        834.30        843.40        28.22 o                         
  -4   8   4        857.02        843.01        27.71 o                         
  -3   8   4        183.56        186.11        10.80 o                         
  -2   8   4        222.30        203.80        10.15 o                         
  -1   8   4        349.75        331.26        14.03 o                         
   0   8   4         69.21         74.91         8.99 o                         
   1   8   4        356.20        364.76        16.16 o                         
   2   8   4        218.16        208.70        15.22 o                         
   3   8   4        181.82        191.29        11.68 o                         
   4   8   4        853.01        861.53        25.00 o                         
   5   8   4        838.09        855.56        37.58 o                         
   6   8   4        165.82        157.36        50.43 o                         
   7   8   4         95.67         92.08        17.13 o                         
   8   8   4         81.25         95.34        19.36 o                         
   9   8   4         33.58         44.63        13.59 o                         
  10   8   4         20.10         11.55        10.87 o                         
 -10   9   4        111.66         49.93        17.41 o                         
  -9   9   4         10.07         10.03         9.13 o                         
  -8   9   4         45.44         40.34         9.20 o                         
  -7   9   4        425.11        436.54        22.01 o                         
  -6   9   4         49.98         27.17         7.36 o                         
  -5   9   4       1059.04       1044.09        33.31 o                         
  -4   9   4        141.90        170.90        14.00 o                         
  -3   9   4        334.27        353.52        18.21 o                         
  -2   9   4        158.92        165.29         9.75 o                         
  -1   9   4        619.36        641.06        23.33 o                         
   0   9   4        129.41        134.80        11.63 o                         
   1   9   4        629.34        645.96        22.80 o                         
   2   9   4        167.81        153.59        11.40 o                         
   3   9   4        331.83        369.93        16.53 o                         
   4   9   4        142.06        151.51        16.20 o                         
   5   9   4       1059.95        990.41        42.38 o                         
   6   9   4         48.39         37.75        12.39 o                         
   7   9   4        413.71        434.04        30.04 o                         
   8   9   4         43.54         43.07        12.27 o                         
   9   9   4         10.28          1.05         9.64 o                         
  -9  10   4         63.72         55.67        11.70 o                         
  -8  10   4        181.11        173.76        15.44 o                         
  -7  10   4         85.91         83.92        11.26 o                         
  -6  10   4          2.19          0.71         8.32 o                         
  -5  10   4        133.28        127.57        12.69 o                         
  -4  10   4       1438.72       1437.50        40.89 o                         
  -3  10   4        384.03        393.80        17.66 o                         
  -2  10   4        271.91        285.11        19.59 o                         
  -1  10   4        466.25        465.56        20.81 o                         
   0  10   4        198.17        184.99        13.78 o                         
   1  10   4        468.14        462.89        20.11 o                         
   2  10   4        276.08        254.54        14.78 o                         
   3  10   4        386.73        390.92        24.52 o                         
   4  10   4       1443.44       1420.56        52.04 o                         
   5  10   4        132.45        145.39        40.08 o                         
   6  10   4          2.07          7.65        13.29 o                         
   7  10   4         89.13        104.88        23.87 o                         
   8  10   4        180.02        178.28        23.60 o                         
   9  10   4         65.08         92.28        17.07 o                         
  -9  11   4         15.72         -1.74         8.49 o                         
  -8  11   4         74.58         65.14        10.88 o                         
  -7  11   4         23.14         16.09         8.21 o                         
  -6  11   4         17.21         13.58         9.47 o                         
  -5  11   4        127.57        133.62        13.71 o                         
  -4  11   4        155.73        148.24        16.17 o                         
  -3  11   4        217.77        218.33        14.18 o                         
  -2  11   4        231.18        218.12        14.63 o                         
  -1  11   4        124.90        133.03        15.65 o                         
   0  11   4        372.72        351.50        18.79 o                         
   1  11   4        130.14        131.80        12.12 o                         
   2  11   4        227.77        216.51        14.31 o                         
   3  11   4        216.47        240.60        21.32 o                         
   4  11   4        161.34        163.22        32.40 o                         
   5  11   4        128.19        125.56        17.84 o                         
   6  11   4         17.77         12.24         9.81 o                         
   7  11   4         20.70         14.29         9.99 o                         
   8  11   4         75.41         73.15        17.58 o                         
  -8  12   4         10.76         14.53        11.10 o                         
  -7  12   4         53.37         41.93         9.81 o                         
  -6  12   4        154.23        161.24        15.67 o                         
  -5  12   4         10.09         12.34         8.21 o                         
  -4  12   4        104.37         99.24        10.67 o                         
  -3  12   4        233.54        235.77        14.90 o                         
  -2  12   4        194.99        201.86        13.99 o                         
  -1  12   4         98.60         92.60        11.16 o                         
   0  12   4         23.97         14.07         7.89 o                         
   1  12   4         99.17        114.10        11.94 o                         
   2  12   4        202.43        174.04        19.35 o                         
   3  12   4        238.23        267.58        24.04 o                         
   4  12   4        105.71         82.70        22.56 o                         
   5  12   4         10.32          2.73        12.10 o                         
   6  12   4        156.74        182.03        21.91 o                         
   7  12   4         52.04         57.13        15.35 o                         
  -7  13   4         13.36          5.71         9.39 o                         
  -6  13   4        107.33         98.99        11.53 o                         
  -5  13   4         73.85         73.52        10.02 o                         
  -4  13   4         19.42         25.36         8.15 o                         
  -3  13   4         95.46        100.29        12.10 o                         
  -2  13   4         99.72         77.53        11.56 o                         
  -1  13   4          4.59          1.60         7.36 o                         
   0  13   4          6.55          2.23         6.37 o                         
   1  13   4          5.01          7.45         6.51 o                         
   2  13   4        104.78         89.61        25.37 o                         
   3  13   4         93.93         96.98        17.16 o                         
   4  13   4         20.96         35.26        13.82 o                         
   5  13   4         73.94         65.79        43.68 o                         
   6  13   4        101.96        110.39        17.76 o                         
  -7  14   4         25.94          9.79        13.05 o                         
  -6  14   4         13.96         -1.90         8.41 o                         
  -5  14   4          8.59          3.25         7.61 o                         
  -4  14   4         44.77         49.33         9.43 o                         
  -3  14   4        110.54        132.44        11.25 o                         
  -2  14   4          3.10          1.75        10.06 o                         
  -1  14   4         55.30         66.32        11.50 o                         
   0  14   4         48.42         44.46         9.08 o                         
   1  14   4         55.78         36.77        16.96 o                         
   2  14   4          3.59          8.77        20.22 o                         
   3  14   4        112.11        163.34        21.99 o                         
   4  14   4         45.77         46.48        14.69 o                         
   5  14   4          7.33         -5.57        11.19 o                         
  -5  15   4         34.31         51.51        19.30 o                         
  -4  15   4         73.34         80.43        10.01 o                         
  -3  15   4         28.29         24.37         8.46 o                         
  -2  15   4         28.49         52.22        14.36 o                         
  -1  15   4         22.27         11.93        12.38 o                         
   0  15   4        169.47        195.01        22.00 o                         
   1  15   4         22.88         32.88        13.88 o                         
   2  15   4         28.37         38.56        13.26 o                         
   3  15   4         30.06         42.20        15.69 o                         
   4  15   4         73.28        108.84        19.41 o                         
  -4  16   4         21.36         36.93        12.91 o                         
  -3  16   4         23.78         23.12        18.12 o                         
  -2  16   4         78.82        101.25        18.17 o                         
  -1  16   4          3.48         22.44        13.30 o                         
   0  16   4         40.43         40.84        13.99 o                         
   1  16   4          3.30         33.97        15.62 o                         
   2  16   4         80.41         63.31        22.61 o                         
   1   0   5       2441.49       2401.28        23.36 o                         
   2   0   5       1351.37       1234.58        19.87 o                         
   3   0   5        245.91        261.00         5.92 o                         
   4   0   5       3354.34       3313.59        56.50 o                         
   5   0   5         12.32         21.43         3.59 o                         
   6   0   5         48.34         43.92         4.83 o                         
   7   0   5        684.53        704.41        22.69 o                         
   8   0   5         49.55         38.95         8.09 o                         
   9   0   5        120.57        127.35        10.86 o                         
  10   0   5        196.18        251.31        15.16 o                         
  11   0   5          0.67        -13.24        10.32 o                         
 -11   1   5        123.87        119.80        17.05 o                         
 -10   1   5         14.07         12.63         5.80 o                         
  -9   1   5        273.44        281.92        14.40 o                         
  -8   1   5        378.31        350.23        15.18 o                         
  -7   1   5       1393.96       1314.84        29.76 o                         
  -6   1   5         30.97         22.84         4.04 o                         
  -5   1   5       1192.40       1209.67        29.58 o                         
  -4   1   5         80.75         90.24         4.97 o                         
  -3   1   5        660.86        751.93        13.37 o                         
  -2   1   5        236.23        277.00         5.19 o                         
  -1   1   5       2527.75       2489.27        29.05 o                         
   0   1   5       4405.78       4437.28        38.57 o                         
   1   1   5       2544.80       2511.10        20.93 o                         
   2   1   5        235.22        279.66         5.08 o                         
   3   1   5        655.77        690.62         9.28 o                         
   4   1   5         84.36         89.67         3.36 o                         
   5   1   5       1200.72       1233.92        22.84 o                         
   6   1   5         30.99         36.43         4.48 o                         
   7   1   5       1395.10       1333.06        26.78 o                         
   8   1   5        373.81        375.18        14.02 o                         
   9   1   5        277.18        278.15        12.82 o                         
  10   1   5         15.27         12.36         5.89 o                         
  11   1   5        124.28        147.15        19.58 o                         
 -11   2   5         10.06         -1.61        14.92 o                         
 -10   2   5        326.29        352.64        17.12 o                         
  -9   2   5         33.88         20.16         9.57 o                         
  -8   2   5        110.13        107.26        12.74 o                         
  -7   2   5         96.73         72.73         8.04 o                         
  -6   2   5         61.05         66.06         5.85 o                         
  -5   2   5          5.92          2.21         3.07 o                         
  -4   2   5        218.55        204.64         7.41 o                         
  -3   2   5         41.85         45.75         3.13 o                         
  -2   2   5       2698.37       2676.15        31.24 o                         
  -1   2   5        211.59        203.61         4.23 o                         
   0   2   5        583.19        536.37         7.72 o                         
   1   2   5        219.41        210.80         4.32 o                         
   2   2   5       2677.32       2679.84        30.18 o                         
   3   2   5         44.05         49.55         2.58 o                         
   4   2   5        220.72        212.52         5.03 o                         
   5   2   5          6.35          6.13         2.43 o                         
   6   2   5         60.20         57.40         5.60 o                         
   7   2   5         95.25         79.00         6.29 o                         
   8   2   5        104.93        107.80         7.29 o                         
   9   2   5         35.31         38.00         5.50 o                         
  10   2   5        322.44        328.12        20.51 o                         
  11   2   5         10.44        -14.83        13.88 o                         
 -11   3   5         12.19         13.37        10.15 o                         
 -10   3   5        160.53        170.89        12.70 o                         
  -9   3   5        146.96        125.88        10.44 o                         
  -8   3   5         87.48         74.13         7.07 o                         
  -7   3   5        775.43        777.02        19.68 o                         
  -6   3   5        446.61        434.88        13.53 o                         
  -5   3   5        702.33        716.88        16.49 o                         
  -4   3   5        422.15        445.06        12.41 o                         
  -3   3   5        749.19        756.84        17.46 o                         
  -2   3   5        122.92        154.99         5.26 o                         
  -1   3   5       1646.64       1660.94        18.09 o                         
   0   3   5       1945.97       2189.30        27.79 o                         
   1   3   5       1633.10       1652.11        21.92 o                         
   2   3   5        118.78        149.08         4.10 o                         
   3   3   5        740.64        733.59        10.09 o                         
   4   3   5        431.78        471.08        10.61 o                         
   5   3   5        721.96        751.63        10.61 o                         
   6   3   5        457.40        468.83         9.39 o                         
   7   3   5        766.65        760.92        15.64 o                         
   8   3   5         83.33         76.29         8.79 o                         
   9   3   5        147.35        153.49        11.89 o                         
  10   3   5        163.86        155.66        13.09 o                         
  11   3   5         12.64         10.69        17.49 o                         
 -11   4   5         86.45         74.21        30.79 o                         
 -10   4   5         34.80         18.01         6.58 o                         
  -9   4   5         75.54         58.69         8.38 o                         
  -8   4   5        442.56        421.78        15.50 o                         
  -7   4   5        204.94        197.33        10.48 o                         
  -6   4   5         90.26        102.67         7.32 o                         
  -5   4   5        348.52        332.39        11.62 o                         
  -4   4   5        553.96        555.38        11.43 o                         
  -3   4   5        484.21        499.34        12.61 o                         
  -2   4   5        966.12        988.28        24.14 o                         
  -1   4   5        296.12        300.32         8.98 o                         
   0   4   5       1508.75       1593.65        22.66 o                         
   1   4   5        305.34        312.46        11.77 o                         
   2   4   5        974.21       1007.12        20.71 o                         
   3   4   5        471.79        489.53         9.66 o                         
   4   4   5        560.39        593.44        10.70 o                         
   5   4   5        353.75        359.74         7.57 o                         
   6   4   5         88.62         95.96         7.33 o                         
   7   4   5        202.10        193.20         8.24 o                         
   8   4   5        434.56        433.88        15.57 o                         
   9   4   5         72.42         66.35         9.07 o                         
  10   4   5         35.07         39.73        15.15 o                         
  11   4   5         88.43         82.14        13.04 o                         
 -11   5   5         55.05         33.02        15.09 o                         
 -10   5   5        127.94        130.62        13.15 o                         
  -9   5   5         62.14         57.09         9.32 o                         
  -8   5   5        192.26        223.68        11.82 o                         
  -7   5   5         51.69         50.11         7.64 o                         
  -6   5   5        145.85        142.13        10.44 o                         
  -5   5   5        295.54        295.19        11.47 o                         
  -4   5   5        392.47        425.27        12.17 o                         
  -3   5   5        268.90        273.77         9.51 o                         
  -2   5   5         13.85          8.42         2.98 o                         
  -1   5   5       1052.23       1020.79        19.11 o                         
   0   5   5        645.03        771.14        14.61 o                         
   1   5   5       1077.57       1067.81        19.15 o                         
   2   5   5         14.24          7.60         3.60 o                         
   3   5   5        275.35        271.25        10.23 o                         
   4   5   5        400.77        425.41        12.07 o                         
   5   5   5        303.60        316.85        12.13 o                         
   6   5   5        155.88        152.46         7.48 o                         
   7   5   5         48.20         53.70         5.21 o                         
   8   5   5        184.16        202.70        18.27 o                         
   9   5   5         64.37         88.64        22.16 o                         
  10   5   5        129.99        135.33        12.59 o                         
  11   5   5         56.11         49.15        20.19 o                         
 -11   6   5         30.80         39.38        18.32 o                         
 -10   6   5         11.57         11.06         6.54 o                         
  -9   6   5        305.13        310.64        18.72 o                         
  -8   6   5        318.04        308.05        14.17 o                         
  -7   6   5        128.78        118.96         9.04 o                         
  -6   6   5        190.66        181.10        10.40 o                         
  -5   6   5        197.07        173.95         9.89 o                         
  -4   6   5        165.79        158.59         6.69 o                         
  -3   6   5       1221.44       1238.21        27.13 o                         
  -2   6   5        143.93        152.97         7.54 o                         
  -1   6   5        607.18        605.08        14.74 o                         
   0   6   5       2056.84       2041.21        35.83 o                         
   1   6   5        598.11        598.33        17.93 o                         
   2   6   5        148.43        174.28         8.77 o                         
   3   6   5       1220.03       1222.72        23.33 o                         
   4   6   5        165.72        158.32         9.81 o                         
   5   6   5        193.36        165.82        18.67 o                         
   6   6   5        196.39        202.82        10.54 o                         
   7   6   5        127.44        139.64         9.28 o                         
   8   6   5        316.82        317.50        17.27 o                         
   9   6   5        300.56        304.06        17.77 o                         
  10   6   5         11.89         -0.44        10.68 o                         
 -10   7   5         45.01         56.81         9.25 o                         
  -9   7   5         31.85         42.93         8.92 o                         
  -8   7   5         44.99         62.58         9.01 o                         
  -7   7   5         98.90         96.84        10.58 o                         
  -6   7   5        111.50         98.73         8.92 o                         
  -5   7   5        238.00        239.35        10.96 o                         
  -4   7   5        388.06        383.48        10.54 o                         
  -3   7   5        173.51        187.70         7.57 o                         
  -2   7   5        121.04        125.07         7.46 o                         
  -1   7   5        748.31        824.19        18.51 o                         
   0   7   5        147.79        142.03        12.93 o                         
   1   7   5        757.16        790.78        23.63 o                         
   2   7   5        119.84        127.09         9.94 o                         
   3   7   5        169.37        161.66        11.15 o                         
   4   7   5        395.02        361.84        16.28 o                         
   5   7   5        231.68        244.56        20.41 o                         
   6   7   5        111.73         99.39        11.39 o                         
   7   7   5         97.42         70.54        21.64 o                         
   8   7   5         48.26         58.10        15.07 o                         
   9   7   5         32.76         27.24         9.94 o                         
  10   7   5         45.14         43.67        15.92 o                         
 -10   8   5          7.12          5.96         8.80 o                         
  -9   8   5        260.83        324.65        21.06 o                         
  -8   8   5         29.09         12.27         7.69 o                         
  -7   8   5        454.29        453.75        19.23 o                         
  -6   8   5         14.18          6.38         5.96 o                         
  -5   8   5        332.86        324.72        16.29 o                         
  -4   8   5         65.34         67.55         6.32 o                         
  -3   8   5       1719.42       1640.53        29.25 o                         
  -2   8   5        208.72        206.96         9.57 o                         
  -1   8   5        158.04        153.98         9.95 o                         
   0   8   5        145.08        139.52        13.04 o                         
   1   8   5        156.64        150.07        12.27 o                         
   2   8   5        212.46        214.60        16.21 o                         
   3   8   5       1705.87       1634.98        38.78 o                         
   4   8   5         65.37         74.93        12.83 o                         
   5   8   5        333.00        313.89        23.42 o                         
   6   8   5         14.33          2.21         8.65 o                         
   7   8   5        454.11        412.16        28.77 o                         
   8   8   5         30.83         27.04        10.53 o                         
   9   8   5        262.30        347.67        28.40 o                         
  10   8   5          7.29          4.30        17.53 o                         
 -10   9   5          4.78         -9.53         9.90 o                         
  -9   9   5         26.28         25.80         8.56 o                         
  -8   9   5        402.31        447.55        31.11 o                         
  -7   9   5        128.14        126.07        11.23 o                         
  -6   9   5        363.49        371.19        17.48 o                         
  -5   9   5        332.52        333.79        16.23 o                         
  -4   9   5         92.49        106.81         9.95 o                         
  -3   9   5        116.66        119.82        12.21 o                         
  -2   9   5        378.11        352.23        11.99 o                         
  -1   9   5        868.10        797.14        26.51 o                         
   0   9   5       1861.84       1864.89        43.67 o                         
   1   9   5        866.54        852.12        27.05 o                         
   2   9   5        378.27        360.55        18.61 o                         
   3   9   5        120.82        135.07        13.57 o                         
   4   9   5         92.48         91.79         9.42 o                         
   5   9   5        327.18        294.43        25.12 o                         
   6   9   5        363.30        312.35        24.98 o                         
   7   9   5        130.15        134.79        18.00 o                         
   8   9   5        402.21        406.04        29.95 o                         
   9   9   5         25.10         29.52        12.55 o                         
  -9  10   5        386.60        380.97        28.96 o                         
  -8  10   5         40.31         43.42         9.28 o                         
  -7  10   5        114.12        115.17        12.33 o                         
  -6  10   5         31.09         38.30         7.63 o                         
  -5  10   5        375.69        311.78        16.24 o                         
  -4  10   5          3.25         -0.59         6.04 o                         
  -3  10   5       1353.10       1309.05        33.36 o                         
  -2  10   5         75.89         70.93         8.00 o                         
  -1  10   5        838.97        824.28        28.20 o                         
   0  10   5        275.76        273.28        16.24 o                         
   1  10   5        844.46        825.85        27.73 o                         
   2  10   5         73.12         77.28        14.54 o                         
   3  10   5       1357.70       1379.63        36.87 o                         
   4  10   5          2.90          1.54        10.97 o                         
   5  10   5        370.26        336.94        25.93 o                         
   6  10   5         32.73         21.22        24.40 o                         
   7  10   5        112.62        107.99        17.11 o                         
   8  10   5         41.97         53.47        14.12 o                         
   9  10   5        390.71        431.66        47.42 o                         
  -9  11   5          7.91          9.08        15.08 o                         
  -8  11   5        203.13        233.60        19.58 o                         
  -7  11   5        101.29         88.41        10.46 o                         
  -6  11   5        367.91        354.29        18.38 o                         
  -5  11   5        156.33        146.25        12.15 o                         
  -4  11   5         74.16         65.91         9.22 o                         
  -3  11   5        159.58        162.73        12.33 o                         
  -2  11   5        285.54        293.98        15.76 o                         
  -1  11   5        555.53        557.65        23.98 o                         
   0  11   5        729.71        694.17        26.40 o                         
   1  11   5        554.63        554.20        23.33 o                         
   2  11   5        289.10        299.90        19.52 o                         
   3  11   5        155.99        161.40        18.92 o                         
   4  11   5         77.50         88.68        29.32 o                         
   5  11   5        153.80        168.08        20.51 o                         
   6  11   5        364.69        387.29        43.46 o                         
   7  11   5        102.66         89.29        17.30 o                         
   8  11   5        205.93        261.16        26.63 o                         
  -8  12   5          2.92         29.53        23.63 o                         
  -7  12   5         58.89         41.29        11.10 o                         
  -6  12   5          7.03          6.07         6.95 o                         
  -5  12   5         56.35         49.07         8.44 o                         
  -4  12   5         18.28         12.59         7.45 o                         
  -3  12   5         18.64         27.13         6.83 o                         
  -2  12   5         27.01         22.34         7.23 o                         
  -1  12   5          5.35         13.09         7.59 o                         
   0  12   5         52.15         62.95        11.59 o                         
   1  12   5          4.44         10.28         8.87 o                         
   2  12   5         29.46         13.57        11.53 o                         
   3  12   5         19.09          4.38        10.36 o                         
   4  12   5         17.41         17.93        10.34 o                         
   5  12   5         54.69         39.09        11.90 o                         
   6  12   5          6.51          7.66        22.76 o                         
   7  12   5         58.86         60.86        15.95 o                         
  -7  13   5          5.14          4.29        10.11 o                         
  -6  13   5         55.82         64.79         9.47 o                         
  -5  13   5          7.99         15.02         7.70 o                         
  -4  13   5        109.48        106.56        11.82 o                         
  -3  13   5         57.78         57.00         9.32 o                         
  -2  13   5         11.62         15.62         7.21 o                         
  -1  13   5         10.36         18.60         8.96 o                         
   0  13   5        205.94        185.25        15.50 o                         
   1  13   5         12.22         12.13         7.12 o                         
   2  13   5         12.46         12.95        10.95 o                         
   3  13   5         56.83         76.53        16.23 o                         
   4  13   5        106.88        114.40        19.17 o                         
   5  13   5          7.79          8.23        12.54 o                         
   6  13   5         52.82         73.58        16.54 o                         
  -6  14   5         11.16         -6.00        12.56 o                         
  -5  14   5         44.37         59.49        10.09 o                         
  -4  14   5         38.28         38.12         8.96 o                         
  -3  14   5         24.79         20.72         7.98 o                         
  -2  14   5         29.40         35.72         8.54 o                         
  -1  14   5         23.03         13.96        11.49 o                         
   0  14   5          2.57         -6.40         7.08 o                         
   1  14   5         24.54         17.48        25.82 o                         
   2  14   5         31.86         51.25        15.48 o                         
   3  14   5         23.22          4.08        12.70 o                         
   4  14   5         36.97         27.55        13.27 o                         
   5  14   5         44.81         38.41        15.66 o                         
  -5  15   5         28.33         43.73        13.89 o                         
  -4  15   5         33.49         36.54        11.68 o                         
  -3  15   5         14.69          8.66         7.14 o                         
  -2  15   5          6.15         17.29         8.33 o                         
  -1  15   5         47.60         61.97        10.60 o                         
   0  15   5          0.02          8.60        12.60 o                         
   1  15   5         48.58         71.12        19.36 o                         
   2  15   5          6.19         13.07        12.48 o                         
   3  15   5         14.86         33.04        14.90 o                         
   4  15   5         33.16         52.31        24.49 o                         
  -3  16   5         72.54        100.27        16.91 o                         
  -2  16   5        133.54        152.62        28.89 o                         
  -1  16   5         30.68         22.85        16.47 o                         
   0  16   5         35.19         54.73        21.64 o                         
   1  16   5         29.46         36.51        20.78 o                         
   2  16   5        135.90        175.85        32.86 o                         
   0   0   6        699.06        891.90        15.80 o                         
   1   0   6         92.98         99.79         2.68 o                         
   2   0   6       1142.42       1093.61        17.05 o                         
   3   0   6       1244.63       1330.21        20.93 o                         
   4   0   6         88.21         90.73         4.59 o                         
   5   0   6        737.96        746.41        22.82 o                         
   6   0   6        701.73        672.99        17.38 o                         
   7   0   6        388.83        386.95        16.36 o                         
   8   0   6         79.38         91.95        11.94 o                         
   9   0   6         69.97         71.30        10.01 o                         
  10   0   6         27.06         20.95         7.28 o                         
  11   0   6          0.02         -4.02         8.62 o                         
 -11   1   6        177.58        196.39        17.51 o                         
 -10   1   6         47.91         48.18         9.41 o                         
  -9   1   6        665.68        657.55        25.60 o                         
  -8   1   6         25.96         20.90         5.33 o                         
  -7   1   6         35.82         24.70         5.24 o                         
  -6   1   6        121.70        124.34         7.00 o                         
  -5   1   6        491.20        469.57        12.01 o                         
  -4   1   6        814.64        775.31        21.22 o                         
  -3   1   6       1513.64       1481.36        16.11 o                         
  -2   1   6       1616.51       1803.19        20.96 o                         
  -1   1   6          1.55          3.71         1.32 o                         
   0   1   6       1708.02       1904.07        23.72 o                         
   1   1   6          2.60          4.72         1.91 o                         
   2   1   6       1609.83       1781.16        20.75 o                         
   3   1   6       1508.38       1499.27        18.81 o                         
   4   1   6        809.02        752.51         9.94 o                         
   5   1   6        485.23        471.50        10.64 o                         
   6   1   6        120.85        129.44         6.45 o                         
   7   1   6         35.10         49.85         6.03 o                         
   8   1   6         26.53         31.75         5.45 o                         
   9   1   6        655.12        646.39        23.27 o                         
  10   1   6         49.43         19.40         7.71 o                         
  11   1   6        176.68        169.67        21.98 o                         
 -11   2   6         72.22         98.83        16.71 o                         
 -10   2   6         29.62         28.80         9.07 o                         
  -9   2   6        184.05        184.89        12.19 o                         
  -8   2   6        349.33        370.86        16.08 o                         
  -7   2   6        141.51        140.44        12.36 o                         
  -6   2   6         85.85         78.69         7.68 o                         
  -5   2   6        732.16        726.71        16.18 o                         
  -4   2   6        474.87        451.29        10.73 o                         
  -3   2   6        550.10        546.08        19.02 o                         
  -2   2   6        820.27        850.49        11.43 o                         
  -1   2   6        863.43        940.91        15.86 o                         
   0   2   6       8533.90       8753.54       105.46 o                         
   1   2   6        848.53        908.99        11.46 o                         
   2   2   6        845.30        887.31        12.09 o                         
   3   2   6        548.86        565.46        10.24 o                         
   4   2   6        471.24        456.89         7.82 o                         
   5   2   6        726.58        727.20        15.68 o                         
   6   2   6         97.07         86.44         5.14 o                         
   7   2   6        137.73        134.51         7.66 o                         
   8   2   6        357.85        376.73        13.14 o                         
   9   2   6        182.17        173.72        11.00 o                         
  10   2   6         29.91         27.77         7.72 o                         
  11   2   6         72.08         44.43        12.92 o                         
 -11   3   6         89.73        114.30        17.40 o                         
 -10   3   6        192.39        231.12        17.44 o                         
  -9   3   6        355.22        361.58        17.20 o                         
  -8   3   6         90.47         93.10        11.22 o                         
  -7   3   6        213.62        206.74         9.99 o                         
  -6   3   6         18.17         22.75         4.89 o                         
  -5   3   6        475.65        438.34        12.43 o                         
  -4   3   6         84.85         88.30         4.92 o                         
  -3   3   6        561.27        536.62        11.09 o                         
  -2   3   6         28.90         25.02         2.88 o                         
  -1   3   6        533.71        550.71         9.41 o                         
   0   3   6        110.68        106.94         5.04 o                         
   1   3   6        520.46        557.36         9.26 o                         
   2   3   6         25.97         25.66         2.12 o                         
   3   3   6        552.36        520.03         8.84 o                         
   4   3   6         90.70         95.43         3.81 o                         
   5   3   6        482.84        465.66        10.30 o                         
   6   3   6         19.54         19.80         5.75 o                         
   7   3   6        211.08        217.12        12.98 o                         
   8   3   6         89.10         96.73         7.02 o                         
   9   3   6        361.58        351.74        18.32 o                         
  10   3   6        189.10        186.85        20.03 o                         
  11   3   6         87.19         70.44        23.93 o                         
 -11   4   6         53.64         43.05        13.49 o                         
 -10   4   6         19.52         16.01         7.74 o                         
  -9   4   6        170.45        164.53        12.41 o                         
  -8   4   6        596.56        534.19        20.49 o                         
  -7   4   6        473.58        437.70        14.80 o                         
  -6   4   6        451.96        453.23        14.28 o                         
  -5   4   6        736.48        726.49        18.40 o                         
  -4   4   6         36.11         43.84         4.15 o                         
  -3   4   6        622.28        621.85        14.10 o                         
  -2   4   6         36.92         59.06         4.83 o                         
  -1   4   6       1230.56       1260.95        17.96 o                         
   0   4   6       1112.89       1118.39        19.32 o                         
   1   4   6       1227.81       1241.60        24.61 o                         
   2   4   6         36.45         48.36         3.28 o                         
   3   4   6        617.27        661.48        12.75 o                         
   4   4   6         34.59         41.54         3.55 o                         
   5   4   6        731.90        730.02        12.54 o                         
   6   4   6        464.67        489.65        10.30 o                         
   7   4   6        483.23        475.14        16.13 o                         
   8   4   6        612.19        581.37        22.77 o                         
   9   4   6        173.48        197.25        14.60 o                         
  10   4   6         19.48         17.76         7.91 o                         
  11   4   6         55.32         34.52        21.19 o                         
 -11   5   6        131.14        108.15        25.09 o                         
 -10   5   6        171.98        209.56        23.59 o                         
  -9   5   6         98.71        130.65        11.84 o                         
  -8   5   6         71.46         70.15        10.85 o                         
  -7   5   6        130.11        143.42         9.33 o                         
  -6   5   6        204.22        196.37        12.88 o                         
  -5   5   6        538.30        542.03        16.27 o                         
  -4   5   6        110.35         97.22         6.33 o                         
  -3   5   6        148.81        147.96         7.32 o                         
  -2   5   6         15.98         27.53         4.77 o                         
  -1   5   6        979.78        965.88        21.24 o                         
   0   5   6        419.43        484.73        12.62 o                         
   1   5   6        984.55        995.76        21.55 o                         
   2   5   6         13.49         12.95         3.40 o                         
   3   5   6        140.31        151.18         6.53 o                         
   4   5   6        110.36        103.93         5.63 o                         
   5   5   6        537.91        535.33        13.31 o                         
   6   5   6        204.82        201.13        10.17 o                         
   7   5   6        131.81        143.83         9.53 o                         
   8   5   6         73.64         38.29         8.86 o                         
   9   5   6         96.75        115.17        12.24 o                         
  10   5   6        175.44        189.95        16.51 o                         
 -10   6   6         13.55         24.88         9.87 o                         
  -9   6   6         57.30         63.02         9.17 o                         
  -8   6   6         23.85         25.64        11.40 o                         
  -7   6   6        748.18        777.19        23.92 o                         
  -6   6   6        154.75        158.72        19.47 o                         
  -5   6   6        530.98        503.15        17.43 o                         
  -4   6   6        168.36        153.60         7.81 o                         
  -3   6   6        472.65        490.21        13.73 o                         
  -2   6   6         53.97         64.77         6.06 o                         
  -1   6   6       1513.97       1507.20        29.74 o                         
   0   6   6       2091.75       2076.41        36.83 o                         
   1   6   6       1490.08       1505.63        34.82 o                         
   2   6   6         51.65         59.12         5.06 o                         
   3   6   6        469.08        504.17        13.80 o                         
   4   6   6        164.96        149.52         7.14 o                         
   5   6   6        540.33        522.30        14.52 o                         
   6   6   6        153.57        156.19         7.61 o                         
   7   6   6        749.38        782.04        26.38 o                         
   8   6   6         25.54         47.59         9.29 o                         
   9   6   6         53.53         44.62         9.45 o                         
  10   6   6         12.97         22.31        11.83 o                         
 -10   7   6         65.47         95.00        14.51 o                         
  -9   7   6          4.56          4.21         7.72 o                         
  -8   7   6         64.13         62.74        10.14 o                         
  -7   7   6          9.75         11.17         6.69 o                         
  -6   7   6         55.49         50.88         7.26 o                         
  -5   7   6        136.95        137.19        10.26 o                         
  -4   7   6        102.15         97.44         8.65 o                         
  -3   7   6        150.11        152.69         8.19 o                         
  -2   7   6        401.52        393.50        12.77 o                         
  -1   7   6         91.33         94.76         7.99 o                         
   0   7   6        240.81        249.12        11.58 o                         
   1   7   6         92.82         91.17         7.98 o                         
   2   7   6        397.01        397.28        14.69 o                         
   3   7   6        148.16        142.97        11.87 o                         
   4   7   6        105.07        105.81         9.17 o                         
   5   7   6        137.61        131.76        12.77 o                         
   6   7   6         56.17         57.30         9.89 o                         
   7   7   6          9.52          6.07        10.14 o                         
   8   7   6         61.72         49.77         9.66 o                         
   9   7   6          4.25          8.96        10.83 o                         
  10   7   6         66.90         91.83        39.98 o                         
 -10   8   6         39.14         50.23        17.58 o                         
  -9   8   6         26.92         26.84         9.31 o                         
  -8   8   6          2.50          3.07         6.87 o                         
  -7   8   6        524.76        564.31        27.26 o                         
  -6   8   6          8.34         11.95         6.02 o                         
  -5   8   6        425.81        406.88        17.11 o                         
  -4   8   6         51.17         46.67         7.43 o                         
  -3   8   6         95.75         83.45         9.09 o                         
  -2   8   6         28.97         25.13         6.15 o                         
  -1   8   6        960.09        921.54        24.32 o                         
   0   8   6        255.90        269.55        12.75 o                         
   1   8   6        966.21        920.33        24.04 o                         
   2   8   6         27.81         39.13         8.27 o                         
   3   8   6         93.80         80.46         9.45 o                         
   4   8   6         50.18         50.84         7.81 o                         
   5   8   6        428.90        385.98        26.01 o                         
   6   8   6          8.36         11.02        10.24 o                         
   7   8   6        520.46        546.71        33.60 o                         
   8   8   6          2.64        -12.49        11.44 o                         
   9   8   6         27.93          2.84        11.39 o                         
 -10   9   6         68.24         69.35        20.31 o                         
  -9   9   6         23.91         27.03         9.25 o                         
  -8   9   6        135.38        171.65        16.18 o                         
  -7   9   6        275.70        261.78        22.69 o                         
  -6   9   6        130.50        115.52        10.83 o                         
  -5   9   6        148.34        154.06        19.16 o                         
  -4   9   6        122.74        111.17         9.87 o                         
  -3   9   6        373.01        351.01        16.20 o                         
  -2   9   6        471.95        481.58        18.50 o                         
  -1   9   6       1081.80       1064.52        27.58 o                         
   0   9   6       1171.94       1160.48        28.76 o                         
   1   9   6       1079.61       1011.77        32.76 o                         
   2   9   6        471.70        492.01        22.16 o                         
   3   9   6        376.26        356.52        17.63 o                         
   4   9   6        131.96        125.88        12.74 o                         
   5   9   6        150.34        164.95        18.57 o                         
   6   9   6        130.64        130.59        17.98 o                         
   7   9   6        278.83        274.46        24.56 o                         
   8   9   6        132.81        137.19        19.07 o                         
   9   9   6         24.04         21.11        12.94 o                         
  -9  10   6          4.03         15.80        10.06 o                         
  -8  10   6         45.36         24.49         9.32 o                         
  -7  10   6        392.60        373.62        22.92 o                         
  -6  10   6          7.52          4.46         6.33 o                         
  -5  10   6         11.13         11.69         6.26 o                         
  -4  10   6        113.30        113.19        10.58 o                         
  -3  10   6        457.03        465.99        17.26 o                         
  -2  10   6        539.62        529.40        20.97 o                         
  -1  10   6        395.63        384.19        16.79 o                         
   0  10   6          1.73          4.73         6.26 o                         
   1  10   6        385.14        357.56        18.67 o                         
   2  10   6        546.00        540.79        22.27 o                         
   3  10   6        455.19        479.60        20.89 o                         
   4  10   6        111.94         93.52        16.05 o                         
   5  10   6         11.36         12.71        10.99 o                         
   6  10   6          7.46         11.09        11.64 o                         
   7  10   6        383.47        467.31        32.95 o                         
   8  10   6         46.71         33.35        12.18 o                         
  -8  11   6         39.52         54.07        16.19 o                         
  -7  11   6         48.56         27.42        10.62 o                         
  -6  11   6         64.91         66.60         9.22 o                         
  -5  11   6         54.78         53.37         8.61 o                         
  -4  11   6         76.02         86.03         9.91 o                         
  -3  11   6        138.62        142.17        10.44 o                         
  -2  11   6        472.04        442.19        18.96 o                         
  -1  11   6        742.52        704.82        23.58 o                         
   0  11   6         89.89         85.97        10.47 o                         
   1  11   6        747.11        721.07        27.30 o                         
   2  11   6        473.27        424.87        20.59 o                         
   3  11   6        139.16        146.28        18.97 o                         
   4  11   6         80.44         86.80        15.65 o                         
   5  11   6         52.26         64.18        13.75 o                         
   6  11   6         64.15         81.85        15.80 o                         
   7  11   6         47.93         64.77        14.49 o                         
  -8  12   6         50.73         26.10        15.35 o                         
  -7  12   6        126.16        141.85        21.50 o                         
  -6  12   6         46.16         38.92        14.29 o                         
  -5  12   6         66.53         57.22         9.23 o                         
  -4  12   6          5.79         14.60         7.37 o                         
  -3  12   6         90.29        101.09        11.04 o                         
  -2  12   6          7.40          3.18         6.64 o                         
  -1  12   6         25.22         28.83         7.07 o                         
   0  12   6        194.90        179.39        14.78 o                         
   1  12   6         24.67         17.12         7.53 o                         
   2  12   6          7.26         18.55         7.29 o                         
   3  12   6         90.84         81.44        14.28 o                         
   4  12   6          6.09         -3.36        18.36 o                         
   5  12   6         67.10         63.36        17.84 o                         
   6  12   6         46.92         84.59        17.35 o                         
   7  12   6        124.20        156.59        34.30 o                         
  -7  13   6         19.61         28.36        20.38 o                         
  -6  13   6         20.98         33.73        10.87 o                         
  -5  13   6        180.00        187.47        14.96 o                         
  -4  13   6         43.72         35.12         7.45 o                         
  -3  13   6        137.20        141.77        12.79 o                         
  -2  13   6         83.70         92.07        10.48 o                         
  -1  13   6         82.92         90.74        10.59 o                         
   0  13   6        158.04        182.56        15.38 o                         
   1  13   6         85.32         82.01        10.68 o                         
   2  13   6         83.26        103.63        17.04 o                         
   3  13   6        137.30        178.03        21.46 o                         
   4  13   6         45.92         47.34        14.16 o                         
   5  13   6        178.68        215.40        24.16 o                         
   6  13   6         21.51         37.83        14.20 o                         
  -5  14   6          5.79         16.55        10.34 o                         
  -4  14   6         15.64         11.45         9.38 o                         
  -3  14   6          7.56          8.19         7.24 o                         
  -2  14   6         34.64         21.82         7.60 o                         
  -1  14   6         22.00         28.31         8.19 o                         
   0  14   6        402.85        437.27        28.41 o                         
   1  14   6         23.37         25.19        23.12 o                         
   2  14   6         36.85         44.43        13.82 o                         
   3  14   6          7.47        -15.07        16.56 o                         
   4  14   6         14.73         14.98        43.51 o                         
   5  14   6          6.09          8.29        14.92 o                         
  -4  15   6         58.28         60.33        13.66 o                         
  -3  15   6         37.74         50.43        10.69 o                         
  -2  15   6         11.35          4.19         6.31 o                         
  -1  15   6        104.82        127.03        12.84 o                         
   0  15   6         11.27         19.65         9.65 o                         
   1  15   6        105.67        117.56        18.60 o                         
   2  15   6         11.51         24.74        19.56 o                         
   3  15   6         37.46         71.74        23.64 o                         
  -3  16   6         20.25         21.63        11.36 o                         
  -2  16   6         28.88         36.99        20.50 o                         
  -1  16   6          7.30         35.36        22.21 o                         
   0  16   6         92.55        111.13        27.98 o                         
   1  16   6          7.19         20.29        16.51 o                         
   2  16   6         27.14         58.97        25.75 o                         
   1   0   7       1923.98       1991.68        30.95 o                         
   2   0   7        283.13        278.98         6.74 o                         
   3   0   7        329.85        335.41         9.55 o                         
   4   0   7       1794.80       1720.79        22.44 o                         
   5   0   7        409.82        414.32        10.06 o                         
   6   0   7         56.50         53.00         4.75 o                         
   7   0   7          5.45          5.37         6.62 o                         
   8   0   7         42.70         36.84         7.95 o                         
   9   0   7        231.95        219.95        14.04 o                         
  10   0   7         24.20         22.21         7.15 o                         
  11   0   7        142.71        140.78        22.05 o                         
 -11   1   7         39.35          8.01        13.11 o                         
 -10   1   7        233.64        264.30        24.18 o                         
  -9   1   7        138.21        111.30        12.20 o                         
  -8   1   7         46.63         47.42         6.96 o                         
  -7   1   7        762.42        753.48        21.60 o                         
  -6   1   7        196.64        204.61         8.38 o                         
  -5   1   7        785.02        802.76        21.59 o                         
  -4   1   7        418.14        400.64         9.24 o                         
  -3   1   7        635.35        698.52        14.23 o                         
  -2   1   7        977.76        942.19        14.36 o                         
  -1   1   7       1762.65       1860.31        19.39 o                         
   0   1   7         98.76         99.69         4.50 o                         
   1   1   7       1761.50       1839.55        24.19 o                         
   2   1   7        964.36        925.94        13.04 o                         
   3   1   7        637.47        684.27        11.85 o                         
   4   1   7        417.52        404.58        10.27 o                         
   5   1   7        773.42        782.57        13.70 o                         
   6   1   7        196.47        197.80         7.95 o                         
   7   1   7        762.91        761.87        19.21 o                         
   8   1   7         50.12         56.89         8.74 o                         
   9   1   7        140.21        148.80        13.45 o                         
  10   1   7        229.78        272.02        19.67 o                         
  11   1   7         40.52         57.70        14.85 o                         
 -11   2   7        217.35        232.53        24.00 o                         
 -10   2   7        186.62        183.84        15.79 o                         
  -9   2   7         60.45         50.68         9.50 o                         
  -8   2   7         23.63         21.23         6.28 o                         
  -7   2   7        470.63        479.11        21.52 o                         
  -6   2   7         12.68         22.13         4.46 o                         
  -5   2   7        215.04        217.51        11.92 o                         
  -4   2   7        273.62        296.64        11.30 o                         
  -3   2   7         12.35          9.27         2.92 o                         
  -2   2   7       1158.19       1090.97        18.02 o                         
  -1   2   7        493.05        542.65         8.88 o                         
   0   2   7       3498.66       3708.47        31.96 o                         
   1   2   7        505.40        546.04         8.71 o                         
   2   2   7       1154.41       1088.71        16.02 o                         
   3   2   7         13.71         11.50         2.22 o                         
   4   2   7        287.21        289.86         7.29 o                         
   5   2   7        223.04        222.69         7.76 o                         
   6   2   7         14.06         16.43         3.97 o                         
   7   2   7        471.69        444.98        14.52 o                         
   8   2   7         23.59         27.50         5.74 o                         
   9   2   7         59.40         50.41         7.12 o                         
  10   2   7        186.23        196.73        16.90 o                         
  11   2   7        219.59        287.33        39.47 o                         
 -11   3   7         21.97         29.98        18.52 o                         
 -10   3   7         97.22        112.92        13.23 o                         
  -9   3   7         67.15         79.73        10.86 o                         
  -8   3   7         11.14         12.61         6.11 o                         
  -7   3   7        293.69        298.08        15.20 o                         
  -6   3   7          9.88         14.15         3.48 o                         
  -5   3   7       1104.18       1049.54        20.29 o                         
  -4   3   7         29.94         29.74         3.64 o                         
  -3   3   7       1345.63       1363.69        22.40 o                         
  -2   3   7       1601.14       1554.79        24.84 o                         
  -1   3   7          5.84         14.71         2.71 o                         
   0   3   7        868.73        821.58        18.57 o                         
   1   3   7          7.06         11.36         2.50 o                         
   2   3   7       1619.28       1618.41        22.33 o                         
   3   3   7       1357.84       1390.89        17.75 o                         
   4   3   7         32.82         31.72         4.06 o                         
   5   3   7       1107.91       1059.73        13.06 o                         
   6   3   7          8.31          9.72         5.39 o                         
   7   3   7        299.96        307.39        11.02 o                         
   8   3   7          9.21          9.28         5.53 o                         
   9   3   7         63.32         65.31         9.67 o                         
  10   3   7         95.00         93.99        11.39 o                         
  11   3   7         23.04         12.83        17.98 o                         
 -11   4   7          1.86         -8.13        12.27 o                         
 -10   4   7         43.25         48.87        16.42 o                         
  -9   4   7         19.81         21.48         9.12 o                         
  -8   4   7          7.40         21.21         7.06 o                         
  -7   4   7        716.86        696.74        22.60 o                         
  -6   4   7         27.69         25.75         4.88 o                         
  -5   4   7         30.27         29.71         5.71 o                         
  -4   4   7        288.10        295.63        10.02 o                         
  -3   4   7         58.69         66.87         5.70 o                         
  -2   4   7         99.36         96.88         7.61 o                         
  -1   4   7        827.96        832.00        15.03 o                         
   0   4   7       1646.09       1694.12        27.44 o                         
   1   4   7        809.16        817.53        13.05 o                         
   2   4   7         94.87         93.23         4.11 o                         
   3   4   7         57.84         56.10         3.41 o                         
   4   4   7        294.91        304.68         7.54 o                         
   5   4   7         30.74         30.40         3.19 o                         
   6   4   7         27.65         25.58         5.82 o                         
   7   4   7        730.56        720.64        20.66 o                         
   8   4   7          8.33         13.39         6.68 o                         
   9   4   7         17.80         15.31         6.35 o                         
  10   4   7         45.90         22.48         7.81 o                         
 -11   5   7         36.09         38.82        17.71 o                         
 -10   5   7         61.85         64.17        11.46 o                         
  -9   5   7        184.61        205.88        16.91 o                         
  -8   5   7        130.62        131.44        11.35 o                         
  -7   5   7        185.84        204.69        12.91 o                         
  -6   5   7         91.34         98.66         7.66 o                         
  -5   5   7        293.36        299.57        12.55 o                         
  -4   5   7         73.02         66.20         6.87 o                         
  -3   5   7        708.21        671.63        15.95 o                         
  -2   5   7        506.20        520.40        18.87 o                         
  -1   5   7         26.84         26.89         4.70 o                         
   0   5   7        161.51        187.16         7.43 o                         
   1   5   7         29.40         35.17         4.79 o                         
   2   5   7        509.52        536.72        15.91 o                         
   3   5   7        704.36        674.88        13.23 o                         
   4   5   7         75.66         75.18         5.19 o                         
   5   5   7        302.18        304.01         9.45 o                         
   6   5   7         97.32         92.58         7.90 o                         
   7   5   7        181.11        195.16        10.84 o                         
   8   5   7        138.29        139.80        12.53 o                         
   9   5   7        185.59        209.68        15.05 o                         
  10   5   7         59.73         58.35         9.58 o                         
 -10   6   7         84.83         77.25        13.10 o                         
  -9   6   7        105.92        125.32        14.47 o                         
  -8   6   7         40.59         47.72         9.36 o                         
  -7   6   7         49.12         59.72         7.92 o                         
  -6   6   7         85.58         88.97         8.12 o                         
  -5   6   7        219.45        198.32        11.07 o                         
  -4   6   7         76.46         72.81         6.03 o                         
  -3   6   7        441.67        433.89        17.14 o                         
  -2   6   7        487.76        505.38        19.58 o                         
  -1   6   7        127.61        119.67         8.17 o                         
   0   6   7         21.48         20.44         5.22 o                         
   1   6   7        128.98        129.49         6.95 o                         
   2   6   7        479.33        489.62        12.66 o                         
   3   6   7        449.01        425.40        11.74 o                         
   4   6   7         76.64         80.85         5.76 o                         
   5   6   7        209.52        214.28         9.72 o                         
   6   6   7         92.34         92.82         8.20 o                         
   7   6   7         48.06         46.83        12.31 o                         
   8   6   7         43.43         48.98         8.74 o                         
   9   6   7        103.50        129.54        12.84 o                         
  10   6   7         86.17         88.26        11.29 o                         
 -10   7   7         82.35         66.42        17.74 o                         
  -9   7   7        317.38        303.30        20.12 o                         
  -8   7   7        583.08        567.63        26.48 o                         
  -7   7   7        138.23        154.37        13.99 o                         
  -6   7   7          8.84         18.02         5.75 o                         
  -5   7   7        230.96        243.47        12.79 o                         
  -4   7   7         68.06         75.18         8.07 o                         
  -3   7   7        434.73        425.80        14.29 o                         
  -2   7   7        157.38        135.41        11.51 o                         
  -1   7   7        656.09        632.09        19.04 o                         
   0   7   7       1033.69        959.54        23.92 o                         
   1   7   7        647.93        658.04        19.57 o                         
   2   7   7        161.08        152.05        10.12 o                         
   3   7   7        437.01        433.78        14.55 o                         
   4   7   7         69.40         62.16         6.70 o                         
   5   7   7        235.02        224.41        12.58 o                         
   6   7   7          7.79          2.29         8.42 o                         
   7   7   7        137.26        113.49        12.90 o                         
   8   7   7        589.89        609.27        30.25 o                         
   9   7   7        312.98        303.64        21.36 o                         
  10   7   7         80.86        119.61        39.45 o                         
 -10   8   7        103.10         64.35        18.35 o                         
  -9   8   7        194.77        208.82        17.97 o                         
  -8   8   7         87.03        115.57        13.08 o                         
  -7   8   7         11.74          9.89         7.51 o                         
  -6   8   7        543.19        544.37        20.42 o                         
  -5   8   7        470.59        461.86        23.03 o                         
  -4   8   7         78.34         62.80         8.11 o                         
  -3   8   7        661.86        633.84        18.51 o                         
  -2   8   7         62.66         71.62         8.34 o                         
  -1   8   7         54.30         57.43         7.65 o                         
   0   8   7        229.40        226.10        12.17 o                         
   1   8   7         56.97         61.74         7.60 o                         
   2   8   7         65.96         69.39         7.73 o                         
   3   8   7        660.75        619.65        19.94 o                         
   4   8   7         76.08         69.44         7.59 o                         
   5   8   7        463.15        448.28        20.48 o                         
   6   8   7        540.49        548.39        33.06 o                         
   7   8   7         11.99         -2.01         9.79 o                         
   8   8   7         85.98        121.61        18.72 o                         
   9   8   7        192.74        201.62        22.49 o                         
  -9   9   7        146.29        140.96        17.84 o                         
  -8   9   7         65.54         73.68        11.61 o                         
  -7   9   7        232.34        241.73        18.28 o                         
  -6   9   7        160.68        156.29        14.52 o                         
  -5   9   7        157.30        142.02        10.99 o                         
  -4   9   7         33.39         29.09         6.22 o                         
  -3   9   7        473.96        439.66        17.82 o                         
  -2   9   7        112.84        136.94        10.89 o                         
  -1   9   7        748.10        725.55        22.46 o                         
   0   9   7         41.24         43.17         7.47 o                         
   1   9   7        747.06        696.65        21.83 o                         
   2   9   7        115.35        134.98        10.14 o                         
   3   9   7        470.78        437.11        17.16 o                         
   4   9   7         33.24         28.53         6.13 o                         
   5   9   7        162.72        162.73        13.99 o                         
   6   9   7        167.24        155.11        19.21 o                         
   7   9   7        233.61        234.10        23.58 o                         
   8   9   7         67.57        107.79        35.29 o                         
  -9  10   7         84.40         89.11        16.15 o                         
  -8  10   7         96.67        107.36        13.95 o                         
  -7  10   7         16.29         -2.28         8.06 o                         
  -6  10   7        190.31        220.33        17.36 o                         
  -5  10   7        233.61        244.17        14.83 o                         
  -4  10   7         80.18         85.24         9.52 o                         
  -3  10   7        389.35        373.24        17.19 o                         
  -2  10   7        268.39        273.24        14.66 o                         
  -1  10   7        504.18        471.69        18.68 o                         
   0  10   7        603.60        564.50        24.41 o                         
   1  10   7        511.63        509.53        19.65 o                         
   2  10   7        260.34        266.24        14.21 o                         
   3  10   7        378.23        377.19        16.47 o                         
   4  10   7         77.65         84.71        15.94 o                         
   5  10   7        229.30        163.53        19.44 o                         
   6  10   7        193.80        204.26        21.49 o                         
   7  10   7         17.06         30.87        16.88 o                         
   8  10   7         95.73        107.30        19.16 o                         
  -8  11   7        148.73        155.30        30.49 o                         
  -7  11   7         45.54         32.82        10.20 o                         
  -6  11   7         31.45         44.91        10.79 o                         
  -5  11   7        128.69        156.26        12.82 o                         
  -4  11   7         62.69         51.92         7.74 o                         
  -3  11   7         31.83         43.58         7.53 o                         
  -2  11   7         25.21         39.86         7.85 o                         
  -1  11   7         20.13         23.92         6.57 o                         
   0  11   7        381.97        376.88        17.41 o                         
   1  11   7         22.65         25.95         6.54 o                         
   2  11   7         27.47         36.24         7.48 o                         
   3  11   7         30.85         37.35        13.28 o                         
   4  11   7         60.27         94.58        16.20 o                         
   5  11   7        126.51        134.91        32.75 o                         
   6  11   7         31.85         59.04        13.34 o                         
   7  11   7         48.45         72.46        17.10 o                         
  -7  12   7         80.51         87.89        20.15 o                         
  -6  12   7         51.26         54.17        10.98 o                         
  -5  12   7        162.56        177.54        13.95 o                         
  -4  12   7         74.15         59.95         8.19 o                         
  -3  12   7        188.14        212.22        15.85 o                         
  -2  12   7         32.86         28.03         7.45 o                         
  -1  12   7        295.45        292.34        18.49 o                         
   0  12   7        368.97        334.08        17.13 o                         
   1  12   7        294.15        306.46        16.31 o                         
   2  12   7         30.91         31.74         7.00 o                         
   3  12   7        186.21        186.62        42.14 o                         
   4  12   7         74.73         50.78        13.59 o                         
   5  12   7        165.74        167.97        35.28 o                         
   6  12   7         51.57         71.67        16.95 o                         
  -7  13   7         50.48         25.21        15.65 o                         
  -6  13   7         27.66         12.15        17.41 o                         
  -5  13   7         56.82         62.39        10.23 o                         
  -4  13   7        116.18        105.27        10.96 o                         
  -3  13   7         30.08         29.63        13.52 o                         
  -2  13   7        169.44        161.56        13.62 o                         
  -1  13   7         49.62         64.82        12.08 o                         
   0  13   7        553.80        495.68        25.22 o                         
   1  13   7         49.93         65.93         9.39 o                         
   2  13   7        166.26        172.60        20.70 o                         
   3  13   7         29.95         23.20        12.02 o                         
   4  13   7        113.46        115.27        34.94 o                         
   5  13   7         57.82         37.35        13.24 o                         
   6  13   7         28.74        -11.82        22.48 o                         
  -5  14   7          5.53          2.91        12.37 o                         
  -4  14   7          8.05         -1.89         7.48 o                         
  -3  14   7         93.12        111.34        11.86 o                         
  -2  14   7        151.06        159.55        13.75 o                         
  -1  14   7         85.74        102.99        11.49 o                         
   0  14   7         20.94         20.98         7.15 o                         
   1  14   7         85.41         87.14        12.77 o                         
   2  14   7        149.32        157.78        16.43 o                         
   3  14   7         92.11         89.81        16.84 o                         
   4  14   7          6.97         20.73        12.82 o                         
  -4  15   7          1.43         -5.46        24.30 o                         
  -3  15   7          6.48         17.75         9.60 o                         
  -2  15   7         28.17         65.33        12.14 o                         
  -1  15   7         22.96         24.12         9.48 o                         
   0  15   7         19.49         18.65         9.07 o                         
   1  15   7         20.99         31.13        12.28 o                         
   2  15   7         27.39         30.41        10.59 o                         
   3  15   7          6.84         32.06        22.06 o                         
  -2  16   7          1.66         10.57        16.09 o                         
  -1  16   7         40.53         39.55        20.87 o                         
   0  16   7         12.20         16.95        17.87 o                         
   1  16   7         41.53         53.29        22.37 o                         
   0   0   8       1764.09       1810.10        30.20 o                         
   1   0   8       1580.57       1626.82        21.61 o                         
   2   0   8        806.12        812.90        12.39 o                         
   3   0   8       1735.28       1691.80        22.36 o                         
   4   0   8        258.31        259.00         7.77 o                         
   5   0   8        615.22        594.18        13.94 o                         
   6   0   8         52.93         41.73         5.30 o                         
   7   0   8          0.16         -8.94         7.83 o                         
   8   0   8        171.10        168.45        12.16 o                         
   9   0   8        133.27        161.47        12.55 o                         
  10   0   8        192.65        219.41        23.19 o                         
  11   0   8        548.26        538.49        41.94 o                         
 -11   1   8          1.30         -0.99         9.58 o                         
 -10   1   8         31.92         15.96         7.42 o                         
  -9   1   8        104.48        109.86        12.68 o                         
  -8   1   8        102.91        104.53        13.52 o                         
  -7   1   8        163.27        162.43         9.98 o                         
  -6   1   8       1699.91       1667.83        33.05 o                         
  -5   1   8        104.94        100.97         6.92 o                         
  -4   1   8        261.05        252.89        10.18 o                         
  -3   1   8        307.33        345.56        12.17 o                         
  -2   1   8        897.62        879.84        14.08 o                         
  -1   1   8        409.10        435.59         7.92 o                         
   0   1   8        385.34        368.35        10.45 o                         
   1   1   8        414.79        435.97         9.61 o                         
   2   1   8        909.95        909.36        14.83 o                         
   3   1   8        301.77        316.02         7.42 o                         
   4   1   8        254.58        244.51         7.61 o                         
   5   1   8        106.52        100.86         5.58 o                         
   6   1   8       1723.34       1690.66        29.21 o                         
   7   1   8        160.72        168.31        11.65 o                         
   8   1   8        110.54        110.62        10.26 o                         
   9   1   8        106.48         99.36        10.42 o                         
  10   1   8         32.17         18.54         7.43 o                         
  11   1   8          1.63          1.13         8.72 o                         
 -11   2   8         91.37         93.72        19.87 o                         
 -10   2   8         56.84         45.98        11.88 o                         
  -9   2   8        138.75        151.38        18.58 o                         
  -8   2   8         46.75         32.94         8.64 o                         
  -7   2   8        382.61        349.33        20.34 o                         
  -6   2   8        167.66        174.64        10.18 o                         
  -5   2   8       1093.49       1094.87        20.33 o                         
  -4   2   8        115.43        105.68         4.72 o                         
  -3   2   8       2194.06       2129.04        34.14 o                         
  -2   2   8         15.69         19.39         3.39 o                         
  -1   2   8        452.82        453.03         9.33 o                         
   0   2   8        228.12        242.10         5.77 o                         
   1   2   8        439.23        438.13         8.61 o                         
   2   2   8         15.58         14.02         3.08 o                         
   3   2   8       2172.94       2140.36        34.10 o                         
   4   2   8        114.84        112.52         5.09 o                         
   5   2   8       1103.15       1112.99        20.88 o                         
   6   2   8        171.21        167.64         6.91 o                         
   7   2   8        382.98        368.18        14.91 o                         
   8   2   8         48.02         41.14         6.84 o                         
   9   2   8        138.89        152.37        11.03 o                         
  10   2   8         59.46         54.67        12.81 o                         
  11   2   8         89.59         92.35        19.39 o                         
 -11   3   8         38.71         19.42        11.77 o                         
 -10   3   8         15.76         19.93         8.17 o                         
  -9   3   8         28.70         35.26         9.80 o                         
  -8   3   8          6.55          2.46         8.03 o                         
  -7   3   8          0.94         -1.64         5.54 o                         
  -6   3   8        280.03        282.06        13.40 o                         
  -5   3   8        330.82        356.73        14.11 o                         
  -4   3   8        288.41        298.04         9.95 o                         
  -3   3   8        113.51        111.23         4.83 o                         
  -2   3   8        221.22        214.74         9.35 o                         
  -1   3   8        151.46        164.06         5.24 o                         
   0   3   8        140.16        133.67         5.50 o                         
   1   3   8        157.03        172.32         6.06 o                         
   2   3   8        219.31        206.81         7.33 o                         
   3   3   8        110.70        112.73         5.92 o                         
   4   3   8        286.21        271.16         7.48 o                         
   5   3   8        326.22        338.44         9.86 o                         
   6   3   8        284.73        310.41        13.36 o                         
   7   3   8          0.50          1.54         5.71 o                         
   8   3   8          7.35          9.95         5.62 o                         
   9   3   8         29.72         19.38         7.51 o                         
  10   3   8         15.81         27.61         8.43 o                         
  11   3   8         38.56         55.94        21.21 o                         
 -11   4   8         68.66         40.18        10.49 o                         
 -10   4   8         25.68         41.66        10.44 o                         
  -9   4   8        141.92        146.29        14.44 o                         
  -8   4   8         52.19         63.72        10.57 o                         
  -7   4   8         26.75         22.11         6.02 o                         
  -6   4   8          7.73         20.50         6.03 o                         
  -5   4   8        601.61        602.83        14.98 o                         
  -4   4   8         71.03         62.76         4.76 o                         
  -3   4   8        248.74        228.77        10.35 o                         
  -2   4   8         35.65         30.79         4.32 o                         
  -1   4   8        274.76        295.52         8.57 o                         
   0   4   8        386.05        371.31        11.79 o                         
   1   4   8        266.50        304.39         9.48 o                         
   2   4   8         39.71         34.57         3.78 o                         
   3   4   8        234.86        213.94         7.85 o                         
   4   4   8         67.27         50.16         6.13 o                         
   5   4   8        612.01        566.42        17.20 o                         
   6   4   8          6.85          5.66         5.38 o                         
   7   4   8         26.20         26.66         5.98 o                         
   8   4   8         53.87         47.23         8.73 o                         
   9   4   8        140.45        153.44        19.31 o                         
  10   4   8         27.78         51.92        10.15 o                         
 -10   5   8          0.19         11.94         8.11 o                         
  -9   5   8         68.88         78.06        11.96 o                         
  -8   5   8        290.66        296.57        19.68 o                         
  -7   5   8        140.05        125.82        10.72 o                         
  -6   5   8        204.08        204.91        12.68 o                         
  -5   5   8        289.78        290.94        11.94 o                         
  -4   5   8        330.86        313.45        10.66 o                         
  -3   5   8        123.24        148.36         8.46 o                         
  -2   5   8        273.52        246.95        13.50 o                         
  -1   5   8        126.83        123.21         6.36 o                         
   0   5   8        279.99        279.68        10.58 o                         
   1   5   8        120.40        118.67         5.63 o                         
   2   5   8        274.74        269.94         8.80 o                         
   3   5   8        122.53        137.20         8.27 o                         
   4   5   8        327.46        329.22         8.91 o                         
   5   5   8        294.82        282.33        11.10 o                         
   6   5   8        212.63        217.91        14.33 o                         
   7   5   8        142.64        164.22        12.74 o                         
   8   5   8        294.91        308.15        17.31 o                         
   9   5   8         65.79         93.99        11.46 o                         
  10   5   8          0.12          9.41         9.01 o                         
 -10   6   8        232.31        233.43        26.28 o                         
  -9   6   8         46.59         39.50        13.58 o                         
  -8   6   8        138.10        139.13        12.08 o                         
  -7   6   8        137.42        119.53        12.34 o                         
  -6   6   8         52.79         51.74        10.54 o                         
  -5   6   8         61.18         52.43         6.64 o                         
  -4   6   8         58.53         61.53         6.31 o                         
  -3   6   8        150.41        144.41         9.09 o                         
  -2   6   8        227.77        195.58        14.95 o                         
  -1   6   8        180.55        176.38        10.43 o                         
   0   6   8         81.01         85.86         6.93 o                         
   1   6   8        179.37        174.43         7.94 o                         
   2   6   8        223.46        226.20        12.55 o                         
   3   6   8        145.79        132.70         9.53 o                         
   4   6   8         62.44         63.54         5.73 o                         
   5   6   8         63.45         60.18         6.15 o                         
   6   6   8         54.78         69.24         7.42 o                         
   7   6   8        133.81        137.28        14.15 o                         
   8   6   8        143.62        140.86        14.60 o                         
   9   6   8         45.55         65.87        10.31 o                         
  10   6   8        236.89        256.22        40.72 o                         
 -10   7   8         93.16         80.41        19.48 o                         
  -9   7   8        184.25        183.00        20.39 o                         
  -8   7   8         21.27         10.24         6.97 o                         
  -7   7   8        155.88        182.46        24.36 o                         
  -6   7   8         99.61        110.30        22.48 o                         
  -5   7   8        853.90        856.85        24.20 o                         
  -4   7   8        242.48        234.81        10.89 o                         
  -3   7   8        140.89        124.33         9.41 o                         
  -2   7   8        200.54        173.82        12.99 o                         
  -1   7   8       1747.11       1601.47        33.25 o                         
   0   7   8         23.68         14.47         5.65 o                         
   1   7   8       1756.57       1575.87        33.39 o                         
   2   7   8        197.07        178.55         9.91 o                         
   3   7   8        138.94        125.27         7.18 o                         
   4   7   8        241.43        235.67        11.25 o                         
   5   7   8        867.04        842.86        24.73 o                         
   6   7   8        100.14         89.19        12.11 o                         
   7   7   8        159.21        221.66        17.82 o                         
   8   7   8         20.56         37.86        12.42 o                         
   9   7   8        183.13        175.00        18.83 o                         
  10   7   8         95.14         61.37        18.78 o                         
  -9   8   8          8.91         -1.43         9.73 o                         
  -8   8   8         63.67         84.40        11.95 o                         
  -7   8   8         55.54         54.34        10.10 o                         
  -6   8   8         82.42         90.37        12.06 o                         
  -5   8   8        118.33        106.35        12.41 o                         
  -4   8   8        620.98        628.14        18.71 o                         
  -3   8   8        912.16        917.14        25.31 o                         
  -2   8   8        196.34        197.76        14.18 o                         
  -1   8   8        592.00        550.81        28.37 o                         
   0   8   8        321.37        308.16        14.19 o                         
   1   8   8        591.40        568.99        19.28 o                         
   2   8   8        185.99        191.82        13.13 o                         
   3   8   8        909.61        923.08        25.32 o                         
   4   8   8        613.42        581.00        18.12 o                         
   5   8   8        119.68        115.19        10.15 o                         
   6   8   8         83.77         92.63        12.40 o                         
   7   8   8         53.58         76.51        17.47 o                         
   8   8   8         66.07         86.77        12.73 o                         
  -9   9   8        174.01        180.52        29.41 o                         
  -8   9   8         33.32         19.10         8.45 o                         
  -7   9   8         84.85        102.84        13.00 o                         
  -6   9   8         42.90         54.98        10.16 o                         
  -5   9   8        171.97        168.92        15.07 o                         
  -4   9   8         15.28         12.76         5.37 o                         
  -3   9   8         40.66         41.53         7.25 o                         
  -2   9   8        150.12        168.69        11.66 o                         
  -1   9   8        973.87        908.05        25.64 o                         
   0   9   8        161.12        154.60        10.99 o                         
   1   9   8        955.06        888.64        25.58 o                         
   2   9   8        151.66        159.02        11.12 o                         
   3   9   8         41.66         29.45         7.18 o                         
   4   9   8         16.22          8.34         5.71 o                         
   5   9   8        170.20        164.67        13.68 o                         
   6   9   8         41.58         50.88        12.38 o                         
   7   9   8         85.29         93.16        30.94 o                         
   8   9   8         34.25         10.24        10.85 o                         
  -8  10   8         31.50         16.44        11.10 o                         
  -7  10   8          2.21         -2.39         7.40 o                         
  -6  10   8         11.04         18.75         8.79 o                         
  -5  10   8         61.44         52.73        10.11 o                         
  -4  10   8        107.58        112.70        10.36 o                         
  -3  10   8        121.93        110.44         9.94 o                         
  -2  10   8         83.02         87.22        12.95 o                         
  -1  10   8          7.03          1.10         6.11 o                         
   0  10   8         48.91         42.30         7.60 o                         
   1  10   8          6.64         13.51         6.78 o                         
   2  10   8         82.15         66.03         8.36 o                         
   3  10   8        120.77        118.67        10.07 o                         
   4  10   8        115.41        141.61        16.69 o                         
   5  10   8         63.55         72.24        10.21 o                         
   6  10   8         10.69         46.63        14.24 o                         
   7  10   8          2.15         -2.57        11.35 o                         
  -8  11   8          8.89        -27.29        18.19 o                         
  -7  11   8        238.08        251.23        22.91 o                         
  -6  11   8         28.73         28.08         8.82 o                         
  -5  11   8        148.89        176.58        13.79 o                         
  -4  11   8         56.58         44.95         7.92 o                         
  -3  11   8         12.70          7.02         5.72 o                         
  -2  11   8        126.49        131.41        11.35 o                         
  -1  11   8        436.26        450.91        19.20 o                         
   0  11   8        265.07        228.70        13.88 o                         
   1  11   8        438.79        469.22        19.56 o                         
   2  11   8        130.13        130.38        12.29 o                         
   3  11   8         12.54          8.35         7.24 o                         
   4  11   8         58.12         64.23        10.45 o                         
   5  11   8        151.21        173.56        20.42 o                         
   6  11   8         30.65         36.56        13.67 o                         
   7  11   8        234.76        290.72        27.41 o                         
  -7  12   8         63.70         63.80        21.63 o                         
  -6  12   8         78.62         93.68        11.38 o                         
  -5  12   8         63.60         79.25        10.72 o                         
  -4  12   8         82.53         76.31         9.70 o                         
  -3  12   8        130.65        128.41        11.54 o                         
  -2  12   8        484.07        462.09        20.74 o                         
  -1  12   8         91.25         78.98        12.45 o                         
   0  12   8         21.99         22.88         6.91 o                         
   1  12   8         89.75         99.47        10.74 o                         
   2  12   8        482.11        459.56        20.61 o                         
   3  12   8        132.80        128.31        14.77 o                         
   4  12   8         79.90         76.59        18.73 o                         
   5  12   8         62.46         55.41        14.79 o                         
   6  12   8         78.19         97.93        17.93 o                         
  -6  13   8         15.16         10.77        12.35 o                         
  -5  13   8         39.73         47.51        11.37 o                         
  -4  13   8          9.01         17.54         8.75 o                         
  -3  13   8        150.95        135.00        12.19 o                         
  -2  13   8        160.96        187.00        13.94 o                         
  -1  13   8         99.53         95.97        11.06 o                         
   0  13   8         71.32         59.16        10.25 o                         
   1  13   8         97.97         90.56        10.03 o                         
   2  13   8        157.36        173.72        16.27 o                         
   3  13   8        152.89        174.30        22.02 o                         
   4  13   8          8.78          3.70         7.80 o                         
   5  13   8         37.73         -4.35        28.59 o                         
  -5  14   8         81.38         55.45        19.54 o                         
  -4  14   8         30.50         20.16        11.01 o                         
  -3  14   8         74.13         63.47        10.19 o                         
  -2  14   8          7.89         13.86         7.28 o                         
  -1  14   8         38.08         31.80         8.66 o                         
   0  14   8         36.36         34.05         8.17 o                         
   1  14   8         39.89         39.59        10.64 o                         
   2  14   8          7.08          2.56         7.74 o                         
   3  14   8         72.74         95.25        19.83 o                         
   4  14   8         31.96         40.39        12.22 o                         
  -3  15   8         83.42         72.33        16.21 o                         
  -2  15   8         23.41         34.57        10.78 o                         
  -1  15   8         57.64         54.52        40.70 o                         
   0  15   8         30.28         35.04        15.50 o                         
   1  15   8         58.57         77.76        14.46 o                         
   2  15   8         21.62         28.18        11.38 o                         
   3  15   8         84.55        110.56        17.61 o                         
   1   0   9        493.39        494.96        10.59 o                         
   2   0   9       1190.54       1145.62        16.85 o                         
   3   0   9        138.65        132.51         5.48 o                         
   4   0   9         36.85         29.04         3.64 o                         
   5   0   9       1196.72       1163.20        24.89 o                         
   6   0   9        352.27        365.90        16.25 o                         
   7   0   9        193.66        215.42        12.88 o                         
   8   0   9         84.10         76.78         9.57 o                         
   9   0   9        180.08        213.57        18.22 o                         
  10   0   9          0.88         -2.28         8.36 o                         
  11   0   9         37.06         16.51        11.85 o                         
 -11   1   9         36.04         28.63        10.59 o                         
 -10   1   9        102.77        107.13        11.53 o                         
  -9   1   9          9.60         13.82         8.29 o                         
  -8   1   9        145.03        146.42        13.79 o                         
  -7   1   9         11.35          6.70         7.31 o                         
  -6   1   9         16.70         14.97        10.60 o                         
  -5   1   9        260.09        261.79        15.01 o                         
  -4   1   9       2097.38       2038.25        31.32 o                         
  -3   1   9        971.97        974.37        19.08 o                         
  -2   1   9        702.02        675.34        15.30 o                         
  -1   1   9        166.05        169.76         5.34 o                         
   0   1   9         38.89         41.59         3.83 o                         
   1   1   9        161.24        165.73         6.24 o                         
   2   1   9        684.87        667.89        12.06 o                         
   3   1   9        977.92       1013.18        15.47 o                         
   4   1   9       2106.28       2068.87        29.43 o                         
   5   1   9        254.26        245.21         8.94 o                         
   6   1   9         15.56         18.32         6.57 o                         
   7   1   9         11.92         12.08         7.45 o                         
   8   1   9        147.86        144.70        13.50 o                         
   9   1   9          9.19          7.21         6.09 o                         
  10   1   9         99.35        113.59        12.20 o                         
  11   1   9         35.95         46.18        11.88 o                         
 -11   2   9         37.15         33.13        10.36 o                         
 -10   2   9          9.31          4.64         8.28 o                         
  -9   2   9        131.99        136.17        13.87 o                         
  -8   2   9         77.27         94.08        11.82 o                         
  -7   2   9         63.57         66.34        15.21 o                         
  -6   2   9        398.84        377.66        15.23 o                         
  -5   2   9        377.67        340.34        10.19 o                         
  -4   2   9        154.97        143.69        19.40 o                         
  -3   2   9        117.65        118.83        14.96 o                         
  -2   2   9        527.73        538.09        14.63 o                         
  -1   2   9       1437.70       1462.06        20.90 o                         
   0   2   9        238.10        267.06         5.96 o                         
   1   2   9       1417.79       1408.85        19.50 o                         
   2   2   9        524.31        520.73        11.65 o                         
   3   2   9        115.26        107.45         5.28 o                         
   4   2   9        155.65        161.29         7.50 o                         
   5   2   9        383.66        364.42        11.49 o                         
   6   2   9        402.15        388.41        15.06 o                         
   7   2   9         71.87         51.71         6.90 o                         
   8   2   9         80.97         81.09         8.20 o                         
   9   2   9        135.00        154.78        13.78 o                         
  10   2   9          9.85          3.52         8.69 o                         
  11   2   9         38.94         31.38        10.73 o                         
 -10   3   9        161.12        177.97        19.73 o                         
  -9   3   9         10.52          9.42         9.67 o                         
  -8   3   9         11.78         10.27         7.73 o                         
  -7   3   9         75.34         64.96        12.05 o                         
  -6   3   9        113.77        112.06         8.92 o                         
  -5   3   9         44.55         49.02         5.02 o                         
  -4   3   9        187.98        207.73         9.32 o                         
  -3   3   9        464.61        462.59        13.90 o                         
  -2   3   9        415.96        386.87        10.09 o                         
  -1   3   9         68.50         68.60         4.33 o                         
   0   3   9        436.81        438.96         8.04 o                         
   1   3   9         71.52         71.84         4.51 o                         
   2   3   9        418.19        401.49        10.56 o                         
   3   3   9        464.85        441.61        11.18 o                         
   4   3   9        199.28        208.79         7.51 o                         
   5   3   9         44.34         48.45         4.85 o                         
   6   3   9        110.44        104.88         8.44 o                         
   7   3   9         77.46         66.79         7.60 o                         
   8   3   9         10.65          7.91         5.63 o                         
   9   3   9         10.10         10.56         7.94 o                         
  10   3   9        160.24        162.03        14.27 o                         
 -10   4   9         35.66         22.37        10.06 o                         
  -9   4   9        109.69        114.62        13.38 o                         
  -8   4   9         21.17         19.80         9.77 o                         
  -7   4   9        293.52        354.09        20.46 o                         
  -6   4   9         41.09         33.95         8.70 o                         
  -5   4   9        190.58        188.81         9.93 o                         
  -4   4   9        107.17        105.99         9.22 o                         
  -3   4   9        162.76        170.85         7.47 o                         
  -2   4   9        564.60        542.03        14.19 o                         
  -1   4   9         48.38         46.51         4.03 o                         
   0   4   9         13.27         11.33         3.12 o                         
   1   4   9         44.47         46.03         4.34 o                         
   2   4   9        572.03        536.36        12.61 o                         
   3   4   9        165.48        166.59         7.37 o                         
   4   4   9        110.52        110.44         7.65 o                         
   5   4   9        196.68        204.13         8.83 o                         
   6   4   9         42.59         46.34         6.78 o                         
   7   4   9        293.76        320.05        14.42 o                         
   8   4   9         18.74         14.00         7.62 o                         
   9   4   9        109.51        123.04        12.15 o                         
  10   4   9         35.46         28.70        12.83 o                         
 -10   5   9         26.20         24.76        10.54 o                         
  -9   5   9        230.79        281.71        20.76 o                         
  -8   5   9         45.36         83.28        12.16 o                         
  -7   5   9         78.68         81.85        11.31 o                         
  -6   5   9         80.64         87.11        10.24 o                         
  -5   5   9        528.76        531.27        18.74 o                         
  -4   5   9        240.40        241.15        11.13 o                         
  -3   5   9        545.61        540.75        15.64 o                         
  -2   5   9        318.81        304.66        12.43 o                         
  -1   5   9        197.31        203.12         7.96 o                         
   0   5   9         76.27         75.69         6.62 o                         
   1   5   9        191.97        205.63         8.57 o                         
   2   5   9        309.03        285.45        11.59 o                         
   3   5   9        538.05        508.18        14.27 o                         
   4   5   9        241.15        256.80        10.32 o                         
   5   5   9        527.68        506.96        25.63 o                         
   6   5   9         83.17         88.89         8.82 o                         
   7   5   9         80.11         84.43         9.88 o                         
   8   5   9         45.28         73.25        11.09 o                         
   9   5   9        223.21        254.99        19.09 o                         
  10   5   9         26.78         29.45        16.82 o                         
 -10   6   9         31.38         36.64        13.06 o                         
  -9   6   9         71.52         97.86        14.02 o                         
  -8   6   9         91.10         60.90        13.43 o                         
  -7   6   9         37.77         41.12         9.56 o                         
  -6   6   9        535.33        517.72        28.94 o                         
  -5   6   9        323.33        328.32        14.67 o                         
  -4   6   9        393.82        384.74        14.04 o                         
  -3   6   9        165.91        158.27         9.37 o                         
  -2   6   9        550.80        532.69        20.99 o                         
  -1   6   9        230.46        245.53        11.54 o                         
   0   6   9          0.49          8.15         4.62 o                         
   1   6   9        235.15        241.29        10.93 o                         
   2   6   9        540.25        537.10        13.76 o                         
   3   6   9        163.31        153.56         9.40 o                         
   4   6   9        388.85        394.07        12.83 o                         
   5   6   9        329.07        347.56        13.12 o                         
   6   6   9        540.86        537.26        20.24 o                         
   7   6   9         35.64         32.53        11.57 o                         
   8   6   9         96.24        101.85        13.55 o                         
   9   6   9         73.03         79.19        11.01 o                         
  10   6   9         31.01         27.51        20.89 o                         
  -9   7   9        324.65        314.83        27.03 o                         
  -8   7   9         77.63         62.05        12.84 o                         
  -7   7   9         87.40         82.70        11.54 o                         
  -6   7   9        236.85        280.20        18.15 o                         
  -5   7   9        134.22        143.74        11.01 o                         
  -4   7   9         35.69         28.24         7.07 o                         
  -3   7   9        526.85        502.70        17.43 o                         
  -2   7   9        482.37        465.87        20.42 o                         
  -1   7   9        430.38        413.96        16.02 o                         
   0   7   9         88.61         92.32         8.54 o                         
   1   7   9        421.48        405.74        14.57 o                         
   2   7   9        487.26        481.45        16.02 o                         
   3   7   9        529.94        512.42        16.76 o                         
   4   7   9         35.08         32.23         5.67 o                         
   5   7   9        131.72        149.71        20.55 o                         
   6   7   9        238.45        235.43        17.95 o                         
   7   7   9         88.88         71.46        12.17 o                         
   8   7   9         77.07         76.90        11.99 o                         
   9   7   9        312.21        338.21        28.79 o                         
  -9   8   9         25.21         25.16        14.46 o                         
  -8   8   9         99.83        138.52        33.59 o                         
  -7   8   9         19.41         20.31         7.64 o                         
  -6   8   9        409.52        429.25        23.24 o                         
  -5   8   9        331.80        346.86        16.85 o                         
  -4   8   9        161.70        148.19        13.04 o                         
  -3   8   9        197.80        198.65        11.76 o                         
  -2   8   9        378.25        397.03        19.72 o                         
  -1   8   9         81.37         77.66         9.90 o                         
   0   8   9          2.51         -0.42         5.70 o                         
   1   8   9         80.55         85.17         8.86 o                         
   2   8   9        372.97        387.39        24.13 o                         
   3   8   9        196.73        195.06        11.00 o                         
   4   8   9        161.26        131.78         9.33 o                         
   5   8   9        333.74        310.93        19.96 o                         
   6   8   9        413.74        399.48        23.28 o                         
   7   8   9         19.74         21.75         9.25 o                         
   8   8   9        102.01        124.77        14.91 o                         
   9   8   9         25.63         24.73        15.92 o                         
  -8   9   9          1.03         -8.21        15.16 o                         
  -7   9   9         19.00         25.30         9.32 o                         
  -6   9   9         47.55         84.96        11.97 o                         
  -5   9   9        118.19        134.52        15.43 o                         
  -4   9   9         68.02         81.36        15.67 o                         
  -3   9   9        238.32        233.31        13.51 o                         
  -2   9   9        184.75        163.96        11.37 o                         
  -1   9   9        139.85        135.70        10.42 o                         
   0   9   9        177.83        195.84        12.40 o                         
   1   9   9        144.62        151.51        13.31 o                         
   2   9   9        181.24        159.74        11.37 o                         
   3   9   9        229.48        229.55        13.14 o                         
   4   9   9         66.26         79.35         8.72 o                         
   5   9   9        118.12        125.20        17.47 o                         
   6   9   9         48.19         45.70        12.53 o                         
   7   9   9         18.50          4.16        11.49 o                         
   8   9   9          0.92        -20.17        18.55 o                         
  -7  10   9        140.64        159.56        16.49 o                         
  -6  10   9        148.70        196.68        17.51 o                         
  -5  10   9          2.71         10.71         7.57 o                         
  -4  10   9          4.92          6.84         7.24 o                         
  -3  10   9         41.72         40.62         7.41 o                         
  -2  10   9         79.65         77.86         9.24 o                         
  -1  10   9         91.96         78.57         8.99 o                         
   0  10   9        142.32        148.46        11.52 o                         
   1  10   9         88.25         74.86         8.63 o                         
   2  10   9         83.03         87.40         8.93 o                         
   3  10   9         40.51         44.76         7.40 o                         
   4  10   9          4.75          1.68         6.97 o                         
   5  10   9          2.84          5.51         9.85 o                         
   6  10   9        149.49        180.04        20.97 o                         
   7  10   9        144.05        146.81        19.81 o                         
  -7  11   9         33.33         17.28        14.29 o                         
  -6  11   9         10.78         27.73         9.76 o                         
  -5  11   9         53.17         47.16        10.09 o                         
  -4  11   9         33.79         23.25         7.32 o                         
  -3  11   9        250.76        276.60        18.12 o                         
  -2  11   9         36.76         33.45         7.64 o                         
  -1  11   9        122.56        123.85        11.06 o                         
   0  11   9          4.39          0.16         6.56 o                         
   1  11   9        121.13        107.42        10.15 o                         
   2  11   9         35.78         45.04         8.18 o                         
   3  11   9        250.52        275.68        18.82 o                         
   4  11   9         35.05         29.73         8.80 o                         
   5  11   9         52.60         60.69        27.43 o                         
   6  11   9         10.53         55.91        14.50 o                         
  -7  12   9         79.06         99.59        25.29 o                         
  -5  12   9         47.31         50.76        10.81 o                         
  -4  12   9         11.60         16.05         8.23 o                         
  -3  12   9         75.18         80.56        16.82 o                         
  -2  12   9         64.86         81.37        10.56 o                         
  -1  12   9         83.02         77.10         9.29 o                         
   0  12   9         73.79         80.61         9.63 o                         
   1  12   9         81.67         90.05        10.08 o                         
   2  12   9         63.79         77.26         9.37 o                         
   3  12   9         76.25        100.93        12.72 o                         
   4  12   9         11.17         -6.29         8.20 o                         
   5  12   9         46.95         44.59        30.88 o                         
   6  12   9         55.50         66.83        21.93 o                         
  -5  13   9         59.53         35.02        17.15 o                         
  -4  13   9         17.82          9.65         7.69 o                         
  -3  13   9        103.08        125.33        23.12 o                         
  -2  13   9         40.40         37.26         8.36 o                         
  -1  13   9         71.54         80.92        14.11 o                         
   0  13   9          0.02          1.62         8.28 o                         
   1  13   9         72.59         76.75        10.05 o                         
   2  13   9         38.32         16.87        10.49 o                         
   3  13   9        105.93         87.48        12.71 o                         
   4  13   9         15.75          6.03         9.76 o                         
   5  13   9         58.18         54.08        20.75 o                         
  -4  14   9          9.45         -0.10        10.15 o                         
  -3  14   9         49.45         68.22        14.68 o                         
  -2  14   9         22.69         23.17         9.87 o                         
  -1  14   9         77.44        100.44        11.53 o                         
   0  14   9         10.16          3.28         7.10 o                         
   1  14   9         80.73        101.90        13.51 o                         
   2  14   9         22.33         16.71         9.63 o                         
   3  14   9         48.32         47.94        15.26 o                         
   4  14   9          9.34         -5.37        16.85 o                         
  -2  15   9         81.72         58.02        14.88 o                         
  -1  15   9        129.70         91.06        26.19 o                         
   0  15   9         13.42         12.79        19.37 o                         
   1  15   9        128.17        127.77        18.36 o                         
   2  15   9         84.51         84.92        26.99 o                         
   0   0  10       1563.73       1509.88        44.06 o                         
   1   0  10         29.27         34.87         4.38 o                         
   2   0  10       1669.09       1618.92        20.92 o                         
   3   0  10        578.23        562.91        12.62 o                         
   4   0  10        790.41        782.64        14.68 o                         
   5   0  10         60.84         65.21         7.46 o                         
   6   0  10       1767.75       1770.04        37.80 o                         
   7   0  10          0.00         -0.12         5.84 o                         
   8   0  10         17.09         16.53         7.21 o                         
   9   0  10         21.23         22.84         8.39 o                         
  10   0  10        288.08        284.75        25.91 o                         
 -10   1  10          0.17          2.46         7.79 o                         
  -9   1  10         43.43         32.28         7.36 o                         
  -8   1  10         71.25         51.40         8.21 o                         
  -7   1  10          2.05         -2.41         7.48 o                         
  -6   1  10        250.96        241.83        17.15 o                         
  -5   1  10        399.21        447.83        27.43 o                         
  -4   1  10        161.14        164.91         7.67 o                         
  -3   1  10       1272.80       1213.72        25.68 o                         
  -2   1  10        533.94        502.49        13.66 o                         
  -1   1  10         32.03         27.81         2.83 o                         
   0   1  10          0.13          3.33         3.03 o                         
   1   1  10         33.66         36.04         4.24 o                         
   2   1  10        528.88        509.92        10.32 o                         
   3   1  10       1279.82       1236.08        18.79 o                         
   4   1  10        163.06        169.48         7.26 o                         
   5   1  10        400.49        415.84        16.65 o                         
   6   1  10        246.35        254.56        13.89 o                         
   7   1  10          1.91          1.15         6.53 o                         
   8   1  10         68.59         60.10         8.40 o                         
   9   1  10         44.46         32.29         8.80 o                         
  10   1  10          0.11        -13.81         9.61 o                         
 -10   2  10         60.34         27.94         9.10 o                         
  -9   2  10         35.37         23.13         9.90 o                         
  -8   2  10         28.45         32.11         8.38 o                         
  -7   2  10        170.79        164.33        14.23 o                         
  -6   2  10        611.20        578.58        24.13 o                         
  -5   2  10         56.26         56.33         8.53 o                         
  -4   2  10         50.63         42.52         6.15 o                         
  -3   2  10        466.08        458.84        11.89 o                         
  -2   2  10        243.92        247.63         9.92 o                         
  -1   2  10          3.86          4.74         2.09 o                         
   0   2  10          3.48          1.97         2.76 o                         
   1   2  10          3.27          5.48         3.03 o                         
   2   2  10        242.91        244.63         8.29 o                         
   3   2  10        456.57        456.95        11.17 o                         
   4   2  10         50.16         46.34         5.53 o                         
   5   2  10         55.04         73.63         8.40 o                         
   6   2  10        617.37        608.75        20.90 o                         
   7   2  10        169.39        149.96        10.33 o                         
   8   2  10         26.99         26.20         6.30 o                         
   9   2  10         35.15         18.37         8.10 o                         
  10   2  10         61.66         77.71        12.46 o                         
 -10   3  10          1.04          1.33         8.51 o                         
  -9   3  10        110.25        139.30        14.54 o                         
  -8   3  10         33.47         29.85        11.20 o                         
  -7   3  10          1.91        -12.95         8.63 o                         
  -6   3  10        315.89        331.34        19.33 o                         
  -5   3  10        377.65        370.11        18.81 o                         
  -4   3  10         84.47         89.88         6.77 o                         
  -3   3  10         64.89         65.32         5.82 o                         
  -2   3  10        411.03        429.80        10.94 o                         
  -1   3  10        171.91        170.39         6.48 o                         
   0   3  10         19.21         20.67         2.22 o                         
   1   3  10        164.72        161.20         7.11 o                         
   2   3  10        422.24        430.82        11.36 o                         
   3   3  10         58.94         59.49         5.41 o                         
   4   3  10         87.68         69.13         6.27 o                         
   5   3  10        378.49        384.20        14.72 o                         
   6   3  10        316.98        337.24        17.51 o                         
   7   3  10          1.77          8.17         6.07 o                         
   8   3  10         34.31         30.11         6.74 o                         
   9   3  10        109.13        130.78        15.65 o                         
  10   3  10          1.35          5.62        13.03 o                         
 -10   4  10         30.86         27.24         9.04 o                         
  -9   4  10         25.96         37.71        10.67 o                         
  -8   4  10         15.63         31.39         9.29 o                         
  -7   4  10         42.77         40.42         9.41 o                         
  -6   4  10         59.68         67.85        10.37 o                         
  -5   4  10         82.91         75.37        26.16 o                         
  -4   4  10        619.86        613.16        20.58 o                         
  -3   4  10        349.40        331.17         9.94 o                         
  -2   4  10        109.09        110.37         8.17 o                         
  -1   4  10        305.54        323.94         8.37 o                         
   0   4  10       1171.35       1191.26        19.76 o                         
   1   4  10        295.63        310.47         9.35 o                         
   2   4  10        107.21        118.88         7.35 o                         
   3   4  10        340.49        312.61        11.38 o                         
   4   4  10        626.11        646.07        17.96 o                         
   5   4  10         87.93        112.06        10.24 o                         
   6   4  10         63.62         54.55         7.17 o                         
   7   4  10         43.90         35.02         6.67 o                         
   8   4  10         17.15         29.01         8.03 o                         
   9   4  10         24.03         27.00         7.54 o                         
  10   4  10         29.61         32.03        11.70 o                         
 -10   5  10        126.56        169.19        46.37 o                         
  -9   5  10         66.82         80.54        12.63 o                         
  -8   5  10         79.27         97.40        12.88 o                         
  -7   5  10         92.19         98.95        15.50 o                         
  -6   5  10        133.03        122.50        43.55 o                         
  -5   5  10        219.02        201.80        19.63 o                         
  -4   5  10         23.79         19.37         5.73 o                         
  -3   5  10          1.82          2.77         3.62 o                         
  -2   5  10       1466.84       1398.29        29.42 o                         
  -1   5  10        427.37        396.65        11.13 o                         
   0   5  10          0.33         10.98         3.93 o                         
   1   5  10        414.58        389.22        11.69 o                         
   2   5  10       1454.60       1406.85        28.32 o                         
   3   5  10          1.29         10.04         4.56 o                         
   4   5  10         25.97         26.36         5.02 o                         
   5   5  10        218.72        233.67        13.64 o                         
   6   5  10        128.60        117.38        10.49 o                         
   7   5  10         95.78        113.23        13.25 o                         
   8   5  10         83.00         92.15        11.50 o                         
   9   5  10         64.34         68.80        10.18 o                         
  10   5  10        124.60        133.93        29.05 o                         
  -9   6  10          5.53         -2.79         9.10 o                         
  -8   6  10          3.92          2.12        13.93 o                         
  -7   6  10         50.00         58.86        12.35 o                         
  -6   6  10        228.65        220.64        21.54 o                         
  -5   6  10        212.91        198.10        19.61 o                         
  -4   6  10        739.80        707.49        25.33 o                         
  -3   6  10        164.77        174.75         9.73 o                         
  -2   6  10        120.84        116.64        11.24 o                         
  -1   6  10        126.96        127.23         8.86 o                         
   0   6  10        936.16        896.03        21.49 o                         
   1   6  10        120.55        127.58         8.76 o                         
   2   6  10        118.17        110.91         8.70 o                         
   3   6  10        168.06        175.37        10.17 o                         
   4   6  10        721.64        710.80        18.18 o                         
   5   6  10        208.78        226.12        13.41 o                         
   6   6  10        230.60        233.19        17.68 o                         
   7   6  10         50.45         58.14        10.89 o                         
   8   6  10          3.89         15.03         8.79 o                         
   9   6  10          4.95          0.51        10.32 o                         
  -9   7  10         56.69         86.55        22.83 o                         
  -8   7  10         60.26         77.38        15.92 o                         
  -7   7  10        103.69         95.16        15.66 o                         
  -6   7  10        163.20        192.07        15.39 o                         
  -5   7  10        222.83        195.97        19.80 o                         
  -4   7  10        387.89        393.71        19.75 o                         
  -3   7  10        316.36        287.43        16.82 o                         
  -2   7  10         27.47         32.85         7.94 o                         
  -1   7  10        240.14        250.63        12.41 o                         
   0   7  10         68.18         72.77         7.87 o                         
   1   7  10        245.51        249.62        11.81 o                         
   2   7  10         25.84         22.01         5.70 o                         
   3   7  10        314.31        285.62        12.85 o                         
   4   7  10        393.21        372.82        14.89 o                         
   5   7  10        229.47        210.81        16.48 o                         
   6   7  10        163.91        150.98        15.09 o                         
   7   7  10         98.70        111.46        13.79 o                         
   8   7  10         61.11         74.87        12.67 o                         
   9   7  10         54.39         48.83        20.00 o                         
  -8   8  10         83.98         92.47        16.61 o                         
  -7   8  10         44.09         64.13        14.99 o                         
  -6   8  10         79.08         93.34        15.44 o                         
  -5   8  10          2.27         -8.77        10.23 o                         
  -4   8  10         32.79         46.94         8.73 o                         
  -3   8  10        149.91        141.01        16.59 o                         
  -2   8  10         61.98         85.72        10.51 o                         
  -1   8  10        642.99        648.44        20.82 o                         
   0   8  10          0.00          3.35         5.33 o                         
   1   8  10        637.28        609.88        20.79 o                         
   2   8  10         64.53         86.74         9.69 o                         
   3   8  10        150.83        134.44         9.53 o                         
   4   8  10         36.38         40.01         7.83 o                         
   5   8  10          2.66          3.62         8.13 o                         
   6   8  10         77.02         60.58        10.85 o                         
   7   8  10         45.32         48.73        16.35 o                         
   8   8  10         85.96         90.71        16.82 o                         
  -7   9  10        175.14        187.44        21.53 o                         
  -6   9  10          0.98          0.66        10.07 o                         
  -5   9  10          3.85         11.19        10.20 o                         
  -4   9  10        129.01        147.76        13.87 o                         
  -3   9  10          3.72          6.17         6.99 o                         
  -2   9  10        145.73        133.96        10.49 o                         
  -1   9  10        271.18        267.06        14.12 o                         
   0   9  10         31.32         42.23         7.36 o                         
   1   9  10        267.24        248.76        13.89 o                         
   2   9  10        145.31        153.50        11.39 o                         
   3   9  10          3.87         10.80         5.98 o                         
   4   9  10        128.83        144.87        11.15 o                         
   5   9  10          4.44         28.51        11.15 o                         
   6   9  10          1.03         -0.38        10.05 o                         
   7   9  10        178.95        224.06        23.66 o                         
  -7  10  10        140.33        154.04        29.48 o                         
  -6  10  10        219.15        233.81        23.84 o                         
  -5  10  10        432.29        456.11        32.44 o                         
  -4  10  10         98.61         98.72        12.21 o                         
  -3  10  10         68.95         83.25        11.39 o                         
  -2  10  10         79.84         88.64         9.35 o                         
  -1  10  10        484.93        478.17        20.75 o                         
   0  10  10          0.06         -2.36         5.95 o                         
   1  10  10        481.07        484.37        20.03 o                         
   2  10  10         80.95         90.15         9.49 o                         
   3  10  10         67.23         78.73         9.19 o                         
   4  10  10        100.02         66.04        11.85 o                         
   5  10  10        432.38        430.12        30.16 o                         
   6  10  10        219.18        245.80        24.50 o                         
   7  10  10        142.34        147.00        28.72 o                         
  -6  11  10         75.52         61.66        15.12 o                         
  -5  11  10          1.08         19.75        10.70 o                         
  -4  11  10         21.35         13.49         7.97 o                         
  -3  11  10         40.20         37.22        11.10 o                         
  -2  11  10         69.25         54.64         8.48 o                         
  -1  11  10         93.57         94.36        11.75 o                         
   0  11  10         35.68         40.95         7.59 o                         
   1  11  10         97.02         97.16        10.39 o                         
   2  11  10         70.10         60.88         8.77 o                         
   3  11  10         38.55         34.60        11.19 o                         
   4  11  10         20.34         14.33         7.55 o                         
   5  11  10          1.46         -0.17        22.29 o                         
   6  11  10         74.63         75.54        21.42 o                         
  -5  12  10        188.13        195.06        32.00 o                         
  -4  12  10         34.46         14.50         9.54 o                         
  -3  12  10         22.43         25.62        17.40 o                         
  -2  12  10         10.08         15.38         8.00 o                         
  -1  12  10        186.26        189.04        16.21 o                         
   0  12  10          4.17         -7.46         6.54 o                         
   1  12  10        185.31        181.25        14.74 o                         
   2  12  10          9.54         16.83         8.52 o                         
   3  12  10         21.06         25.72         7.72 o                         
   4  12  10         36.16         27.15        10.50 o                         
   5  12  10        188.33        222.22        23.72 o                         
  -4  13  10         51.39         34.69        11.52 o                         
  -3  13  10         36.32         36.94        13.10 o                         
  -2  13  10         11.55          3.30         8.16 o                         
  -1  13  10        116.60        115.51        13.91 o                         
   0  13  10         80.50         70.04        11.51 o                         
   1  13  10        119.47        146.75        15.59 o                         
   2  13  10         12.74         19.72         8.41 o                         
   3  13  10         34.77         40.44        10.31 o                         
   4  13  10         50.14         29.83        15.81 o                         
   5  13  10         66.16         73.43        23.75 o                         
  -3  14  10         15.00         28.12        12.67 o                         
  -2  14  10         39.48         44.57        33.59 o                         
  -1  14  10        122.05        140.99        16.01 o                         
   0  14  10          0.09         22.16        11.46 o                         
   1  14  10        121.65        129.10        18.10 o                         
   2  14  10         39.68         38.11        11.15 o                         
   3  14  10         16.67         18.23         9.26 o                         
   1   0  11         30.05         31.83         7.34 o                         
   2   0  11       2240.83       2119.00        28.03 o                         
   3   0  11         27.65         29.12         4.10 o                         
   4   0  11         57.04         57.74         5.39 o                         
   5   0  11          7.81          4.37         5.33 o                         
   6   0  11         66.73         68.20         7.86 o                         
   7   0  11          0.57         -2.43         5.90 o                         
   8   0  11        329.54        361.44        17.88 o                         
   9   0  11          3.73         20.18         9.75 o                         
  10   0  11        252.89        246.92        34.76 o                         
 -10   1  11         67.27         59.35        14.07 o                         
  -9   1  11         46.40         30.38        11.44 o                         
  -8   1  11         89.95         75.03         9.16 o                         
  -7   1  11         47.76         57.71         8.22 o                         
  -6   1  11         52.20         58.02         7.53 o                         
  -5   1  11          6.46          0.68         5.46 o                         
  -4   1  11        138.16        138.65         8.14 o                         
  -3   1  11        243.76        241.54        13.54 o                         
  -2   1  11        220.11        173.99        23.23 o                         
  -1   1  11        185.09        172.88         6.69 o                         
   0   1  11        408.91        381.41        10.17 o                         
   1   1  11        186.13        166.52         6.79 o                         
   2   1  11        220.86        210.22        10.49 o                         
   3   1  11        243.92        216.46         9.23 o                         
   4   1  11        137.92        120.90         7.53 o                         
   5   1  11          8.58          0.95         4.85 o                         
   6   1  11         53.29         63.95         7.16 o                         
   7   1  11         52.38         42.60         8.36 o                         
   8   1  11         90.84         90.74         9.79 o                         
   9   1  11         45.18         44.93        11.46 o                         
  10   1  11         66.25         50.87        18.78 o                         
 -10   2  11        104.91        103.23        16.87 o                         
  -9   2  11         56.28         38.17        11.34 o                         
  -8   2  11         43.49         26.15         8.05 o                         
  -7   2  11        109.66         87.78        11.34 o                         
  -6   2  11         20.91         19.11         7.58 o                         
  -5   2  11         12.10         13.65         7.37 o                         
  -4   2  11        936.80        891.36        34.16 o                         
  -3   2  11         76.72         71.70         9.27 o                         
  -2   2  11        954.38        888.79        20.94 o                         
  -1   2  11        334.99        325.16         8.65 o                         
   0   2  11         45.36         44.33         5.37 o                         
   1   2  11        335.20        329.58         8.88 o                         
   2   2  11        963.00        883.42        15.98 o                         
   3   2  11         77.24         57.13         5.77 o                         
   4   2  11        933.56        886.29        21.59 o                         
   5   2  11         11.39         16.06         7.97 o                         
   6   2  11         19.48         24.10         6.30 o                         
   7   2  11        110.69        105.22         9.64 o                         
   8   2  11         43.55         42.39        10.19 o                         
   9   2  11         58.14         38.06        14.53 o                         
  10   2  11        100.86        120.86        26.71 o                         
 -10   3  11         40.03         19.53        10.59 o                         
  -9   3  11        101.06        123.81        17.52 o                         
  -8   3  11         30.39         46.92        11.54 o                         
  -7   3  11        267.97        278.54        21.07 o                         
  -6   3  11        457.03        490.28        22.90 o                         
  -5   3  11        255.43        242.90        21.46 o                         
  -4   3  11        145.84        131.75        15.70 o                         
  -3   3  11         54.84         71.65         6.04 o                         
  -2   3  11        188.48        177.34         9.72 o                         
  -1   3  11         37.95         54.10         4.89 o                         
   0   3  11         23.28         16.20         4.58 o                         
   1   3  11         34.79         35.34         5.08 o                         
   2   3  11        192.90        174.81         8.93 o                         
   3   3  11         54.45         50.41         5.90 o                         
   4   3  11        146.55        137.14         8.63 o                         
   5   3  11        246.74        232.09        13.87 o                         
   6   3  11        458.99        485.74        22.98 o                         
   7   3  11        272.43        314.22        14.96 o                         
   8   3  11         28.48         26.97         7.64 o                         
   9   3  11        103.40        140.04        14.98 o                         
  10   3  11         39.45         24.53        17.26 o                         
  -9   4  11         59.25         61.85        16.61 o                         
  -8   4  11         31.06         13.40        12.84 o                         
  -7   4  11         63.67         55.08        16.41 o                         
  -6   4  11        144.68        122.85        15.99 o                         
  -5   4  11        553.17        526.95        35.41 o                         
  -4   4  11         65.03         58.35        12.40 o                         
  -3   4  11        587.90        600.99        26.37 o                         
  -2   4  11        709.15        671.15        19.78 o                         
  -1   4  11        238.26        239.68         9.62 o                         
   0   4  11          3.21          4.18         3.38 o                         
   1   4  11        244.13        243.17        10.96 o                         
   2   4  11        706.85        659.47        16.97 o                         
   3   4  11        573.21        525.96        19.57 o                         
   4   4  11         59.64         47.70         5.86 o                         
   5   4  11        552.74        566.62        21.29 o                         
   6   4  11        147.00        142.52        11.79 o                         
   7   4  11         63.48         57.75         8.16 o                         
   8   4  11         30.20         41.58        10.69 o                         
   9   4  11         60.00         83.76        13.13 o                         
  -9   5  11         93.25         82.67        15.77 o                         
  -8   5  11        111.59        116.48        17.28 o                         
  -7   5  11         63.83         78.95        14.48 o                         
  -6   5  11        176.18        166.55        18.73 o                         
  -5   5  11         14.88          3.50         7.98 o                         
  -4   5  11         56.56         46.25        13.54 o                         
  -3   5  11         99.34         97.11         9.37 o                         
  -2   5  11         51.29         63.54         7.60 o                         
  -1   5  11        420.83        445.19        13.73 o                         
   0   5  11       1063.76       1056.97        23.28 o                         
   1   5  11        428.19        434.88        14.93 o                         
   2   5  11         51.13         49.61         6.45 o                         
   3   5  11         99.22        116.33         7.80 o                         
   4   5  11         55.87         36.79         5.25 o                         
   5   5  11         16.10         17.94         6.50 o                         
   6   5  11        175.59        179.73        14.90 o                         
   7   5  11         63.50         68.58        11.13 o                         
   8   5  11        111.49        143.09        15.76 o                         
   9   5  11         92.45         72.47        23.06 o                         
  -8   6  11          4.04         19.11         9.95 o                         
  -7   6  11         36.28         42.49        12.82 o                         
  -6   6  11          2.73         -2.57        10.32 o                         
  -5   6  11        258.56        256.69        49.47 o                         
  -4   6  11         32.67         21.84        10.25 o                         
  -3   6  11         47.37         54.48         9.59 o                         
  -2   6  11         41.18         40.53         9.26 o                         
  -1   6  11          3.11          8.16         4.33 o                         
   0   6  11         52.65         51.82         7.42 o                         
   1   6  11          2.47          9.27         5.27 o                         
   2   6  11         39.82         45.48         7.06 o                         
   3   6  11         46.64         46.28         6.86 o                         
   4   6  11         31.43         32.83         5.33 o                         
   5   6  11        255.69        277.54        15.25 o                         
   6   6  11          2.48          7.44         7.97 o                         
   7   6  11         36.49         30.12        11.31 o                         
   8   6  11          4.60         31.74        10.61 o                         
   9   6  11        108.88         98.22        26.20 o                         
  -8   7  11        101.04        111.94        17.66 o                         
  -7   7  11         10.58         10.64         9.95 o                         
  -6   7  11        209.70        223.02        22.48 o                         
  -5   7  11         10.79         20.35        10.25 o                         
  -4   7  11         16.39         16.79        10.37 o                         
  -3   7  11         19.61         31.04         7.53 o                         
  -2   7  11        218.10        235.02        16.04 o                         
  -1   7  11         93.98         86.42        11.89 o                         
   0   7  11         72.92         65.40         6.86 o                         
   1   7  11         92.60        105.73        12.91 o                         
   2   7  11        211.08        207.39        13.68 o                         
   3   7  11         20.17         24.35         5.91 o                         
   4   7  11         17.57         20.30         5.59 o                         
   5   7  11         11.02         11.04         7.79 o                         
   6   7  11        210.04        229.82        18.17 o                         
   7   7  11         10.79          8.05         9.14 o                         
   8   7  11         98.76        124.76        15.56 o                         
  -7   8  11         12.32          6.13        20.78 o                         
  -6   8  11          8.14          5.52         9.10 o                         
  -5   8  11         23.64         15.02        21.08 o                         
  -4   8  11         54.40         39.64        10.63 o                         
  -3   8  11        163.34        181.64        16.66 o                         
  -2   8  11         54.11         59.33         9.49 o                         
  -1   8  11         84.24         91.12        11.32 o                         
   0   8  11         63.92         88.09         8.82 o                         
   1   8  11         86.87         85.80         9.14 o                         
   2   8  11         53.26         60.02         7.22 o                         
   3   8  11        156.99        156.17        11.68 o                         
   4   8  11         54.34         49.78         7.26 o                         
   5   8  11         24.02         21.22         9.54 o                         
   6   8  11          8.40          2.47         8.44 o                         
   7   8  11         11.80         18.83         8.96 o                         
   8   8  11         11.52         21.35        18.21 o                         
  -7   9  11         30.90         56.22        22.36 o                         
  -6   9  11        367.56        442.81        32.29 o                         
  -5   9  11         46.57         47.88        12.00 o                         
  -4   9  11         35.00         34.76        12.34 o                         
  -3   9  11        193.75        212.10        22.38 o                         
  -2   9  11        178.63        185.18        14.94 o                         
  -1   9  11         21.48         24.90        10.94 o                         
   0   9  11         41.58         57.48         7.86 o                         
   1   9  11         20.66         17.52         5.81 o                         
   2   9  11        180.29        186.72        12.59 o                         
   3   9  11        192.38        187.11        12.81 o                         
   4   9  11         35.55         33.70        10.35 o                         
   5   9  11         47.38         48.92        11.20 o                         
   6   9  11        372.77        407.06        25.03 o                         
   7   9  11         31.78         29.33        17.94 o                         
  -6  10  11         39.03         40.55        13.78 o                         
  -5  10  11        202.82        229.03        23.77 o                         
  -4  10  11         63.39         53.72        25.23 o                         
  -3  10  11         94.00        107.63        15.70 o                         
  -2  10  11         17.77          5.46         7.63 o                         
  -1  10  11         80.46         84.92        11.97 o                         
   0  10  11          0.53         17.43        11.71 o                         
   1  10  11         77.19         70.98         9.01 o                         
   2  10  11         17.42         15.28         6.93 o                         
   3  10  11         92.40        111.92        10.51 o                         
   4  10  11         63.58         43.35        19.14 o                         
   5  10  11        206.45        219.38        22.94 o                         
   6  10  11         39.42         69.64        15.83 o                         
  -5  11  11          1.37         -7.04        20.14 o                         
  -4  11  11          0.69         17.55        15.23 o                         
  -3  11  11         59.58         70.20        10.92 o                         
  -2  11  11         65.41         56.01        10.05 o                         
  -1  11  11         76.61         68.76        11.65 o                         
   0  11  11        100.77        120.82        13.15 o                         
   1  11  11         75.87         74.91         9.62 o                         
   2  11  11         67.75         68.54         9.04 o                         
   3  11  11         60.42         52.54         9.66 o                         
   4  11  11          0.93         11.58         9.93 o                         
   5  11  11          1.08          5.95        16.10 o                         
   6  11  11          4.45         42.15        20.45 o                         
  -4  12  11          0.27        -30.03        20.08 o                         
  -3  12  11        106.72        126.79        14.33 o                         
  -2  12  11        119.34        127.92        14.38 o                         
  -1  12  11         24.74         19.04         8.60 o                         
   0  12  11          1.51          1.32         7.10 o                         
   1  12  11         24.13         15.66         7.91 o                         
   2  12  11        119.00        120.30        14.04 o                         
   3  12  11        106.95        105.42        13.06 o                         
   4  12  11          0.55          1.23        25.52 o                         
   5  12  11         41.28         43.05        18.49 o                         
  -3  13  11         32.30         39.17        13.12 o                         
  -2  13  11         29.61         18.02         8.46 o                         
  -1  13  11         76.48         73.14        12.17 o                         
   0  13  11          1.26          4.57         8.20 o                         
   1  13  11         73.29         93.33        16.48 o                         
   2  13  11         30.56         39.72         9.87 o                         
   3  13  11         32.72         34.71        14.62 o                         
   4  13  11          9.87         20.08        16.26 o                         
  -2  14  11        120.84        136.55        19.54 o                         
  -1  14  11         66.47         58.00        23.53 o                         
   0  14  11         28.45         16.21        16.42 o                         
   1  14  11         66.58         66.15        14.70 o                         
   2  14  11        120.18        170.41        27.66 o                         
   0   0  12        227.87        230.75        18.95 o                         
   1   0  12        493.65        450.68        18.01 o                         
   2   0  12          4.56         10.64         6.07 o                         
   3   0  12          5.66         15.25         8.39 o                         
   4   0  12         62.17         69.66         8.72 o                         
   5   0  12          0.61         -1.02         8.40 o                         
   6   0  12        199.77        198.94        20.00 o                         
   7   0  12        182.82        203.74        20.23 o                         
   8   0  12        278.04        254.17        22.67 o                         
   9   0  12          2.20         13.46         9.14 o                         
  -9   1  12        125.56        126.89        18.07 o                         
  -8   1  12          8.95          8.03        14.90 o                         
  -7   1  12         25.72         16.96        10.08 o                         
  -6   1  12        314.68        323.32        46.30 o                         
  -5   1  12        733.09        678.12        34.97 o                         
  -4   1  12        238.90        234.39        14.34 o                         
  -3   1  12        548.71        561.70        37.92 o                         
  -2   1  12         62.38         50.65         8.47 o                         
  -1   1  12         69.30         74.92         8.29 o                         
   0   1  12       1166.92       1073.92        20.93 o                         
   1   1  12         68.10         78.38         7.47 o                         
   2   1  12         60.82         67.83         7.25 o                         
   3   1  12        528.79        512.79        18.39 o                         
   4   1  12        242.88        235.05        12.49 o                         
   5   1  12        741.99        730.35        33.79 o                         
   6   1  12        313.95        345.00        25.14 o                         
   7   1  12         25.34         19.53         9.65 o                         
   8   1  12          8.66         -1.33         9.43 o                         
   9   1  12        128.43        133.39        28.41 o                         
  -9   2  12         63.93         54.93        13.53 o                         
  -8   2  12        157.82        154.34        19.16 o                         
  -7   2  12         28.42         27.48        11.37 o                         
  -6   2  12        585.11        558.74        32.84 o                         
  -5   2  12        151.62        140.45        17.63 o                         
  -4   2  12         90.46         74.92         9.07 o                         
  -3   2  12         33.89         32.59         7.62 o                         
  -2   2  12        131.54        144.11        10.96 o                         
  -1   2  12         58.74         52.68         7.31 o                         
   0   2  12       1280.90       1233.04        22.95 o                         
   1   2  12         58.06         50.05         5.53 o                         
   2   2  12        127.65        134.23         8.12 o                         
   3   2  12         36.40         27.48         4.93 o                         
   4   2  12         90.04         88.75         7.42 o                         
   5   2  12        147.75        145.39        21.23 o                         
   6   2  12        589.57        620.88        23.73 o                         
   7   2  12         30.35         29.30         7.59 o                         
   8   2  12        153.21        169.04        15.78 o                         
   9   2  12         66.47         40.29        18.25 o                         
  -9   3  12        229.37        198.47        22.58 o                         
  -8   3  12         28.48         18.07         9.33 o                         
  -7   3  12         15.85         24.37        16.49 o                         
  -6   3  12         94.79         90.93        15.76 o                         
  -5   3  12        360.04        376.17        26.97 o                         
  -4   3  12        141.86        139.47        16.79 o                         
  -3   3  12        173.73        179.81        13.65 o                         
  -2   3  12        509.67        469.33        15.82 o                         
  -1   3  12        128.04        121.21        12.49 o                         
   0   3  12        654.64        608.69        16.53 o                         
   1   3  12        126.53        115.38         7.45 o                         
   2   3  12        511.74        473.73        14.47 o                         
   3   3  12        170.02        183.61         9.48 o                         
   4   3  12        147.65        128.15         8.58 o                         
   5   3  12        365.27        367.51        17.75 o                         
   6   3  12         93.23        119.49        12.04 o                         
   7   3  12         16.44         20.03         7.37 o                         
   8   3  12         28.72         17.15         7.77 o                         
   9   3  12        225.98        228.37        34.80 o                         
  -9   4  12         18.44         39.39        20.83 o                         
  -8   4  12        116.93        117.81        17.90 o                         
  -7   4  12        157.62        149.08        20.71 o                         
  -6   4  12         16.44          4.91         9.72 o                         
  -5   4  12        159.78        159.08        18.52 o                         
  -4   4  12         11.93         24.98        14.67 o                         
  -3   4  12        222.07        191.57        16.48 o                         
  -2   4  12        421.54        417.28        15.88 o                         
  -1   4  12        187.51        190.19        11.34 o                         
   0   4  12         42.61         40.91         5.50 o                         
   1   4  12        179.53        180.43         9.75 o                         
   2   4  12        416.53        398.45        13.47 o                         
   3   4  12        226.22        222.51        10.37 o                         
   4   4  12         12.29         17.15         7.12 o                         
   5   4  12        154.32        154.50        12.04 o                         
   6   4  12         16.72         13.01         7.11 o                         
   7   4  12        153.75        145.38        12.52 o                         
   8   4  12        114.51        102.79        14.33 o                         
   9   4  12         18.27          1.96        15.85 o                         
  -8   5  12         20.80          9.53        15.44 o                         
  -7   5  12        115.14        109.31        29.41 o                         
  -6   5  12        107.41        101.54        15.67 o                         
  -5   5  12         59.03         54.54        13.58 o                         
  -4   5  12          2.75          3.47        17.24 o                         
  -3   5  12          6.28         30.42        10.90 o                         
  -2   5  12        190.13        195.70        11.54 o                         
  -1   5  12        287.25        308.18        14.42 o                         
   0   5  12          0.25          3.74         5.12 o                         
   1   5  12        288.80        304.09        12.68 o                         
   2   5  12        193.14        192.23        10.61 o                         
   3   5  12          5.80          3.31         4.11 o                         
   4   5  12          4.05         11.02         7.06 o                         
   5   5  12         60.93         73.12         8.94 o                         
   6   5  12        104.36        100.44        10.36 o                         
   7   5  12        113.50        117.59        16.32 o                         
   8   5  12         19.36         37.02        14.15 o                         
  -8   6  12         30.06         17.58        14.25 o                         
  -7   6  12         30.89         35.28        12.53 o                         
  -6   6  12         49.48         47.90        13.49 o                         
  -5   6  12         24.02         51.67        14.01 o                         
  -4   6  12         85.74         62.12        13.28 o                         
  -3   6  12          5.62          6.06         8.67 o                         
  -2   6  12        250.47        220.82        14.57 o                         
  -1   6  12         85.21         79.35         8.24 o                         
   0   6  12         14.00         14.95         4.69 o                         
   1   6  12         79.98         81.74         7.68 o                         
   2   6  12        248.35        207.09        11.29 o                         
   3   6  12          5.20          7.70         4.86 o                         
   4   6  12         83.17         72.50         9.26 o                         
   5   6  12         26.68         18.91         8.08 o                         
   6   6  12         51.48         45.10        10.94 o                         
   7   6  12         30.14         29.60         9.34 o                         
   8   6  12         28.50         34.53        28.54 o                         
  -7   7  12          2.81          4.54        11.71 o                         
  -6   7  12          1.87          4.66        11.60 o                         
  -5   7  12         52.30         35.03        13.22 o                         
  -4   7  12         43.02         31.64        13.50 o                         
  -3   7  12         34.65         30.95        11.06 o                         
  -2   7  12        627.87        588.40        24.67 o                         
  -1   7  12         30.18         37.92        10.64 o                         
   0   7  12         90.27        109.31        10.20 o                         
   1   7  12         29.39         41.63         6.18 o                         
   2   7  12        623.90        632.93        20.10 o                         
   3   7  12         34.05         26.82         6.05 o                         
   4   7  12         39.94         32.55         7.14 o                         
   5   7  12         50.55         35.76         9.82 o                         
   6   7  12          2.06         -5.44         8.87 o                         
   7   7  12          2.47         -3.96        10.24 o                         
  -6   8  12         22.38          5.15        19.27 o                         
  -5   8  12         62.52         45.51        11.76 o                         
  -4   8  12         40.64         38.24        12.69 o                         
  -3   8  12         86.64         61.96        12.86 o                         
  -2   8  12          6.75         12.41         7.38 o                         
  -1   8  12        555.66        571.87        25.38 o                         
   0   8  12         80.05         91.68        10.70 o                         
   1   8  12        549.49        566.12        20.82 o                         
   2   8  12          7.32         15.16         5.33 o                         
   3   8  12         87.75         92.03         8.81 o                         
   4   8  12         41.55         34.59         8.07 o                         
   5   8  12         60.64         48.55        10.27 o                         
   6   8  12         22.47         17.41         9.80 o                         
   7   8  12        127.96        136.79        15.87 o                         
  -6   9  12         62.86         59.89        16.16 o                         
  -5   9  12         15.99         12.56         9.41 o                         
  -4   9  12        100.74        114.83        30.70 o                         
  -3   9  12         17.68         24.50        11.33 o                         
  -2   9  12        186.25        197.83        25.80 o                         
  -1   9  12        167.07        179.28        18.03 o                         
   0   9  12         42.98         28.03         8.16 o                         
   1   9  12        169.80        169.37        16.68 o                         
   2   9  12        188.33        189.58        13.12 o                         
   3   9  12         17.58         26.82         6.81 o                         
   4   9  12        100.66        101.64        11.35 o                         
   5   9  12         15.95         45.55        10.76 o                         
   6   9  12         61.75         79.38        13.27 o                         
   7   9  12         17.96         16.06        18.37 o                         
  -5  10  12        121.09        117.25        18.56 o                         
  -4  10  12         33.56         33.10        12.46 o                         
  -3  10  12        114.60        128.46        17.89 o                         
  -2  10  12         33.04         64.65        15.91 o                         
  -1  10  12        254.03        267.50        21.16 o                         
   0  10  12          1.89         -1.59         7.49 o                         
   1  10  12        251.95        250.40        18.04 o                         
   2  10  12         31.17         29.52         6.74 o                         
   3  10  12        115.69        133.00        11.54 o                         
   4  10  12         32.51         33.76        10.69 o                         
   5  10  12        118.44        125.56        20.04 o                         
   6  10  12         58.86         17.51        15.71 o                         
  -4  11  12         37.72         14.87        17.50 o                         
  -3  11  12         52.38         70.19        19.00 o                         
  -2  11  12        246.46        249.10        23.98 o                         
  -1  11  12         75.61        100.14        12.81 o                         
   0  11  12         28.02         35.88         9.86 o                         
   1  11  12         72.94         97.62        12.63 o                         
   2  11  12        246.87        284.82        19.43 o                         
   3  11  12         50.19         65.27        11.11 o                         
   4  11  12         40.43         26.56        11.69 o                         
   5  11  12        187.42        209.48        33.16 o                         
  -3  12  12         14.96         45.18        17.92 o                         
  -2  12  12         49.42         61.71        12.18 o                         
  -1  12  12         86.47         94.19        16.63 o                         
   0  12  12        138.92        197.78        17.15 o                         
   1  12  12         88.53        115.21        13.36 o                         
   2  12  12         49.72         40.69        11.21 o                         
   3  12  12         14.97         26.31        12.10 o                         
   4  12  12         36.97         27.65        16.67 o                         
  -2  13  12          4.30          2.50        14.48 o                         
  -1  13  12         94.00         92.97        16.99 o                         
   0  13  12         31.82         40.25        10.33 o                         
   1  13  12         91.97         83.84        15.42 o                         
   2  13  12          4.77         13.28        15.90 o                         
   1   0  13          0.04          1.96         5.93 o                         
   2   0  13        123.22        119.56        11.67 o                         
   3   0  13        116.70        103.53        11.14 o                         
   4   0  13         56.25         69.13        26.28 o                         
   5   0  13          3.76         16.69        11.11 o                         
   6   0  13        122.49        139.41        17.55 o                         
   7   0  13         10.21          2.95        12.85 o                         
   8   0  13        177.70        160.09        19.57 o                         
   9   0  13          0.72          0.20        14.29 o                         
  -9   1  13         57.33         64.29        21.50 o                         
  -8   1  13        307.03        304.63        26.48 o                         
  -7   1  13         13.71         13.15        10.83 o                         
  -6   1  13        100.95        114.29        16.74 o                         
  -5   1  13         42.57         45.50        12.09 o                         
  -4   1  13        190.90        194.58        32.07 o                         
  -3   1  13         13.83         17.48         6.76 o                         
  -2   1  13        906.60        878.12        30.09 o                         
  -1   1  13          0.81          6.34         6.64 o                         
   0   1  13         60.19         59.72         9.91 o                         
   1   1  13          1.29          3.97         5.97 o                         
   2   1  13        912.40        899.66        23.38 o                         
   3   1  13         14.51         11.27         5.50 o                         
   4   1  13        191.43        171.76        18.19 o                         
   5   1  13         40.89         32.17        11.34 o                         
   6   1  13         99.52        130.23        31.86 o                         
   7   1  13         14.84         37.58        12.17 o                         
   8   1  13        304.47        318.82        22.01 o                         
  -9   2  13         40.62         30.16        17.79 o                         
  -8   2  13         29.05         23.96        11.22 o                         
  -7   2  13        361.23        403.59        60.01 o                         
  -6   2  13         50.95         57.17        12.86 o                         
  -5   2  13        208.53        186.58        28.51 o                         
  -4   2  13         47.48         39.45        25.19 o                         
  -3   2  13        148.04        159.52        21.19 o                         
  -2   2  13         39.92         31.92         8.04 o                         
  -1   2  13        230.61        239.77        11.82 o                         
   0   2  13         20.12         17.30         4.94 o                         
   1   2  13        223.86        236.49        10.32 o                         
   2   2  13         37.82         41.93         5.72 o                         
   3   2  13        149.28        142.78         9.14 o                         
   4   2  13         49.83         50.94         8.20 o                         
   5   2  13        200.16        199.77        13.72 o                         
   6   2  13         49.02         43.57         8.34 o                         
   7   2  13        361.99        363.34        19.31 o                         
   8   2  13         30.09         29.02         9.76 o                         
  -8   3  13         52.65         67.34        15.49 o                         
  -7   3  13         42.83         57.83        13.92 o                         
  -6   3  13         59.58         63.13        13.53 o                         
  -5   3  13         74.61         89.82        19.62 o                         
  -4   3  13         23.94         25.99        11.78 o                         
  -3   3  13         60.19         54.34         9.51 o                         
  -2   3  13       1299.85       1243.52        37.75 o                         
  -1   3  13        279.64        317.63        16.50 o                         
   0   3  13        107.35        115.54         9.42 o                         
   1   3  13        277.07        292.94        11.46 o                         
   2   3  13       1299.21       1235.23        25.40 o                         
   3   3  13         58.68         59.66         6.30 o                         
   4   3  13         22.85         17.86         6.27 o                         
   5   3  13         76.47         65.96         8.74 o                         
   6   3  13         59.30         73.18         9.25 o                         
   7   3  13         45.37         52.39         9.09 o                         
   8   3  13         52.28         57.34        11.50 o                         
  -8   4  13        120.66        137.39        20.51 o                         
  -7   4  13         38.71         39.03        12.72 o                         
  -6   4  13         39.42         30.40         9.97 o                         
  -5   4  13         66.95         77.53        13.62 o                         
  -4   4  13         10.57         -2.24        10.97 o                         
  -3   4  13        179.30        212.20        19.00 o                         
  -2   4  13        308.42        312.83        22.95 o                         
  -1   4  13         11.35          9.52         7.70 o                         
   0   4  13        895.29        816.75        24.46 o                         
   1   4  13         12.43         16.81         4.84 o                         
   2   4  13        302.28        309.06        12.33 o                         
   3   4  13        179.50        218.59        10.76 o                         
   4   4  13          9.41         12.60         7.27 o                         
   5   4  13         64.60         65.85         9.23 o                         
   6   4  13         39.72         35.24         7.88 o                         
   7   4  13         36.16         45.61        10.32 o                         
   8   4  13        122.44        128.35        15.61 o                         
  -7   5  13        127.23        141.46        18.63 o                         
  -6   5  13         62.63         60.48        13.97 o                         
  -5   5  13        175.72        158.34        22.75 o                         
  -4   5  13         17.94          8.85         9.38 o                         
  -3   5  13         17.80         22.37        10.33 o                         
  -2   5  13         15.94         13.81         7.61 o                         
  -1   5  13        144.30        159.46        11.52 o                         
   0   5  13         71.82         80.34         8.70 o                         
   1   5  13        145.11        160.12         9.89 o                         
   2   5  13         14.53         15.88         5.45 o                         
   3   5  13         20.27         34.34         5.46 o                         
   4   5  13         18.48         19.40         6.89 o                         
   5   5  13        172.82        202.02        14.19 o                         
   6   5  13         65.49         71.65         9.55 o                         
   7   5  13        129.62        131.77        15.18 o                         
   8   5  13         50.08         39.63        18.58 o                         
  -7   6  13         38.09         36.33        12.77 o                         
  -6   6  13         75.47         62.30        13.09 o                         
  -5   6  13        249.27        218.41        22.26 o                         
  -4   6  13         66.69         67.54        14.56 o                         
  -3   6  13        181.89        189.68        19.95 o                         
  -2   6  13         47.89         35.78        12.15 o                         
  -1   6  13          8.14         12.23         5.45 o                         
   0   6  13         68.50         77.75        12.03 o                         
   1   6  13          7.13          2.38         5.31 o                         
   2   6  13         45.31         34.94         8.91 o                         
   3   6  13        178.93        179.22        11.03 o                         
   4   6  13         67.42         45.72         7.76 o                         
   5   6  13        247.78        266.85        15.94 o                         
   6   6  13         73.47         90.53        13.22 o                         
   7   6  13         39.72         58.70        11.42 o                         
  -6   7  13        174.90        193.44        22.15 o                         
  -5   7  13         32.47         28.93        11.64 o                         
  -4   7  13          0.18         -3.46         8.84 o                         
  -3   7  13         11.57         24.45        11.22 o                         
  -2   7  13        103.43        113.70        16.55 o                         
  -1   7  13         76.97         96.34        11.34 o                         
   0   7  13         13.45         15.72         5.76 o                         
   1   7  13         79.74        104.16        12.10 o                         
   2   7  13        100.76        114.50         9.18 o                         
   3   7  13         12.33         28.72         6.31 o                         
   4   7  13          0.24          6.47         6.58 o                         
   5   7  13         31.45         46.20         9.81 o                         
   6   7  13        177.83        171.15        24.45 o                         
   7   7  13         16.26          5.30        19.23 o                         
  -5   8  13         58.70         70.35        21.85 o                         
  -4   8  13         11.17          2.13        10.00 o                         
  -3   8  13         29.19         20.87         9.72 o                         
  -2   8  13        185.68        185.71        20.49 o                         
  -1   8  13         34.68         48.66         9.67 o                         
   0   8  13        289.15        268.40        17.91 o                         
   1   8  13         33.33         36.12         8.22 o                         
   2   8  13        182.04        185.27        11.71 o                         
   3   8  13         27.77         28.55         6.29 o                         
   4   8  13         10.78          6.87         6.58 o                         
   5   8  13         60.63         66.20        16.52 o                         
   6   8  13        189.55        212.92        19.14 o                         
   7   8  13         57.47         59.94        20.28 o                         
  -5   9  13          0.65          6.03        10.39 o                         
  -4   9  13         11.44         20.12        11.53 o                         
  -3   9  13        246.35        264.63        24.44 o                         
  -2   9  13         28.53         13.77        11.79 o                         
  -1   9  13         89.81        120.67        13.30 o                         
   0   9  13        101.08        137.13        13.43 o                         
   1   9  13         89.62        111.81        12.70 o                         
   2   9  13         27.01         35.71         9.70 o                         
   3   9  13        248.43        268.79        15.64 o                         
   4   9  13         11.52         15.71         6.85 o                         
   5   9  13          0.90          8.94         8.58 o                         
   6   9  13         15.94         23.09        16.09 o                         
  -4  10  13         11.14         20.65        11.69 o                         
  -3  10  13         65.06         49.27        18.04 o                         
  -2  10  13        113.98        104.30        16.96 o                         
  -1  10  13         50.76         66.36        13.84 o                         
   0  10  13         48.06         59.20        10.93 o                         
   1  10  13         52.12         73.80        14.77 o                         
   2  10  13        114.38        121.48        13.29 o                         
   3  10  13         62.20         71.48        17.98 o                         
   4  10  13         12.01         29.31        11.61 o                         
   5  10  13         65.67         82.81        16.77 o                         
  -3  11  13        121.19        119.26        26.73 o                         
  -2  11  13         40.71         30.14        11.39 o                         
  -1  11  13         92.76         86.32        12.31 o                         
   0  11  13         10.84         17.95         8.34 o                         
   1  11  13         89.98         81.29        17.58 o                         
   2  11  13         40.16         69.94        11.55 o                         
   3  11  13        122.65        128.07        26.70 o                         
   4  11  13         21.79         13.83        10.89 o                         
  -2  12  13        143.37        177.58        32.65 o                         
  -1  12  13         12.47          6.78         8.76 o                         
   0  12  13          5.31         24.09        10.08 o                         
   1  12  13         13.61         12.39         7.78 o                         
   2  12  13        144.69         94.95        16.77 o                         
   3  12  13          3.69         -0.35        17.18 o                         
   0   0  14          8.32         11.00         9.71 o                         
   1   0  14         27.45         17.28         6.43 o                         
   2   0  14          3.06         -6.19         7.15 o                         
   3   0  14        290.14        303.03        17.74 o                         
   4   0  14          1.78          3.59        17.51 o                         
   5   0  14        183.69        212.94        21.33 o                         
   6   0  14         35.06         26.41        10.62 o                         
   7   0  14          4.30         21.43        17.48 o                         
   8   0  14         89.85         74.61        20.83 o                         
  -8   1  14        186.27        186.41        30.99 o                         
  -7   1  14         13.76         19.21        10.53 o                         
  -6   1  14        167.57        169.99        19.81 o                         
  -5   1  14        119.45        132.45        17.46 o                         
  -4   1  14         25.17         20.30        10.67 o                         
  -3   1  14        108.36        133.23        14.37 o                         
  -2   1  14        254.86        235.12        16.25 o                         
  -1   1  14         33.03         23.02         6.80 o                         
   0   1  14        110.83        108.38        11.48 o                         
   1   1  14         33.69         28.12         5.57 o                         
   2   1  14        261.86        235.35        12.16 o                         
   3   1  14        108.11        134.56        12.83 o                         
   4   1  14         25.89         16.04        16.78 o                         
   5   1  14        120.55        132.88        17.10 o                         
   6   1  14        164.56        157.81        15.57 o                         
   7   1  14         13.13          9.41         8.22 o                         
   8   1  14        182.68        189.36        21.38 o                         
  -8   2  14         10.47         33.63        19.86 o                         
  -7   2  14         32.89         30.51        11.96 o                         
  -6   2  14         62.95         69.88        15.40 o                         
  -5   2  14        147.24        154.92        19.85 o                         
  -4   2  14        127.09        148.87        18.24 o                         
  -3   2  14        112.24        124.73        13.89 o                         
  -2   2  14         55.56         46.10         8.43 o                         
  -1   2  14         15.72         14.52         7.16 o                         
   0   2  14        321.71        265.81        12.41 o                         
   1   2  14         15.04         16.06         5.37 o                         
   2   2  14         57.14         54.30         8.97 o                         
   3   2  14        113.74        114.65        10.96 o                         
   4   2  14        130.36        119.38        10.94 o                         
   5   2  14        149.30        168.42        13.12 o                         
   6   2  14         63.16         65.48         9.61 o                         
   7   2  14         32.61         35.01        10.95 o                         
   8   2  14          9.98          2.41        14.09 o                         
  -8   3  14         23.38          6.12        15.38 o                         
  -7   3  14         44.80         26.57        11.76 o                         
  -6   3  14        159.27        157.28        20.19 o                         
  -5   3  14          7.42         10.04        10.82 o                         
  -4   3  14         45.50         31.80        12.20 o                         
  -3   3  14          0.20          2.36         7.87 o                         
  -2   3  14        176.83        172.22        22.88 o                         
  -1   3  14         58.06         66.96        10.35 o                         
   0   3  14        135.42        143.65        10.61 o                         
   1   3  14         60.98         63.39         7.43 o                         
   2   3  14        172.52        158.96         9.26 o                         
   3   3  14          0.18          3.15         4.49 o                         
   4   3  14         46.93         41.01         7.90 o                         
   5   3  14          8.09         12.31         7.78 o                         
   6   3  14        162.00        186.90        14.16 o                         
   7   3  14         42.04         51.96         9.53 o                         
  -7   4  14         62.51         79.83        16.34 o                         
  -6   4  14         30.06         33.98        16.86 o                         
  -5   4  14         71.73         51.43        17.28 o                         
  -4   4  14        121.79        130.68        18.78 o                         
  -3   4  14         73.09         79.22        10.76 o                         
  -2   4  14         59.26         56.94         9.97 o                         
  -1   4  14         53.28         47.93         9.69 o                         
   0   4  14          5.34          9.98         5.87 o                         
   1   4  14         54.64         54.40         7.70 o                         
   2   4  14         59.20         56.59         6.26 o                         
   3   4  14         73.86         91.17         7.87 o                         
   4   4  14        119.55        130.48        11.66 o                         
   5   4  14         71.43         63.81        11.95 o                         
   6   4  14         30.05         46.96         9.18 o                         
   7   4  14         63.50         86.69        12.90 o                         
  -7   5  14         62.67         78.17        25.23 o                         
  -6   5  14        125.44        151.82        19.94 o                         
  -5   5  14         30.49         68.89        17.55 o                         
  -4   5  14          9.22         -7.58        12.70 o                         
  -3   5  14         54.42         86.69        16.71 o                         
  -2   5  14         17.73         26.32        10.80 o                         
  -1   5  14        101.12        101.57        11.99 o                         
   0   5  14        338.37        342.59        16.61 o                         
   1   5  14        102.27        119.27        10.63 o                         
   2   5  14         18.07         29.94         6.75 o                         
   3   5  14         53.90         52.73         6.55 o                         
   4   5  14          9.41          7.46         6.19 o                         
   5   5  14         32.33         65.24         9.81 o                         
   6   5  14        128.03        144.03        15.97 o                         
   7   5  14         59.92         92.72        16.35 o                         
  -6   6  14         19.75         41.43        24.31 o                         
  -5   6  14         44.95         53.51        19.80 o                         
  -4   6  14         76.42         96.45        21.49 o                         
  -3   6  14          3.41         15.20        11.12 o                         
  -2   6  14        294.37        285.84        24.39 o                         
  -1   6  14          4.36          7.56         7.56 o                         
   0   6  14         13.33         19.96         7.86 o                         
   1   6  14          4.06          0.96         5.97 o                         
   2   6  14        293.74        295.47        19.59 o                         
   3   6  14          3.02          2.35         6.85 o                         
   4   6  14         77.18         63.71         9.03 o                         
   5   6  14         46.21         48.42         8.62 o                         
   6   6  14         20.35         -1.24         7.99 o                         
   7   6  14         31.35         25.73        14.92 o                         
  -5   7  14         45.21         46.22        18.47 o                         
  -4   7  14          2.64         -5.49         8.73 o                         
  -3   7  14         63.76         59.58        13.35 o                         
  -2   7  14         24.53         39.93        11.72 o                         
  -1   7  14        122.68        111.84        16.73 o                         
   0   7  14          1.97          0.38         6.10 o                         
   1   7  14        122.80        142.21        12.12 o                         
   2   7  14         24.77         28.17         7.49 o                         
   3   7  14         64.87         58.32        10.51 o                         
   4   7  14          2.73        -10.71         7.14 o                         
   5   7  14         42.99         37.11         9.51 o                         
   6   7  14         15.61         24.44        11.51 o                         
   7   7  14         35.43         38.06        18.87 o                         
  -4   8  14         89.43        132.13        19.63 o                         
  -3   8  14          7.08          0.31        15.14 o                         
  -2   8  14        100.98        100.65        16.05 o                         
  -1   8  14         33.47         54.78        23.69 o                         
   0   8  14          0.02         -6.60         6.98 o                         
   1   8  14         33.46         30.32         9.48 o                         
   2   8  14         99.09        110.17        11.00 o                         
   3   8  14          7.12          7.75         7.96 o                         
   4   8  14         87.47         97.72        10.69 o                         
   5   8  14          6.62         -3.04        13.18 o                         
   6   8  14          6.38         10.60        15.79 o                         
  -4   9  14          0.35         23.72        29.72 o                         
  -3   9  14          4.12        -14.95         9.96 o                         
  -2   9  14          9.58         15.35        10.46 o                         
  -1   9  14        283.55        323.82        27.60 o                         
   0   9  14          0.35          5.42         8.88 o                         
   1   9  14        285.03        323.23        20.61 o                         
   2   9  14          9.34         10.69         7.65 o                         
   3   9  14          4.40          4.20         8.85 o                         
   4   9  14          0.37         -1.17        19.21 o                         
   5   9  14        138.91        129.65        18.68 o                         
  -3  10  14         66.03         92.21        25.58 o                         
  -2  10  14        141.58        127.52        24.30 o                         
  -1  10  14         42.27         32.69        12.07 o                         
   0  10  14         11.31         12.22         8.22 o                         
   1  10  14         41.84         48.78        10.28 o                         
   2  10  14        140.27        124.05        15.63 o                         
   3  10  14         67.40         45.48        11.76 o                         
   4  10  14         63.44         88.42        25.26 o                         
  -2  11  14         27.57         32.29        20.21 o                         
  -1  11  14        114.76        108.18        45.57 o                         
   0  11  14        164.14        194.62        21.90 o                         
   1  11  14        111.26        102.30        13.52 o                         
   2  11  14         26.67         24.03        10.27 o                         
   3  11  14         25.47         31.73        19.12 o                         
   0  12  14         35.10         57.61        19.35 o                         
   1  12  14          6.89          6.47         7.33 o                         
   1   0  15        273.90        297.02        16.73 o                         
   2   0  15         24.49         21.78         7.76 o                         
   3   0  15          4.22         -0.16        10.81 o                         
   4   0  15        278.97        243.76        23.06 o                         
   5   0  15         30.64         32.60        12.02 o                         
   6   0  15          1.56         19.59        11.20 o                         
   7   0  15         25.00         30.83        17.03 o                         
  -7   1  15         31.88         83.82        25.92 o                         
  -6   1  15        135.48        136.36        18.81 o                         
  -5   1  15         32.78         40.21        12.27 o                         
  -4   1  15         84.32        109.89        16.74 o                         
  -3   1  15         72.20         71.95        14.46 o                         
  -2   1  15        155.40        137.20        13.32 o                         
  -1   1  15         46.64         39.35         8.94 o                         
   0   1  15         21.11         15.42         6.83 o                         
   1   1  15         47.14         45.42         8.11 o                         
   2   1  15        155.27        170.69        12.96 o                         
   3   1  15         71.51         70.87        10.54 o                         
   4   1  15         84.30         68.20        14.24 o                         
   5   1  15         32.86         24.76         8.25 o                         
   6   1  15        137.21        143.25        15.09 o                         
   7   1  15         32.05         21.63        10.69 o                         
  -7   2  15         52.49         38.30        16.76 o                         
  -6   2  15         10.35         13.49        11.41 o                         
  -5   2  15         38.07         50.57        14.56 o                         
  -4   2  15        216.66        242.36        30.53 o                         
  -3   2  15         36.07         41.98        12.62 o                         
  -2   2  15         23.17         17.71         7.45 o                         
  -1   2  15         23.40         20.87         7.47 o                         
   0   2  15         31.52         40.96         8.36 o                         
   1   2  15         25.69         21.83         6.85 o                         
   2   2  15         24.05         29.03         6.02 o                         
   3   2  15         35.78         34.21         7.24 o                         
   4   2  15        214.72        207.39        22.15 o                         
   5   2  15         35.54         17.17         8.14 o                         
   6   2  15         10.25          8.42        10.10 o                         
   7   2  15         54.87         44.44        15.01 o                         
  -7   3  15         12.45         17.22        17.06 o                         
  -6   3  15         41.48         38.48        12.52 o                         
  -5   3  15        138.36        145.75        19.08 o                         
  -4   3  15         55.72         47.63        17.68 o                         
  -3   3  15         30.70         34.33         8.11 o                         
  -2   3  15         36.07         26.85         8.02 o                         
  -1   3  15         39.43         45.73         9.44 o                         
   0   3  15        125.68        118.86        12.68 o                         
   1   3  15         40.96         51.38         8.37 o                         
   2   3  15         34.80         36.67         6.90 o                         
   3   3  15         28.45         30.75         6.47 o                         
   4   3  15         56.07         57.53         9.00 o                         
   5   3  15        137.52        169.34        13.79 o                         
   6   3  15         43.02         29.79        11.90 o                         
   7   3  15         11.62         17.57        10.68 o                         
  -6   4  15         65.01         86.98        16.74 o                         
  -5   4  15         68.93         65.91        15.08 o                         
  -4   4  15         83.25         70.82        19.53 o                         
  -3   4  15         15.00          2.38         7.26 o                         
  -2   4  15         10.72         15.64         7.66 o                         
  -1   4  15        197.28        206.89        16.39 o                         
   0   4  15          5.93         13.67         7.57 o                         
   1   4  15        202.24        221.70        16.19 o                         
   2   4  15         12.04          6.72         5.79 o                         
   3   4  15         15.45         19.28         7.52 o                         
   4   4  15         81.62         81.64         9.79 o                         
   5   4  15         67.58         89.67        13.49 o                         
   6   4  15         66.52         81.90        10.84 o                         
   7   4  15          7.76          6.81         9.99 o                         
  -5   5  15         73.29         80.51        27.62 o                         
  -4   5  15         56.90         80.69        41.48 o                         
  -3   5  15        132.61        150.27        19.76 o                         
  -2   5  15         51.65         49.47         9.80 o                         
  -1   5  15         13.75         23.79         8.84 o                         
   0   5  15         48.69         60.22        12.80 o                         
   1   5  15         12.78         10.39         6.64 o                         
   2   5  15         52.25         52.48        11.05 o                         
   3   5  15        137.46        153.34        14.95 o                         
   4   5  15         57.29         39.99         8.45 o                         
   5   5  15         70.25         86.63        11.00 o                         
   6   5  15         16.83         20.04        11.06 o                         
   7   5  15          3.78         -4.94        11.42 o                         
  -5   6  15         54.04         37.21        13.04 o                         
  -4   6  15         22.50         23.41        11.61 o                         
  -3   6  15         21.65         21.60        11.88 o                         
  -2   6  15        182.72        205.20        25.60 o                         
  -1   6  15        128.92        128.26        13.93 o                         
   0   6  15         51.10         70.98        11.63 o                         
   1   6  15        128.41        137.09        11.61 o                         
   2   6  15        182.08        207.93        14.25 o                         
   3   6  15         21.38         13.43        17.63 o                         
   4   6  15         23.37         31.53        19.43 o                         
   5   6  15         52.47         49.17        12.83 o                         
   6   6  15        136.26        137.15        19.03 o                         
  -4   7  15         20.61         27.34        15.21 o                         
  -3   7  15        133.93        136.01        46.78 o                         
  -2   7  15          0.63         -3.28         9.23 o                         
  -1   7  15         40.34         30.17        11.06 o                         
   0   7  15         84.63         81.67        11.91 o                         
   1   7  15         42.27         53.06         8.84 o                         
   2   7  15          0.67         -5.58         6.99 o                         
   3   7  15        134.91        120.39        14.10 o                         
   4   7  15         20.14         11.57         8.08 o                         
   5   7  15         52.82         50.09        12.99 o                         
   6   7  15          7.65        -14.29        14.63 o                         
  -3   8  15         81.92         84.62        15.53 o                         
  -2   8  15         55.95         59.88        14.19 o                         
  -1   8  15         33.39         33.98        11.95 o                         
   0   8  15         31.28         53.90        12.94 o                         
   1   8  15         33.30         40.27        15.85 o                         
   2   8  15         54.84         73.40        14.91 o                         
   3   8  15         83.26        100.32        13.08 o                         
   4   8  15          4.10         -4.10         9.78 o                         
   5   8  15         32.30         23.18        17.97 o                         
  -2   9  15         67.29        100.12        16.96 o                         
  -1   9  15         20.36         19.85         9.71 o                         
   0   9  15        133.87        123.31        19.18 o                         
   1   9  15         19.53         19.37         8.61 o                         
   2   9  15         67.95         72.71        11.58 o                         
   3   9  15        111.34        130.34        18.84 o                         
   4   9  15          5.50         -5.74        10.84 o                         
  -1  10  15        112.81         83.86        16.31 o                         
   0  10  15          0.02         -1.35         9.82 o                         
   1  10  15        114.71        126.74        17.30 o                         
   2  10  15        175.67        177.07        20.95 o                         
   3  10  15         98.37        112.43        18.59 o                         
   0  11  15         48.17         27.78        14.30 o                         
   0   0  16          0.19        -12.98         9.44 o                         
   1   0  16        103.43        117.92        11.98 o                         
   2   0  16         22.41         11.16         7.28 o                         
   3   0  16          1.15          5.77         9.88 o                         
   4   0  16          0.44         13.84        10.75 o                         
   5   0  16         33.42         36.34        13.12 o                         
   6   0  16        114.43         97.05        24.53 o                         
   7   0  16          6.87          1.03        14.09 o                         
  -6   1  16         94.75         93.25        24.33 o                         
  -5   1  16         71.19         89.77        16.16 o                         
  -4   1  16         99.40         93.46        15.83 o                         
  -3   1  16         64.04         49.36        13.11 o                         
  -2   1  16          5.37         19.06         8.63 o                         
  -1   1  16         34.59         38.15        18.98 o                         
   0   1  16         12.62         16.90         6.82 o                         
   1   1  16         34.11         42.44        12.63 o                         
   2   1  16          5.90         11.22         7.50 o                         
   3   1  16         66.07         82.62        14.70 o                         
   4   1  16        100.58         90.06        14.48 o                         
   5   1  16         68.99         68.71        11.75 o                         
   6   1  16         95.95        106.51        15.91 o                         
   7   1  16          0.68          6.96        14.67 o                         
  -6   2  16         57.53         49.59        21.89 o                         
  -5   2  16         42.80         58.28        14.95 o                         
  -4   2  16         25.91         39.72        14.07 o                         
  -3   2  16         55.56         70.10        14.67 o                         
  -2   2  16         51.92         46.69         9.63 o                         
  -1   2  16         54.74         30.69         8.91 o                         
   0   2  16        113.10        122.66        13.43 o                         
   1   2  16         54.08         46.28         9.01 o                         
   2   2  16         54.21         48.14         8.22 o                         
   3   2  16         56.41         70.54        20.89 o                         
   4   2  16         25.36         10.07         9.91 o                         
   5   2  16         42.77         49.55        10.44 o                         
   6   2  16         54.49         54.71        13.21 o                         
  -5   3  16          6.03          3.99        10.54 o                         
  -4   3  16          0.42         -9.08        11.64 o                         
  -3   3  16        116.86        131.35        18.71 o                         
  -2   3  16         18.41         29.41         8.81 o                         
  -1   3  16         40.81         43.24         9.44 o                         
   0   3  16         15.47         28.27         8.38 o                         
   1   3  16         40.12         42.42         8.54 o                         
   2   3  16         17.42         17.81         7.05 o                         
   3   3  16        122.13        131.46        14.03 o                         
   4   3  16          0.31         -1.70         8.09 o                         
   5   3  16          6.62          4.89         6.01 o                         
   6   3  16         31.15         11.00         9.31 o                         
  -5   4  16         20.76         31.11        19.96 o                         
  -4   4  16         10.06         16.36        29.02 o                         
  -3   4  16         16.02         42.69        12.43 o                         
  -2   4  16        410.49        445.40        24.49 o                         
  -1   4  16         23.82         26.15         7.79 o                         
   0   4  16          3.99          2.28         7.36 o                         
   1   4  16         23.84         18.76         7.66 o                         
   2   4  16        412.70        429.76        23.69 o                         
   3   4  16         16.91         23.92         7.53 o                         
   4   4  16         10.99         10.28         8.00 o                         
   5   4  16         20.43         -4.42        11.32 o                         
   6   4  16        165.65        142.31        15.22 o                         
  -4   5  16        201.14        268.08        25.80 o                         
  -3   5  16        196.91        168.41        20.97 o                         
  -2   5  16         75.09         64.39        11.31 o                         
  -1   5  16         33.92         27.19        10.17 o                         
   0   5  16          9.91         12.26         8.71 o                         
   1   5  16         34.40         24.27         9.74 o                         
   2   5  16         78.71        100.65        13.01 o                         
   3   5  16        200.86        188.50        22.06 o                         
   4   5  16        204.30        223.92        24.93 o                         
   5   5  16         98.40         87.62        15.46 o                         
   6   5  16         47.75         60.30        45.34 o                         
  -3   6  16        105.79         89.85        16.18 o                         
  -2   6  16        120.38        108.47        17.40 o                         
  -1   6  16        112.88        112.23        13.69 o                         
   0   6  16        195.74        197.04        17.54 o                         
   1   6  16        115.39        117.41        13.77 o                         
   2   6  16        119.41        119.07        27.07 o                         
   3   6  16        105.24         97.76        15.53 o                         
   4   6  16         61.37         31.26        16.71 o                         
   5   6  16         74.78         73.59        22.47 o                         
  -3   7  16          7.18         18.69        17.55 o                         
  -2   7  16        104.24         75.95        15.80 o                         
  -1   7  16         54.93         95.97        19.42 o                         
   0   7  16         84.99         90.76        13.14 o                         
   1   7  16         53.45         52.28        11.25 o                         
   2   7  16        107.38        133.55        20.03 o                         
   3   7  16          7.34         13.19         8.49 o                         
   4   7  16         75.02         51.60        20.59 o                         
  -2   8  16         12.68         -8.63        15.07 o                         
  -1   8  16         44.34         62.21        32.18 o                         
   0   8  16          0.09         -0.49         8.97 o                         
   1   8  16         44.52         62.49        11.60 o                         
   2   8  16         12.05         15.46        11.80 o                         
   3   8  16         37.60         37.19        12.96 o                         
   4   8  16         34.93         25.20        12.40 o                         
  -1   9  16         17.03         -5.07        13.93 o                         
   0   9  16         11.61         12.09        22.46 o                         
   1   9  16         17.82         30.87        17.21 o                         
   2   9  16          6.93         20.09        15.59 o                         
   1   0  17          0.57        -11.54         7.69 o                         
   2   0  17         88.44         94.15        16.80 o                         
   3   0  17        172.44        182.76        21.11 o                         
   4   0  17        276.94        323.95        28.00 o                         
   5   0  17         57.42         96.43        24.52 o                         
   6   0  17         87.14         77.42        19.36 o                         
  -5   1  17         51.47         43.03        22.38 o                         
  -4   1  17          1.83          9.73        39.95 o                         
  -3   1  17          0.44         22.78        11.51 o                         
  -2   1  17         22.85         14.88        11.31 o                         
  -1   1  17        149.09        158.25        15.45 o                         
   0   1  17         24.10         34.75         8.78 o                         
   1   1  17        148.86        164.28        13.82 o                         
   2   1  17         22.43         10.88        11.22 o                         
   3   1  17          0.51          4.93        10.92 o                         
   4   1  17          1.78          9.39        11.19 o                         
   5   1  17         53.23         41.42        17.30 o                         
  -4   2  17         35.71         46.85        13.80 o                         
  -3   2  17         78.74        102.83        18.93 o                         
  -2   2  17        154.60        163.35        36.84 o                         
  -1   2  17         23.78         39.63         9.79 o                         
   0   2  17          0.26         -2.72        11.60 o                         
   1   2  17         24.41         33.22         8.07 o                         
   2   2  17        153.72        173.23        17.16 o                         
   3   2  17         76.46         89.50        16.63 o                         
   4   2  17         37.67         69.43        41.46 o                         
   5   2  17         41.61         19.38        14.96 o                         
  -4   3  17         11.53         47.32        32.17 o                         
  -3   3  17          7.56          2.22        12.69 o                         
  -2   3  17         27.62         31.00         9.67 o                         
  -1   3  17        110.80        112.09        12.96 o                         
   0   3  17         53.07         83.00        12.19 o                         
   1   3  17        113.58        118.31        14.20 o                         
   2   3  17         26.76         38.07        11.17 o                         
   3   3  17          7.84          7.47        12.75 o                         
   4   3  17         11.29         10.12        15.45 o                         
   5   3  17         11.37         14.10        17.32 o                         
  -3   4  17         12.73         20.12        11.61 o                         
  -2   4  17         13.76         -4.14         9.69 o                         
  -1   4  17         37.42         26.53         9.14 o                         
   0   4  17         90.52        102.84        13.07 o                         
   1   4  17         37.12         17.18         7.63 o                         
   2   4  17         12.68         10.77        11.32 o                         
   3   4  17         13.36         22.94        11.03 o                         
   4   4  17         60.13         52.55        23.10 o                         
   5   4  17          7.50         -2.23        10.82 o                         
  -3   5  17          9.26         13.90        14.13 o                         
  -2   5  17         34.26         16.71        21.71 o                         
  -1   5  17         56.22         75.53        14.32 o                         
   0   5  17         10.50          5.88         8.53 o                         
   1   5  17         53.73         78.04        12.21 o                         
   2   5  17         36.17         23.50        11.79 o                         
   3   5  17          9.16         12.77        10.78 o                         
  -2   6  17          0.40         14.81        13.27 o                         
  -1   6  17        119.20        128.80        17.46 o                         
   0   6  17         21.15         17.65         8.49 o                         
   1   6  17        121.59        132.64        23.46 o                         
   2   6  17          0.55         13.01        10.96 o                         
   3   6  17         72.55         93.01        25.55 o                         
  -1   7  17         17.31         46.84        18.68 o                         
   0   7  17        125.22        137.92        19.01 o                         
   1   7  17         17.75          7.94        10.08 o                         
   2   7  17        127.01        157.14        31.76 o                         
   0   8  17          2.23         20.32        13.46 o                         
   1   8  17          5.34         23.85        13.61 o                         
   0   0  18         28.31         53.81        13.86 o                         
   1   0  18         11.00         21.85        12.00 o                         
   2   0  18         14.00         24.93        12.62 o                         
   3   0  18         60.08         79.71        16.79 o                         
  -3   1  18        101.54        145.22        28.55 o                         
  -2   1  18         47.96         66.11        16.26 o                         
  -1   1  18         26.41         34.67        13.91 o                         
   0   1  18         96.89        103.95        11.90 o                         
   1   1  18         26.10         22.58         7.38 o                         
   2   1  18         49.14         49.69        14.79 o                         
   3   1  18        105.68        142.63        20.37 o                         
  -2   2  18          2.48        -14.98        15.55 o                         
  -1   2  18         91.85         86.51        13.17 o                         
   0   2  18         29.08         31.16         9.29 o                         
   1   2  18         92.15         74.55        10.81 o                         
   2   2  18          2.93         -4.82        11.91 o                         
   3   2  18         99.35         97.29        25.73 o                         
  -2   3  18         77.98        141.72        27.00 o                         
  -1   3  18          7.71         -9.52         9.61 o                         
   0   3  18          5.93          1.63         8.47 o                         
   1   3  18          8.32         15.17        12.42 o                         
   2   3  18         79.78        101.19        18.49 o                         
   3   3  18         16.49          2.12        14.59 o                         
   4   3  18         46.18         27.91        20.18 o                         
  -2   4  18         77.47        103.91        23.26 o                         
  -1   4  18         33.34         18.21         9.87 o                         
   0   4  18         65.54         81.12        16.59 o                         
   1   4  18         33.82         36.51        21.80 o                         
   2   4  18         79.86         95.40        25.40 o                         
  -1   5  18         50.74         54.79        13.52 o                         
   0   5  18         93.50        127.06        18.26 o                         
   1   5  18         50.17         98.74        25.11 o                         
  -1   6  18         21.53         12.75         9.12 o                         
   0   6  18          4.04          1.81        10.58 o                         
   1   0  19         35.34         19.74        16.43 o                         
  -1   1  19         10.93        -28.40        20.08 o                         
   0   1  19          6.91         23.21        11.20 o                         
   1   1  19         11.17          8.03        14.16 o                         
  -1   2  19         60.55         42.70        18.53 o                         
   0   2  19         42.88         54.35        21.87 o                         
   1   2  19         61.98         64.99        22.15 o                         
  -1   3  19         12.61          9.52        14.12 o                         
   0   3  19          7.30         23.00        10.78 o                         
                                                                                
