# Supplementary material for: Crystal structure of N′-[(E)-(1S,3R)-(3-isopropyl-1-methyl-2-oxo­cyclo­pent­yl)methyl­idene]-4-methyl­benzene­sulfono­hydrazide
Source: Acta Crystallogr E Crystallogr Commun. 2015 Nov 4;71(Pt 12):o904–5. doi: 10.1107/S2056989015020307 (PMC4719872; doi:10.1107/S2056989015020307)
Supplement: Supplementary file 3 [file e-71-0o904-Isup3.cml]

<?xml version="1.0" ?>
<cml>
<molecule id="m1">
  <atomArray>
    <atom id="a1" elementType="C"
          x2="3.244999885559082" y2="3.245033924033425" />
    <atom id="a2" elementType="C"
          x2="1.9113305445108235" y2="2.4750169834743847" />
    <atom id="a3" elementType="C"
          x2="1.9113305445108235" y2="0.9349831023563038" />
    <atom id="a4" elementType="C"
          x2="3.244999885559082" y2="0.1649661617972633" />
    <atom id="a5" elementType="C"
          x2="4.5786692266073405" y2="0.9349831023563038" />
    <atom id="a6" elementType="C"
          x2="4.5786692266073405" y2="2.4750169834743847" />
    <atom id="a7" elementType="C"
          x2="5.6676136696346235" y2="3.5639614265016677" />
    <atom id="a8" elementType="S"
          x2="0.5776514226827882" y2="0.1649831023563032" />
    <atom id="a9" elementType="N"
          x2="-0.7560276991452477" y2="0.9349831023563026" />
    <atom id="a10" elementType="N"
          x2="-2.0897068209732828" y2="0.16498310235630198" />
    <atom id="a11" elementType="O"
          x2="0.5776514226827879" y2="-1.3750168976436967" />
    <atom id="a12" elementType="O"
          x2="1.911330544510824" y2="-0.6050168976436967" />
    <atom id="a13" elementType="C"
          x2="-3.577232593458448" y2="0.5635644318141844" />
    <atom id="a14" elementType="C"
          x2="-4.910911715286483" y2="-0.2064355681858162" />
    <atom id="a15" elementType="C"
          x2="-6.156778044303511" y2="0.698781030326184" />
    <atom id="a16" elementType="C"
          x2="-7.402644373320538" y2="-0.2064355681858162" />
    <atom id="a17" elementType="C"
          x2="-6.926781955933318" y2="-1.67098300810571" />
    <atom id="a18" elementType="C"
          x2="-5.386774132673704" y2="-1.67098300810571" />
    <atom id="a19" elementType="C"
          x2="-4.910911715286483" y2="1.333564431814184" />
    <atom id="a20" elementType="O"
          x2="-4.297829689646421" y2="-2.7599274511329934" />
    <atom id="a21" elementType="C"
          x2="-7.696781955933318" y2="-3.0046621299337457" />
    <atom id="a22" elementType="C"
          x2="-9.236781955933317" y2="-3.0046621299337457" />
    <atom id="a23" elementType="C"
          x2="-7.2982006264754355" y2="-4.492187902418911" />
  </atomArray>
  <bondArray>
    <bond atomRefs2="a1 a2" order="1" />
    <bond atomRefs2="a1 a6" order="2" />
    <bond atomRefs2="a2 a3" order="2" />
    <bond atomRefs2="a3 a4" order="1" />
    <bond atomRefs2="a4 a5" order="2" />
    <bond atomRefs2="a5 a6" order="1" />
    <bond atomRefs2="a6 a7" order="1" />
    <bond atomRefs2="a3 a8" order="1" />
    <bond atomRefs2="a8 a9" order="1" />
    <bond atomRefs2="a9 a10" order="1" />
    <bond atomRefs2="a8 a11" order="2" />
    <bond atomRefs2="a8 a12" order="2" />
    <bond atomRefs2="a10 a13" order="2" />
    <bond atomRefs2="a13 a14" order="1" />
    <bond atomRefs2="a18 a14" order="1" />
    <bond atomRefs2="a15 a14" order="1" />
    <bond atomRefs2="a15 a16" order="1" />
    <bond atomRefs2="a16 a17" order="1" />
    <bond atomRefs2="a17 a18" order="1" />
    <bond atomRefs2="a14 a19" order="1" />
    <bond atomRefs2="a18 a20" order="2" />
    <bond atomRefs2="a17 a21" order="1" />
    <bond atomRefs2="a21 a22" order="1" />
    <bond atomRefs2="a21 a23" order="1" />
  </bondArray>
</molecule>
</cml>
